# Supplementary material for: stAPAminer: Mining Spatial Patterns of Alternative Polyadenylation for Spatially Resolved Transcriptomic Studies
Source: Genomics Proteomics Bioinformatics. 2023 Jan 18;21(3):601–18. doi: 10.1016/j.gpb.2023.01.003 (PMC10787175; doi:10.1016/j.gpb.2023.01.003)
Supplement: Supplementary Table S1 — Poly(A) sites identified from ST-MOB using scAPAtrap [file mmc10.xlsx]

## Sheet: Table S1
Table S1 Poly(A) sites identified from ST-MOB using scAPAtrap
Note: UTR, untranslated regions; CDS, coding sequence; ST, spatial transcriptomics; MOB, mouse olfactory bulb.
pA ID	Chromosome	Strand	Coordinate	Peak start	Peak end	Region	Gene ID	Gene symbol
PA27125	chr1	-	10024599	10024599	10025132	3' UTR	26754	Cops5
PA27126	chr1	-	10027103	10027103	10027253	3' UTR	26754	Cops5
PA28793	chr1	-	10137517	10137517	10138207	3' UTR	211673	Arfgef1
PA28794	chr1	-	10138249	10138249	10138432	3' UTR	211673	Arfgef1
PA27127	chr1	-	10147403	10147403	10147536	CDS	211673	Arfgef1
PA27128	chr1	-	10172368	10172368	10172813	intron	211673	Arfgef1
PA27129	chr1	-	10180870	10180870	10181041	CDS	211673	Arfgef1
PA27130	chr1	-	10184349	10184349	10184561	intron	211673	Arfgef1
PA28796	chr1	-	10186674	10186674	10186723	intron	211673	Arfgef1
PA28795	chr1	-	10186819	10186819	10186997	intron	211673	Arfgef1
PA27131	chr1	-	10189218	10189218	10189344	intron	211673	Arfgef1
PA27132	chr1	-	10203472	10203472	10203621	intron	211673	Arfgef1
PA27133	chr1	-	10204808	10204808	10204909	CDS	211673	Arfgef1
PA27134	chr1	-	10205883	10205883	10206000	intron	211673	Arfgef1
PA27135	chr1	-	10214125	10214125	10214356	CDS	211673	Arfgef1
PA27136	chr1	-	10304116	10304116	10304450	intergenic	329093	-
PA27137	chr1	-	10305193	10305193	10305416	intergenic	329093	-
PA27138	chr1	-	10311296	10311296	10311776	intergenic	329093	-
PA27139	chr1	-	10324714	10324714	10325311	3' UTR	329093	Cpa6
PA27140	chr1	-	10332722	10332722	10333242	intron	329093	Cpa6
PA27141	chr1	-	10351240	10351240	10351554	intron	329093	Cpa6
PA27142	chr1	-	10352044	10352044	10352157	intron	329093	Cpa6
PA27143	chr1	-	10365129	10365129	10365335	intron	329093	Cpa6
PA27144	chr1	-	10373036	10373036	10373306	intron	329093	Cpa6
PA27145	chr1	-	10390474	10390474	10390905	intron	329093	Cpa6
PA27146	chr1	-	10397747	10397747	10397960	intron	329093	Cpa6
PA27147	chr1	-	10418907	10418907	10419066	intron	329093	Cpa6
PA27148	chr1	-	10442928	10442928	10443261	intron	329093	Cpa6
PA27149	chr1	-	10454599	10454599	10455098	intron	329093	Cpa6
PA27150	chr1	-	10474178	10474178	10474435	intron	329093	Cpa6
PA27151	chr1	-	10474487	10474487	10475022	intron	329093	Cpa6
PA27944	chr1	-	105013695	105013695	105013826	intergenic	320311	-
PA27152	chr1	-	10510290	10510290	10510627	intron	329093	Cpa6
PA27945	chr1	-	105276914	105276914	105277522	3' UTR	320311	Rnf152
PA27946	chr1	-	105277879	105277879	105278351	3' UTR	320311	Rnf152
PA27947	chr1	-	105280224	105280224	105280804	3' UTR	320311	Rnf152
PA27948	chr1	-	105283798	105283798	105283896	3' UTR	320311	Rnf152
PA27153	chr1	-	10528947	10528947	10529097	intron	329093	Cpa6
PA27951	chr1	-	105521076	105521076	105521431	3' UTR	27392	Pign
PA27154	chr1	-	10563476	10563476	10563738	intron	329093	Cpa6
PA27952	chr1	-	105638176	105638176	105638277	intron	27392	Pign
PA27155	chr1	-	10576329	10576329	10576447	intron	329093	Cpa6
PA27156	chr1	-	10593397	10593397	10593607	intron	329093	Cpa6
PA27953	chr1	-	105984216	105984216	105984327	intron	635504	Gm7160
PA28878	chr1	-	106538177	106538177	106538777	3' UTR	12043	Bcl2
PA28879	chr1	-	106538786	106538786	106538907	3' UTR	12043	Bcl2
PA27954	chr1	-	106539300	106539300	106539477	3' UTR	12043	Bcl2
PA28881	chr1	-	106541436	106541436	106541606	3' UTR	12043	Bcl2
PA28882	chr1	-	106541616	106541616	106541705	3' UTR	12043	Bcl2
PA28880	chr1	-	106541708	106541708	106542205	3' UTR	12043	Bcl2
PA27955	chr1	-	106542992	106542992	106543106	3' UTR	12043	Bcl2
PA27956	chr1	-	106712974	106712974	106713122	5' UTR	12043	Bcl2
PA28883	chr1	-	106720418	106720418	106721240	3' UTR	70750	Kdsr
PA27957	chr1	-	106721431	106721431	106722020	3' UTR	70750	Kdsr
PA28884	chr1	-	106723864	106723864	106724437	3' UTR	70750	Kdsr
PA27958	chr1	-	106724824	106724824	106725030	3' UTR	70750	Kdsr
PA27959	chr1	-	106764044	106764044	106764298	3' UTR	20479	Vps4b
PA27960	chr1	-	106769431	106769431	106769958	3' UTR	20479	Vps4b
PA28885	chr1	-	106771157	106771157	106771908	3' UTR	20479	Vps4b
PA27961	chr1	-	106780602	106780602	106780713	CDS	20479	Vps4b
PA27962	chr1	-	107037645	107037645	107037763	intergenic	20248	-
PA27963	chr1	-	107202697	107202697	107202807	intron	383548	Serpinb3b
PA27966	chr1	-	110883985	110883985	110884677	intergenic	227485	-
PA28886	chr1	-	110888229	110888229	110888936	3' UTR	227485	Cdh19
PA28887	chr1	-	110889016	110889016	110889132	3' UTR	227485	Cdh19
PA27967	chr1	-	110889320	110889320	110889661	3' UTR	227485	Cdh19
PA27968	chr1	-	110947464	110947464	110947759	intron	227485	Cdh19
PA27969	chr1	-	110947886	110947886	110948129	intron	227485	Cdh19
PA27970	chr1	-	110948481	110948481	110948885	intron	227485	Cdh19
PA27971	chr1	-	110961924	110961924	110962186	intron	227485	Cdh19
PA27972	chr1	-	110967279	110967279	110967590	intron	227485	Cdh19
PA27973	chr1	-	110974287	110974287	110974773	intron	227485	Cdh19
PA27975	chr1	-	111858597	111858597	111859265	3' UTR	319901	Dsel
PA27983	chr1	-	117797331	117797331	117797482	intergenic	22099	-
PA27984	chr1	-	118283820	118283820	118284023	intergenic	22099	-
PA27985	chr1	-	118294776	118294776	118295013	3' UTR	22099	Tsn
PA28888	chr1	-	118298514	118298514	118299015	3' UTR	22099	Tsn
PA28891	chr1	-	118299296	118299296	118299585	3' UTR	22099	Tsn
PA28890	chr1	-	118299602	118299602	118300223	3' UTR	22099	Tsn
PA28892	chr1	-	118300343	118300343	118300597	3' UTR	22099	Tsn
PA28889	chr1	-	118300605	118300605	118301037	3' UTR	22099	Tsn
PA27986	chr1	-	118459131	118459131	118459271	exon	68204	2900060B14Rik
PA27987	chr1	-	118834070	118834070	118834554	3' UTR	14633	Gli2
PA27988	chr1	-	119415463	119415463	119415979	3' UTR	16324	Inhbb
PA27989	chr1	-	119470305	119470305	119470845	3' UTR	64143	Ralb
PA27990	chr1	-	119471087	119471087	119471685	3' UTR	64143	Ralb
PA27991	chr1	-	119471735	119471735	119471825	CDS	64143	Ralb
PA27993	chr1	-	119545032	119545032	119545422	3' UTR	226352	Epb41l5
PA27994	chr1	-	119548098	119548098	119548664	3' UTR	226352	Epb41l5
PA28893	chr1	-	119652467	119652467	119653222	3' UTR	19258	Ptpn4
PA28895	chr1	-	119654256	119654256	119654641	3' UTR	19258	Ptpn4
PA28896	chr1	-	119654734	119654734	119654815	3' UTR	19258	Ptpn4
PA28894	chr1	-	119654823	119654823	119655202	3' UTR	19258	Ptpn4
PA28897	chr1	-	119655999	119655999	119656436	3' UTR	19258	Ptpn4
PA28898	chr1	-	119656672	119656672	119656986	3' UTR	19258	Ptpn4
PA28900	chr1	-	119657007	119657007	119657125	3' UTR	19258	Ptpn4
PA28899	chr1	-	119657159	119657159	119657372	3' UTR	19258	Ptpn4
PA27995	chr1	-	119658036	119658036	119658671	3' UTR	19258	Ptpn4
PA27996	chr1	-	119675800	119675800	119676152	intron	19258	Ptpn4
PA27997	chr1	-	119678748	119678748	119678884	intron	19258	Ptpn4
PA28901	chr1	-	119695978	119695978	119696071	intron	19258	Ptpn4
PA27998	chr1	-	119699941	119699941	119700324	intron	19258	Ptpn4
PA27999	chr1	-	119700859	119700859	119701024	intron	19258	Ptpn4
PA28000	chr1	-	119755965	119755965	119756242	intron	19258	Ptpn4
PA28001	chr1	-	119772988	119772988	119773127	intron	19258	Ptpn4
PA28002	chr1	-	119907890	119907890	119908303	3' UTR	66343	Tmem177
PA28003	chr1	-	120067507	120067507	120068091	3' UTR	170706	Tmem37
PA28004	chr1	-	120113279	120113279	120113748	3' UTR	13167	Dbi
PA28005	chr1	-	120224384	120224384	120224581	intron	68428	Steap3
PA28006	chr1	-	120226384	120226384	120226511	3' UTR	68428	Steap3
PA28007	chr1	-	120227416	120227416	120227671	3' UTR	68428	Steap3
PA28009	chr1	-	121304312	121304312	121305174	3' UTR	72999	Insig2
PA28010	chr1	-	121305508	121305508	121305948	3' UTR	72999	Insig2
PA28011	chr1	-	121509656	121509656	121510182	3' UTR	15564	Htr5b
PA28012	chr1	-	121547621	121547621	121548033	intergenic	66942	-
PA28013	chr1	-	121552192	121552192	121552342	intergenic	66942	-
PA28014	chr1	-	121553824	121553824	121554079	3' UTR	66942	Ddx18
PA28018	chr1	-	123307323	123307323	123307471	intergenic	269109	-
PA28019	chr1	-	123318869	123318869	123319035	intergenic	269109	-
PA28903	chr1	-	123331836	123331836	123331938	3' UTR	269109	Dpp10
PA28902	chr1	-	123332070	123332070	123332816	3' UTR	269109	Dpp10
PA28905	chr1	-	123333246	123333246	123333623	3' UTR	269109	Dpp10
PA28904	chr1	-	123333675	123333675	123334255	3' UTR	269109	Dpp10
PA28020	chr1	-	123341071	123341071	123341856	intron	269109	Dpp10
PA28021	chr1	-	123460214	123460214	123460440	intron	269109	Dpp10
PA28022	chr1	-	123467467	123467467	123467576	intron	269109	Dpp10
PA28023	chr1	-	123468291	123468291	123468970	intron	269109	Dpp10
PA28024	chr1	-	123533133	123533133	123533290	intron	269109	Dpp10
PA28025	chr1	-	123535949	123535949	123536307	intron	269109	Dpp10
PA28026	chr1	-	123557244	123557244	123557441	intron	269109	Dpp10
PA28027	chr1	-	123559784	123559784	123559937	intron	269109	Dpp10
PA28028	chr1	-	123579183	123579183	123579337	intron	269109	Dpp10
PA28029	chr1	-	123725322	123725322	123725464	intron	269109	Dpp10
PA28030	chr1	-	123737604	123737604	123738078	intron	269109	Dpp10
PA28031	chr1	-	123743130	123743130	123743270	intron	269109	Dpp10
PA28032	chr1	-	123748443	123748443	123748699	intron	269109	Dpp10
PA28033	chr1	-	123749527	123749527	123750011	intron	269109	Dpp10
PA28034	chr1	-	123753656	123753656	123753776	intron	269109	Dpp10
PA28035	chr1	-	123767896	123767896	123768402	intron	269109	Dpp10
PA28036	chr1	-	123792144	123792144	123792729	intron	269109	Dpp10
PA28037	chr1	-	123792976	123792976	123793085	intron	269109	Dpp10
PA28038	chr1	-	123807731	123807731	123807980	intron	269109	Dpp10
PA28039	chr1	-	123809202	123809202	123809569	intron	269109	Dpp10
PA28040	chr1	-	123962504	123962504	123962610	intron	269109	Dpp10
PA28041	chr1	-	124039799	124039799	124039920	intron	269109	Dpp10
PA28042	chr1	-	124040887	124040887	124041085	intron	269109	Dpp10
PA28906	chr1	-	125392910	125392910	125393473	3' UTR	74117	Actr3
PA28908	chr1	-	125393495	125393495	125393579	3' UTR	74117	Actr3
PA28909	chr1	-	125393586	125393586	125393641	3' UTR	74117	Actr3
PA28907	chr1	-	125393667	125393667	125393915	3' UTR	74117	Actr3
PA28044	chr1	-	125867635	125867635	125867828	3' UTR	72585	Lypd1
PA28045	chr1	-	125870382	125870382	125870822	3' UTR	72585	Lypd1
PA28046	chr1	-	125872039	125872039	125872647	3' UTR	72585	Lypd1
PA28047	chr1	-	125913641	125913641	125914033	3' UTR	210356	Nckap5
PA28048	chr1	-	126708442	126708442	126708608	intron	210356	Nckap5
PA27159	chr1	-	12747840	12747840	12748013	intergenic	240726	-
PA28911	chr1	-	127486753	127486753	127487031	intron	72160	Tmem163
PA28912	chr1	-	127487150	127487150	127487215	intron	72160	Tmem163
PA28910	chr1	-	127487233	127487233	127487594	intron	72160	Tmem163
PA28913	chr1	-	127490694	127490694	127491427	3' UTR	72160	Tmem163
PA28050	chr1	-	127585101	127585101	127585339	intron	72160	Tmem163
PA28051	chr1	-	127595965	127595965	127596337	intron	72160	Tmem163
PA28052	chr1	-	127753620	127753620	127753955	exon	100502745	2900009J06Rik
PA28053	chr1	-	127813477	127813477	127813835	intergenic	22625	-
PA28054	chr1	-	127814973	127814973	127815339	3' UTR	22625	Map3k19
PA28055	chr1	-	127954184	127954184	127954685	3' UTR	226409	Zranb3
PA28056	chr1	-	128055867	128055867	128056022	intron	226409	Zranb3
PA28057	chr1	-	128262431	128262431	128262633	intergenic	226413	-
PA28058	chr1	-	128331574	128331574	128332051	3' UTR	17219	Mcm6
PA28059	chr1	-	128363680	128363680	128364325	3' UTR	226414	Dars
PA28060	chr1	-	128365154	128365154	128365285	intron	226414	Dars
PA28063	chr1	-	128588199	128588199	128588452	3' UTR	12767	Cxcr4
PA27160	chr1	-	12866535	12866535	12867095	3' UTR	240726	Slco5a1
PA27161	chr1	-	12871401	12871401	12871882	3' UTR	240726	Slco5a1
PA27162	chr1	-	12878408	12878408	12879019	intron	240726	Slco5a1
PA28067	chr1	-	130439018	130439018	130439627	3' UTR	13136	Cd55
PA28068	chr1	-	130440134	130440134	130440380	3' UTR	13136	Cd55
PA28069	chr1	-	130446661	130446661	130447193	3' UTR	13136	Cd55
PA28070	chr1	-	130588409	130588409	130588507	intron	22789	Zp3r
PA28071	chr1	-	130670198	130670198	130670453	3' UTR	18640	Pfkfb2
PA28072	chr1	-	130689045	130689045	130689930	intron	18640	Pfkfb2
PA28073	chr1	-	130696517	130696517	130696918	intron	18640	Pfkfb2
PA28074	chr1	-	130697564	130697564	130697838	3' UTR	18640	Pfkfb2
PA28075	chr1	-	131053696	131053696	131054387	3' UTR	17164	Mapkapk2
PA28076	chr1	-	131127738	131127738	131127945	3' UTR	226419	Dyrk3
PA28077	chr1	-	131128440	131128440	131128930	3' UTR	226419	Dyrk3
PA28078	chr1	-	131176410	131176410	131176863	3' UTR	54354	Rassf5
PA28079	chr1	-	131284662	131284662	131284754	3' UTR	14270	Srgap2
PA28080	chr1	-	131286483	131286483	131287231	3' UTR	14270	Srgap2
PA28081	chr1	-	131288245	131288245	131288548	3' UTR	14270	Srgap2
PA28082	chr1	-	131295218	131295218	131295581	3' UTR	14270	Srgap2
PA28083	chr1	-	131331039	131331039	131331253	intron	14270	Srgap2
PA28084	chr1	-	131335379	131335379	131335547	intron	14270	Srgap2
PA28085	chr1	-	131379825	131379825	131380095	intron	14270	Srgap2
PA28797	chr1	-	13139119	13139119	13139888	3' UTR	17978	Ncoa2
PA27163	chr1	-	13141268	13141268	13141827	3' UTR	17978	Ncoa2
PA28086	chr1	-	131525006	131525006	131525165	5' UTR	14270	Srgap2
PA27164	chr1	-	13164479	13164479	13164640	intron	17978	Ncoa2
PA27165	chr1	-	13171433	13171433	13171845	intron	17978	Ncoa2
PA27166	chr1	-	13174158	13174158	13174322	CDS	17978	Ncoa2
PA28088	chr1	-	132036783	132036783	132037265	intron	213006	Mfsd4a
PA28089	chr1	-	132114190	132114190	132114356	3' UTR	18557	Cdk18
PA28091	chr1	-	132356314	132356314	132357215	3' UTR	68875	Tmcc2
PA28094	chr1	-	132509404	132509404	132509741	3' UTR	21367	Cntn2
PA28096	chr1	-	132512961	132512961	132513507	3' UTR	21367	Cntn2
PA28097	chr1	-	132564690	132564690	132565235	3' UTR	269116	Nfasc
PA28098	chr1	-	132569249	132569249	132569751	3' UTR	269116	Nfasc
PA28099	chr1	-	132569884	132569884	132570554	3' UTR	269116	Nfasc
PA28100	chr1	-	132715270	132715270	132715535	intron	269116	Nfasc
PA28101	chr1	-	132983133	132983133	132983817	intron	17248	Mdm4
PA28102	chr1	-	132988256	132988256	132988649	3' UTR	17248	Mdm4
PA28103	chr1	-	132989722	132989722	132990304	3' UTR	17248	Mdm4
PA28104	chr1	-	132991279	132991279	132991826	3' UTR	17248	Mdm4
PA28105	chr1	-	133009136	133009136	133009194	intron	17248	Mdm4
PA28107	chr1	-	133135644	133135644	133135841	intergenic	100502933	-
PA28108	chr1	-	133139568	133139568	133139786	intergenic	100502933	-
PA28109	chr1	-	133207336	133207336	133207464	intergenic	100502933	-
PA28110	chr1	-	133382300	133382300	133382799	3' UTR	20668	Sox13
PA27167	chr1	-	13354464	13354464	13354877	intron	17978	Ncoa2
PA28111	chr1	-	133603654	133603654	133604078	3' UTR	20643	Snrpe
PA28112	chr1	-	133609718	133609718	133609878	CDS	20643	Snrpe
PA28113	chr1	-	133619843	133619843	133620829	3' UTR	70579	Zc3h11a
PA28114	chr1	-	133622115	133622115	133622185	intron	70579	Zc3h11a
PA28115	chr1	-	133633762	133633762	133633864	3' UTR	70579	Zc3h11a
PA28116	chr1	-	133646913	133646913	133647209	intron	70579	Zc3h11a
PA28117	chr1	-	133652955	133652955	133653124	intron	70579	Zc3h11a
PA28118	chr1	-	133660320	133660320	133660481	intron	70579	Zc3h11a
PA28914	chr1	-	133702674	133702674	133703468	3' UTR	381290	Atp2b4
PA28119	chr1	-	133706381	133706381	133706523	3' UTR	381290	Atp2b4
PA28120	chr1	-	133754853	133754853	133755041	intron	381290	Atp2b4
PA28121	chr1	-	133778366	133778366	133778504	intron	381290	Atp2b4
PA28122	chr1	-	133910304	133910304	133911043	3' UTR	116847	Prelp
PA28123	chr1	-	133912402	133912402	133912660	3' UTR	116847	Prelp
PA28124	chr1	-	134048012	134048012	134048177	intergenic	12227	-
PA28125	chr1	-	134075316	134075316	134075901	3' UTR	12227	Btg2
PA28126	chr1	-	134199211	134199211	134199941	3' UTR	11539	Adora1
PA28128	chr1	-	134296779	134296779	134297427	3' UTR	68507	Ppfia4
PA28129	chr1	-	134297747	134297747	134297936	3' UTR	68507	Ppfia4
PA28130	chr1	-	134298375	134298375	134298829	3' UTR	68507	Ppfia4
PA28131	chr1	-	134346086	134346086	134346746	3' UTR	57439	Tmem183a
PA28916	chr1	-	134346992	134346992	134347140	3' UTR	57439	Tmem183a
PA28915	chr1	-	134347449	134347449	134348169	3' UTR	57439	Tmem183a
PA28134	chr1	-	134751431	134751431	134751630	intergenic	329251	-
PA28135	chr1	-	134754647	134754647	134755449	3' UTR	329251	Ppp1r12b
PA28136	chr1	-	134763484	134763484	134764247	intron	329251	Ppp1r12b
PA28137	chr1	-	134785248	134785248	134785348	intron	329251	Ppp1r12b
PA28138	chr1	-	134797972	134797972	134798361	intron	329251	Ppp1r12b
PA28139	chr1	-	134811408	134811408	134811677	intron	329251	Ppp1r12b
PA28140	chr1	-	134813055	134813055	134813510	intron	329251	Ppp1r12b
PA28141	chr1	-	134832698	134832698	134832959	intron	329251	Ppp1r12b
PA28142	chr1	-	134833342	134833342	134833529	intron	329251	Ppp1r12b
PA28143	chr1	-	134834060	134834060	134834326	intron	329251	Ppp1r12b
PA28144	chr1	-	134867387	134867387	134867494	intron	329251	Ppp1r12b
PA28145	chr1	-	134875881	134875881	134876132	intron	329251	Ppp1r12b
PA28146	chr1	-	134942757	134942757	134942921	intron	329251	Ppp1r12b
PA28147	chr1	-	134943643	134943643	134943984	intron	329251	Ppp1r12b
PA28148	chr1	-	134981286	134981286	134981614	intergenic	329252	-
PA28917	chr1	-	134983298	134983298	134984181	3' UTR	329252	Lgr6
PA28149	chr1	-	134986341	134986341	134987108	3' UTR	329252	Lgr6
PA28150	chr1	-	134995295	134995295	134995653	intron	329252	Lgr6
PA28151	chr1	-	135108497	135108497	135108760	exon	13924	Ptprv
PA28153	chr1	-	135156047	135156047	135156271	intergenic	171469	-
PA28154	chr1	-	135160234	135160234	135161072	3' UTR	171469	Gpr37l1
PA28155	chr1	-	135262709	135262709	135263135	3' UTR	215615	Rnpep
PA28156	chr1	-	135265179	135265179	135265341	intron	215615	Rnpep
PA28157	chr1	-	135280403	135280403	135280483	intron	215615	Rnpep
PA28158	chr1	-	135293886	135293886	135294714	intergenic	21854	-
PA28918	chr1	-	135295213	135295213	135295507	3' UTR	21854	Timm17a
PA28919	chr1	-	135295737	135295737	135296044	3' UTR	21854	Timm17a
PA28159	chr1	-	135300645	135300645	135300837	3' UTR	21854	Timm17a
PA28921	chr1	-	135301243	135301243	135301461	3' UTR	21854	Timm17a
PA28920	chr1	-	135301545	135301545	135302003	3' UTR	21854	Timm17a
PA28160	chr1	-	135362850	135362850	135362996	intergenic	77552	-
PA28161	chr1	-	135371036	135371036	135371999	3' UTR	77552	Shisa4
PA28162	chr1	-	135373773	135373773	135374447	intron	77552	Shisa4
PA28163	chr1	-	135381608	135381608	135381914	3' UTR	226432	Ipo9
PA28164	chr1	-	135382314	135382314	135382827	3' UTR	226432	Ipo9
PA28165	chr1	-	135383682	135383682	135384290	3' UTR	226432	Ipo9
PA28922	chr1	-	135384386	135384386	135384940	3' UTR	226432	Ipo9
PA28924	chr1	-	135385131	135385131	135385181	3' UTR	226432	Ipo9
PA28923	chr1	-	135385184	135385184	135385251	3' UTR	226432	Ipo9
PA28166	chr1	-	135407138	135407138	135407458	intron	226432	Ipo9
PA28167	chr1	-	135419986	135419986	135420080	intron	226432	Ipo9
PA28168	chr1	-	135434579	135434579	135435203	3' UTR	215690	Nav1
PA28926	chr1	-	135436071	135436071	135436475	3' UTR	215690	Nav1
PA28927	chr1	-	135436562	135436562	135436681	3' UTR	215690	Nav1
PA28925	chr1	-	135436733	135436733	135437196	3' UTR	215690	Nav1
PA28928	chr1	-	135437976	135437976	135438223	3' UTR	215690	Nav1
PA28169	chr1	-	135440838	135440838	135441752	3' UTR	215690	Nav1
PA28170	chr1	-	135475248	135475248	135475360	intron	215690	Nav1
PA28798	chr1	-	13564698	13564698	13565355	3' UTR	72265	Tram1
PA28799	chr1	-	13565576	13565576	13566013	3' UTR	72265	Tram1
PA27168	chr1	-	13566218	13566218	13566399	3' UTR	72265	Tram1
PA28171	chr1	-	135805956	135805956	135806092	intergenic	18772	-
PA27169	chr1	-	13616643	13616643	13617088	intergenic	212442	-
PA28172	chr1	-	136181660	136181660	136181911	exon	76422	Mroh3
PA27170	chr1	-	13624845	13624845	13625418	3' UTR	212442	Lactb2
PA28173	chr1	-	136258914	136258914	136259244	3' UTR	383563	Gpr25
PA28929	chr1	-	136268123	136268123	136268918	3' UTR	67886	Camsap2
PA28930	chr1	-	136269160	136269160	136269648	3' UTR	67886	Camsap2
PA28174	chr1	-	136279855	136279855	136280222	intron	67886	Camsap2
PA28175	chr1	-	136284734	136284734	136285076	intron	67886	Camsap2
PA28176	chr1	-	136288625	136288625	136288841	intron	67886	Camsap2
PA28179	chr1	-	138063416	138063416	138063799	3' UTR	19264	Ptprc
PA28931	chr1	-	138483833	138483833	138484681	3' UTR	59125	Nek7
PA28932	chr1	-	138484813	138484813	138485300	3' UTR	59125	Nek7
PA28933	chr1	-	138485953	138485953	138486454	3' UTR	59125	Nek7
PA28180	chr1	-	138829158	138829158	138829395	3' UTR	16876	Lhx9
PA28181	chr1	-	138851971	138851971	138852176	3' UTR	69549	2310009B15Rik
PA28183	chr1	-	139229524	139229524	139229713	intron	170788	Crb1
PA28184	chr1	-	139452466	139452466	139452561	intergenic	50702	-
PA28186	chr1	-	140085848	140085848	140086522	3' UTR	12628	Cfh
PA28187	chr1	-	140102708	140102708	140102882	CDS	12628	Cfh
PA27171	chr1	-	14168944	14168944	14169552	3' UTR	14048	Eya1
PA27172	chr1	-	14170418	14170418	14170573	3' UTR	14048	Eya1
PA28191	chr1	-	143598791	143598791	143599456	3' UTR	214498	Cdc73
PA28192	chr1	-	143603620	143603620	143604042	3' UTR	214498	Cdc73
PA28193	chr1	-	143604056	143604056	143604926	3' UTR	214498	Cdc73
PA28935	chr1	-	143605153	143605153	143605672	3' UTR	214498	Cdc73
PA28934	chr1	-	143607517	143607517	143608207	3' UTR	214498	Cdc73
PA28936	chr1	-	143750715	143750715	143751638	3' UTR	20822	Ro60
PA28937	chr1	-	143752138	143752138	143753086	3' UTR	20822	Ro60
PA28938	chr1	-	143753253	143753253	143753428	3' UTR	20822	Ro60
PA28939	chr1	-	143756196	143756196	143756377	3' UTR	20822	Ro60
PA28194	chr1	-	143756614	143756614	143757028	3' UTR	20822	Ro60
PA28195	chr1	-	143762021	143762021	143762474	intron	20822	Ro60
PA28196	chr1	-	143999334	143999334	143999674	3' UTR	19735	Rgs2
PA28197	chr1	-	143999991	143999991	144000460	3' UTR	19735	Rgs2
PA28940	chr1	-	144000704	144000704	144001474	3' UTR	19735	Rgs2
PA27173	chr1	-	14753346	14753346	14753793	3' UTR	17681	Msc
PA28202	chr1	-	149829618	149829618	149830157	3' UTR	18783	Pla2g4a
PA28203	chr1	-	149886175	149886175	149886288	CDS	18783	Pla2g4a
PA28207	chr1	-	150360501	150360501	150360725	3' UTR	226499	Odr4
PA28208	chr1	-	150361305	150361305	150362071	3' UTR	226499	Odr4
PA28209	chr1	-	150370737	150370737	150370846	intron	226499	Odr4
PA28210	chr1	-	150374795	150374795	150374888	CDS	226499	Odr4
PA28211	chr1	-	150381411	150381411	150381594	intron	226499	Odr4
PA28212	chr1	-	150562500	150562500	150563236	3' UTR	545370	Hmcn1
PA28214	chr1	-	151367688	151367688	151368252	3' UTR	66875	Swt1
PA28215	chr1	-	151368345	151368345	151368589	3' UTR	66875	Swt1
PA28216	chr1	-	151469399	151469399	151470199	intron	19821	Rnf2
PA28217	chr1	-	151470253	151470253	151470990	3' UTR	19821	Rnf2
PA28219	chr1	-	151657724	151657724	151657921	intergenic	102640772	-
PA28220	chr1	-	151748946	151748946	151749120	3' UTR	102640772	2810414N06Rik
PA28221	chr1	-	151884524	151884524	151885366	3' UTR	69399	1700025G04Rik
PA28941	chr1	-	151890778	151890778	151891342	3' UTR	69399	1700025G04Rik
PA28944	chr1	-	151892057	151892057	151892186	3' UTR	69399	1700025G04Rik
PA28943	chr1	-	151892213	151892213	151892424	3' UTR	69399	1700025G04Rik
PA28942	chr1	-	151892585	151892585	151892908	3' UTR	69399	1700025G04Rik
PA28222	chr1	-	151893163	151893163	151893434	3' UTR	69399	1700025G04Rik
PA28223	chr1	-	152064493	152064493	152064680	intron	69399	1700025G04Rik
PA28224	chr1	-	152089932	152089932	152090009	5' UTR	69399	1700025G04Rik
PA28225	chr1	-	152370726	152370726	152371283	3' UTR	66637	Tsen15
PA28946	chr1	-	152516764	152516764	152517250	3' UTR	19731	Rgl1
PA28945	chr1	-	152517528	152517528	152517891	3' UTR	19731	Rgl1
PA28226	chr1	-	152518744	152518744	152519203	3' UTR	19731	Rgl1
PA28227	chr1	-	152519668	152519668	152519810	intron	19731	Rgl1
PA28228	chr1	-	152607271	152607271	152607420	intron	19731	Rgl1
PA28229	chr1	-	152728815	152728815	152729012	intron	19731	Rgl1
PA28230	chr1	-	152777326	152777326	152777490	intergenic	226517	-
PA28231	chr1	-	152836995	152836995	152837519	3' UTR	226517	Smg7
PA28233	chr1	-	153108374	153108374	153108547	intergenic	16782	-
PA28234	chr1	-	153122756	153122756	153123009	3' UTR	16782	Lamc2
PA28235	chr1	-	153218919	153218919	153219588	3' UTR	226519	Lamc1
PA28236	chr1	-	153455755	153455755	153456306	3' UTR	13211	Dhx9
PA28237	chr1	-	153464616	153464616	153464713	intron	13211	Dhx9
PA28238	chr1	-	153471958	153471958	153472083	intron	13211	Dhx9
PA28239	chr1	-	153473145	153473145	153473283	intron	13211	Dhx9
PA28240	chr1	-	153477774	153477774	153478015	intron	13211	Dhx9
PA28241	chr1	-	153478041	153478041	153478214	CDS	13211	Dhx9
PA28242	chr1	-	153502999	153502999	153503561	3' UTR	74091	Npl
PA28246	chr1	-	154390726	154390726	154391442	3' UTR	12290	Cacna1e
PA28247	chr1	-	154394075	154394075	154394484	3' UTR	12290	Cacna1e
PA28248	chr1	-	154439776	154439776	154440118	intron	12290	Cacna1e
PA28249	chr1	-	154441029	154441029	154441263	intron	12290	Cacna1e
PA28250	chr1	-	154464585	154464585	154464740	intron	12290	Cacna1e
PA28251	chr1	-	154468692	154468692	154468794	intron	12290	Cacna1e
PA28252	chr1	-	154488626	154488626	154488838	intron	12290	Cacna1e
PA28253	chr1	-	154617576	154617576	154618053	intron	12290	Cacna1e
PA28254	chr1	-	154629170	154629170	154629818	intron	12290	Cacna1e
PA28255	chr1	-	154698963	154698963	154699535	intron	12290	Cacna1e
PA28256	chr1	-	155096361	155096361	155097005	3' UTR	15939	Ier5
PA28257	chr1	-	155097520	155097520	155098242	3' UTR	15939	Ier5
PA28258	chr1	-	155124866	155124866	155125067	intergenic	15064	-
PA28259	chr1	-	155127274	155127274	155127765	3' UTR	15064	Mr1
PA28260	chr1	-	155129000	155129000	155129327	3' UTR	15064	Mr1
PA28261	chr1	-	155212471	155212471	155213162	3' UTR	207792	BC034090
PA28262	chr1	-	155248565	155248565	155248697	intergenic	19775	-
PA28263	chr1	-	155274831	155274831	155275083	3' UTR	19775	Xpr1
PA28948	chr1	-	155275630	155275630	155276192	3' UTR	19775	Xpr1
PA28264	chr1	-	155276966	155276966	155277751	3' UTR	19775	Xpr1
PA28950	chr1	-	155278150	155278150	155278502	3' UTR	19775	Xpr1
PA28949	chr1	-	155278775	155278775	155279414	3' UTR	19775	Xpr1
PA28265	chr1	-	155279807	155279807	155280521	3' UTR	19775	Xpr1
PA28266	chr1	-	155289277	155289277	155289413	intron	19775	Xpr1
PA28267	chr1	-	155290704	155290704	155291046	intron	19775	Xpr1
PA28268	chr1	-	155301329	155301329	155301642	intron	19775	Xpr1
PA28269	chr1	-	155374708	155374708	155374894	intron	19775	Xpr1
PA28270	chr1	-	155475302	155475302	155475502	intergenic	433367	-
PA28271	chr1	-	155520173	155520173	155520489	exon	433367	Gm5532
PA28273	chr1	-	155844959	155844959	155845727	3' UTR	74081	Cep350
PA28274	chr1	-	155868664	155868664	155868807	intron	74081	Cep350
PA28275	chr1	-	155888650	155888650	155888792	intron	74081	Cep350
PA28276	chr1	-	155906165	155906165	155906337	intron	74081	Cep350
PA28277	chr1	-	155911886	155911886	155912003	intron	74081	Cep350
PA28278	chr1	-	155940720	155940720	155940866	CDS	74081	Cep350
PA28279	chr1	-	155971447	155971447	155971720	intron	74081	Cep350
PA28280	chr1	-	156004579	156004579	156005334	3' UTR	208263	Tor1aip1
PA28281	chr1	-	156005599	156005599	156006099	3' UTR	208263	Tor1aip1
PA28282	chr1	-	156006772	156006772	156007383	3' UTR	208263	Tor1aip1
PA28283	chr1	-	156031347	156031347	156031473	intron	208263	Tor1aip1
PA28284	chr1	-	156075956	156075956	156076461	3' UTR	329274	Fam163a
PA28285	chr1	-	156115331	156115331	156115424	intron	329274	Fam163a
PA28286	chr1	-	156173003	156173003	156173267	intron	329274	Fam163a
PA28287	chr1	-	156330418	156330418	156330554	3' UTR	77352	Axdnd1
PA28288	chr1	-	156424528	156424528	156425158	3' UTR	20652	Soat1
PA28289	chr1	-	156426980	156426980	156427133	3' UTR	20652	Soat1
PA28290	chr1	-	156428111	156428111	156428516	3' UTR	20652	Soat1
PA28291	chr1	-	156428635	156428635	156429104	3' UTR	20652	Soat1
PA28292	chr1	-	156522733	156522733	156522905	intergenic	30935	-
PA28293	chr1	-	156557995	156557995	156558183	intergenic	30935	-
PA28294	chr1	-	156653615	156653615	156654260	3' UTR	30935	Tor3a
PA28295	chr1	-	156655019	156655019	156655463	3' UTR	30935	Tor3a
PA28296	chr1	-	156678531	156678531	156679202	3' UTR	215015	Fam20b
PA28297	chr1	-	156707136	156707136	156707490	intron	215015	Fam20b
PA28298	chr1	-	156804164	156804164	156804954	3' UTR	78255	Ralgps2
PA28299	chr1	-	156806759	156806759	156807200	3' UTR	78255	Ralgps2
PA28300	chr1	-	156807622	156807622	156808604	3' UTR	78255	Ralgps2
PA28301	chr1	-	156810892	156810892	156811033	intron	78255	Ralgps2
PA28302	chr1	-	156816145	156816145	156816266	intron	78255	Ralgps2
PA28303	chr1	-	156818588	156818588	156819238	intron	78255	Ralgps2
PA28304	chr1	-	156855075	156855075	156855540	intron	78255	Ralgps2
PA28305	chr1	-	156892908	156892908	156893012	3' UTR	78255	Ralgps2
PA28306	chr1	-	157135181	157135181	157135873	3' UTR	226525	Rasal2
PA28307	chr1	-	157139151	157139151	157139823	3' UTR	226525	Rasal2
PA28308	chr1	-	157139978	157139978	157140659	3' UTR	226525	Rasal2
PA28309	chr1	-	157175868	157175868	157176350	CDS	226525	Rasal2
PA28310	chr1	-	157217757	157217757	157217916	intron	226525	Rasal2
PA28311	chr1	-	157233140	157233140	157233313	intron	226525	Rasal2
PA28312	chr1	-	157297346	157297346	157297631	intron	226525	Rasal2
PA28313	chr1	-	157322563	157322563	157322699	intron	226525	Rasal2
PA28314	chr1	-	157336397	157336397	157336534	intron	226525	Rasal2
PA28315	chr1	-	157369895	157369895	157370108	intron	226525	Rasal2
PA28316	chr1	-	157384313	157384313	157384724	intron	226525	Rasal2
PA28317	chr1	-	157402941	157402941	157403510	intron	226525	Rasal2
PA28318	chr1	-	157404865	157404865	157405019	intron	226525	Rasal2
PA28319	chr1	-	157416362	157416362	157416480	intergenic	102632813	-
PA28320	chr1	-	157445322	157445322	157445533	intergenic	102632813	-
PA28321	chr1	-	157452002	157452002	157452152	intergenic	102632813	-
PA28951	chr1	-	158245265	158245265	158245934	3' UTR	240843	Brinp2
PA28322	chr1	-	158259335	158259335	158259863	intron	240843	Brinp2
PA28323	chr1	-	158287871	158287871	158288176	intron	240843	Brinp2
PA28324	chr1	-	158319431	158319431	158320072	intron	240843	Brinp2
PA28325	chr1	-	158346119	158346119	158346500	intron	240843	Brinp2
PA28326	chr1	-	158355604	158355604	158356133	5' UTR	240843	Brinp2
PA27175	chr1	-	15846192	15846192	15846484	intergenic	226866	-
PA27176	chr1	-	15855357	15855357	15855583	3' UTR	226866	Sbspon
PA28330	chr1	-	160202876	160202876	160203723	3' UTR	12301	Cacybp
PA28331	chr1	-	160204968	160204968	160205067	CDS	12301	Cacybp
PA28952	chr1	-	160219174	160219174	160219742	3' UTR	29809	Rabgap1l
PA28953	chr1	-	160219954	160219954	160220510	3' UTR	29809	Rabgap1l
PA28332	chr1	-	160223533	160223533	160224368	3' UTR	29809	Rabgap1l
PA28333	chr1	-	160255313	160255313	160255498	intron	29809	Rabgap1l
PA28334	chr1	-	160256572	160256572	160256912	3' UTR	29809	Rabgap1l
PA28335	chr1	-	160288525	160288525	160288902	intron	29809	Rabgap1l
PA28336	chr1	-	160321572	160321572	160321723	intron	29809	Rabgap1l
PA28337	chr1	-	160409653	160409653	160409856	intron	29809	Rabgap1l
PA28338	chr1	-	160520109	160520109	160520473	intron	29809	Rabgap1l
PA28339	chr1	-	160574725	160574725	160575280	intron	29809	Rabgap1l
PA28340	chr1	-	160589756	160589756	160589992	intron	29809	Rabgap1l
PA28341	chr1	-	160590695	160590695	160590815	intron	29809	Rabgap1l
PA28342	chr1	-	160608921	160608921	160609133	intron	29809	Rabgap1l
PA27177	chr1	-	16065981	16065981	16066274	3' UTR	75799	4930444P10Rik
PA27178	chr1	-	16100135	16100135	16100347	intergenic	19989	-
PA28344	chr1	-	161002916	161002916	161003496	3' UTR	240869	Zbtb37
PA28345	chr1	-	161003756	161003756	161003857	3' UTR	240869	Zbtb37
PA28346	chr1	-	161008696	161008696	161009060	3' UTR	240869	Zbtb37
PA27179	chr1	-	16101295	16101295	16101939	3' UTR	19989	Rpl7
PA27180	chr1	-	16103510	16103510	16103685	CDS	19989	Rpl7
PA28347	chr1	-	161038679	161038679	161039077	intergenic	226539	-
PA28348	chr1	-	161040612	161040612	161040810	3' UTR	226539	Dars2
PA28349	chr1	-	161088375	161088375	161089079	3' UTR	226541	Klhl20
PA28350	chr1	-	161165072	161165072	161165243	intergenic	11758	-
PA28351	chr1	-	161240102	161240102	161240452	3' UTR	11758	Prdx6
PA28954	chr1	-	161241009	161241009	161241849	3' UTR	11758	Prdx6
PA28352	chr1	-	161242975	161242975	161243400	intron	11758	Prdx6
PA28353	chr1	-	161250431	161250431	161250633	intron	11758	Prdx6
PA28357	chr1	-	161816107	161816107	161816624	3' UTR	226551	Suco
PA28358	chr1	-	161816667	161816667	161817559	3' UTR	226551	Suco
PA28359	chr1	-	161817608	161817608	161817872	3' UTR	226551	Suco
PA28360	chr1	-	161830233	161830233	161830415	intron	226551	Suco
PA28361	chr1	-	161889467	161889467	161889576	intergenic	75368	-
PA28362	chr1	-	161971453	161971453	161971624	intron	75368	4930558K02Rik
PA28363	chr1	-	161982450	161982450	161982638	3' UTR	103967	Dnm3
PA28364	chr1	-	161985321	161985321	161985572	intron	103967	Dnm3
PA28365	chr1	-	161987239	161987239	161988110	intron	103967	Dnm3
PA28366	chr1	-	161988875	161988875	161989177	3' UTR	103967	Dnm3
PA28367	chr1	-	161990111	161990111	161990871	3' UTR	103967	Dnm3
PA28368	chr1	-	162005811	162005811	162006515	intron	103967	Dnm3
PA28369	chr1	-	162019848	162019848	162019992	CDS	103967	Dnm3
PA28370	chr1	-	162024003	162024003	162024245	intron	103967	Dnm3
PA28371	chr1	-	162218599	162218599	162219122	intron	103967	Dnm3
PA28372	chr1	-	162231650	162231650	162231767	intron	103967	Dnm3
PA28373	chr1	-	162253431	162253431	162253539	intron	103967	Dnm3
PA27181	chr1	-	16228803	16228803	16229640	3' UTR	29819	Stau2
PA28374	chr1	-	162309096	162309096	162309315	intron	103967	Dnm3
PA28375	chr1	-	162532125	162532125	162532605	3' UTR	71449	Eef1aknmt
PA28376	chr1	-	162533667	162533667	162534024	3' UTR	71449	Eef1aknmt
PA28378	chr1	-	162670722	162670722	162670963	3' UTR	226562	Prrc2c
PA28955	chr1	-	162671787	162671787	162672151	3' UTR	226562	Prrc2c
PA28956	chr1	-	162672258	162672258	162672667	3' UTR	226562	Prrc2c
PA28379	chr1	-	162673408	162673408	162673766	3' UTR	226562	Prrc2c
PA28380	chr1	-	162681376	162681376	162681564	intron	226562	Prrc2c
PA28381	chr1	-	162685393	162685393	162685548	intron	226562	Prrc2c
PA28382	chr1	-	162685586	162685586	162686074	intron	226562	Prrc2c
PA28383	chr1	-	162689590	162689590	162689730	intron	226562	Prrc2c
PA28384	chr1	-	162698874	162698874	162699037	intron	226562	Prrc2c
PA28385	chr1	-	162712679	162712679	162713074	intron	226562	Prrc2c
PA28386	chr1	-	162720481	162720481	162720930	CDS	226562	Prrc2c
PA28387	chr1	-	162722866	162722866	162723287	intron	226562	Prrc2c
PA28388	chr1	-	162728507	162728507	162728978	intron	226562	Prrc2c
PA28389	chr1	-	162829557	162829557	162830199	3' UTR	14261	Fmo1
PA28390	chr1	-	162840216	162840216	162840320	intron	14261	Fmo1
PA28391	chr1	-	162851337	162851337	162851440	intron	14261	Fmo1
PA28392	chr1	-	162874317	162874317	162874788	3' UTR	55990	Fmo2
PA28393	chr1	-	162876344	162876344	162876514	3' UTR	55990	Fmo2
PA28394	chr1	-	162916548	162916548	162916838	3' UTR	226565	Fmo6
PA27182	chr1	-	16306926	16306926	16307545	intron	29819	Stau2
PA28395	chr1	-	163245099	163245099	163245649	3' UTR	18933	Prrx1
PA28396	chr1	-	163246036	163246036	163246307	3' UTR	18933	Prrx1
PA28397	chr1	-	163247577	163247577	163248048	3' UTR	18933	Prrx1
PA28398	chr1	-	163255282	163255282	163255913	3' UTR	18933	Prrx1
PA28399	chr1	-	163384906	163384906	163385547	3' UTR	98376	Gorab
PA27183	chr1	-	16344178	16344178	16345033	3' UTR	29819	Stau2
PA27184	chr1	-	16345548	16345548	16346011	3' UTR	29819	Stau2
PA27185	chr1	-	16392515	16392515	16392626	intron	29819	Stau2
PA27186	chr1	-	16394051	16394051	16394212	3' UTR	29819	Stau2
PA27187	chr1	-	16426729	16426729	16426848	intron	29819	Stau2
PA28400	chr1	-	164289797	164289797	164290182	3' UTR	66352	Blzf1
PA28401	chr1	-	164290209	164290209	164290713	3' UTR	66352	Blzf1
PA28402	chr1	-	164291170	164291170	164291997	3' UTR	66352	Blzf1
PA27188	chr1	-	16430091	16430091	16430268	intron	29819	Stau2
PA28403	chr1	-	164306469	164306469	164306516	CDS	66352	Blzf1
PA28957	chr1	-	164437109	164437109	164437639	3' UTR	11931	Atp1b1
PA28958	chr1	-	164437816	164437816	164438430	3' UTR	11931	Atp1b1
PA28404	chr1	-	164439419	164439419	164439562	intron	11931	Atp1b1
PA28405	chr1	-	164440926	164440926	164441065	intron	11931	Atp1b1
PA28406	chr1	-	164447190	164447190	164447444	intron	11931	Atp1b1
PA28407	chr1	-	164448610	164448610	164449033	intron	11931	Atp1b1
PA28408	chr1	-	164450466	164450466	164451195	intron	11931	Atp1b1
PA28409	chr1	-	164451988	164451988	164452131	intron	11931	Atp1b1
PA28410	chr1	-	164457761	164457761	164458035	CDS	11931	Atp1b1
PA27189	chr1	-	16463032	16463032	16463196	intron	29819	Stau2
PA28411	chr1	-	165148424	165148424	165148603	intron	83993	Tbx19
PA28412	chr1	-	165169652	165169652	165169741	intergenic	108735	-
PA28959	chr1	-	165174337	165174337	165175191	3' UTR	108735	Sft2d2
PA28413	chr1	-	165175710	165175710	165176015	3' UTR	108735	Sft2d2
PA28414	chr1	-	165178685	165178685	165179184	3' UTR	108735	Sft2d2
PA28415	chr1	-	165214916	165214916	165215911	3' UTR	226591	Tiprl
PA28416	chr1	-	165228267	165228267	165228447	intron	226591	Tiprl
PA28417	chr1	-	165229528	165229528	165229833	intron	226591	Tiprl
PA28418	chr1	-	165329499	165329499	165330003	3' UTR	74106	Dcaf6
PA27190	chr1	-	16540788	16540788	16541115	3' UTR	66799	Ube2w
PA28419	chr1	-	165458494	165458494	165458837	intron	74106	Dcaf6
PA28420	chr1	-	165460130	165460130	165460270	intron	74106	Dcaf6
PA28422	chr1	-	165592187	165592187	165592946	3' UTR	68481	Mpzl1
PA27191	chr1	-	16560616	16560616	16560735	intron	66799	Ube2w
PA28423	chr1	-	165632260	165632260	165632677	intron	68481	Mpzl1
PA27192	chr1	-	16563645	16563645	16563843	intron	66799	Ube2w
PA27193	chr1	-	16564328	16564328	16564918	intron	66799	Ube2w
PA28425	chr1	-	165648942	165648942	165649329	3' UTR	226594	Rcsd1
PA27194	chr1	-	16565805	16565805	16566337	intron	66799	Ube2w
PA27195	chr1	-	16568671	16568671	16569076	intron	66799	Ube2w
PA28800	chr1	-	16569457	16569457	16569562	intron	66799	Ube2w
PA28803	chr1	-	16569694	16569694	16569996	intron	66799	Ube2w
PA28801	chr1	-	16570133	16570133	16570488	3' UTR	66799	Ube2w
PA28802	chr1	-	16570555	16570555	16570873	3' UTR	66799	Ube2w
PA28428	chr1	-	165865145	165865145	165865832	3' UTR	18986	Pou2f1
PA28429	chr1	-	165875433	165875433	165876050	3' UTR	18986	Pou2f1
PA28430	chr1	-	165887477	165887477	165887609	intron	18986	Pou2f1
PA27196	chr1	-	16592582	16592582	16592749	intron	66799	Ube2w
PA28431	chr1	-	165930336	165930336	165930530	intron	18986	Pou2f1
PA27197	chr1	-	16635362	16635362	16635735	intergenic	67923	-
PA27198	chr1	-	16638480	16638480	16638669	intergenic	67923	-
PA28432	chr1	-	166390064	166390064	166390656	intron	71592	Pogk
PA27199	chr1	-	16639222	16639222	16639582	intergenic	67923	-
PA28433	chr1	-	166394157	166394157	166394832	3' UTR	71592	Pogk
PA28960	chr1	-	166394865	166394865	166395718	3' UTR	71592	Pogk
PA28961	chr1	-	166395847	166395847	166395893	3' UTR	71592	Pogk
PA27200	chr1	-	16641700	16641700	16642508	3' UTR	67923	Eloc
PA27201	chr1	-	16642590	16642590	16643493	3' UTR	67923	Eloc
PA27202	chr1	-	16645673	16645673	16645830	intron	67923	Eloc
PA28436	chr1	-	166966817	166966817	166967064	intergenic	100503962	-
PA28437	chr1	-	166987444	166987444	166987796	intron	100503962	Gm16701
PA28438	chr1	-	166998070	166998070	166998181	intron	100503962	Gm16701
PA28439	chr1	-	166998286	166998286	166998910	intron	100503962	Gm16701
PA28440	chr1	-	166999654	166999654	166999788	exon	100503962	Gm16701
PA28441	chr1	-	167222883	167222883	167223567	3' UTR	80914	Uck2
PA28442	chr1	-	167226072	167226072	167226504	3' UTR	80914	Uck2
PA28443	chr1	-	167371676	167371676	167372272	3' UTR	66447	Mgst3
PA28444	chr1	-	167372281	167372281	167372727	3' UTR	66447	Mgst3
PA28445	chr1	-	168119994	168119994	168120602	3' UTR	18514	Pbx1
PA28446	chr1	-	168123323	168123323	168123421	intron	18514	Pbx1
PA28447	chr1	-	168152664	168152664	168153090	intron	18514	Pbx1
PA28962	chr1	-	168153531	168153531	168154319	intron	18514	Pbx1
PA28963	chr1	-	168154885	168154885	168155833	3' UTR	18514	Pbx1
PA28448	chr1	-	168158239	168158239	168158824	3' UTR	18514	Pbx1
PA28449	chr1	-	168161438	168161438	168161747	intron	18514	Pbx1
PA28450	chr1	-	168183946	168183946	168184655	intron	18514	Pbx1
PA28451	chr1	-	168189209	168189209	168189436	intron	18514	Pbx1
PA28452	chr1	-	168212652	168212652	168212985	intron	18514	Pbx1
PA28453	chr1	-	168234147	168234147	168234494	intron	18514	Pbx1
PA28454	chr1	-	168252944	168252944	168253104	intron	18514	Pbx1
PA28455	chr1	-	168272905	168272905	168273059	intron	18514	Pbx1
PA28456	chr1	-	168277133	168277133	168277412	intron	18514	Pbx1
PA28457	chr1	-	168292531	168292531	168293050	intron	18514	Pbx1
PA28458	chr1	-	168318270	168318270	168318537	intron	18514	Pbx1
PA28459	chr1	-	168321090	168321090	168321914	intron	18514	Pbx1
PA28460	chr1	-	168323470	168323470	168323901	intron	18514	Pbx1
PA28461	chr1	-	168325329	168325329	168325524	intron	18514	Pbx1
PA28462	chr1	-	168333823	168333823	168334111	intron	18514	Pbx1
PA28463	chr1	-	168339848	168339848	168340425	intron	18514	Pbx1
PA28464	chr1	-	168349153	168349153	168349452	intron	18514	Pbx1
PA28465	chr1	-	168371502	168371502	168371650	intron	18514	Pbx1
PA28466	chr1	-	168376058	168376058	168376367	intron	18514	Pbx1
PA28467	chr1	-	168388876	168388876	168389203	intron	18514	Pbx1
PA28468	chr1	-	168399438	168399438	168400006	intron	18514	Pbx1
PA28469	chr1	-	168401641	168401641	168401777	intron	18514	Pbx1
PA28470	chr1	-	168401782	168401782	168402172	intron	18514	Pbx1
PA28471	chr1	-	168404401	168404401	168404681	intron	18514	Pbx1
PA28472	chr1	-	168405669	168405669	168405956	intron	18514	Pbx1
PA28473	chr1	-	168406956	168406956	168407671	intron	18514	Pbx1
PA28474	chr1	-	168410017	168410017	168410137	intron	18514	Pbx1
PA28475	chr1	-	168413681	168413681	168414318	intron	18514	Pbx1
PA28476	chr1	-	168424325	168424325	168425147	intron	18514	Pbx1
PA28477	chr1	-	168426628	168426628	168427075	intron	18514	Pbx1
PA28478	chr1	-	168427869	168427869	168427942	CDS	18514	Pbx1
PA28479	chr1	-	168429157	168429157	168429794	intron	18514	Pbx1
PA28480	chr1	-	168430177	168430177	168430478	intron	18514	Pbx1
PA28481	chr1	-	169498302	169498302	169498651	3' UTR	66977	Nuf2
PA28482	chr1	-	169695638	169695638	169695798	intergenic	19736	-
PA28483	chr1	-	169741110	169741110	169741313	3' UTR	19736	Rgs4
PA28964	chr1	-	169741477	169741477	169742108	3' UTR	19736	Rgs4
PA28965	chr1	-	169742217	169742217	169742269	3' UTR	19736	Rgs4
PA28484	chr1	-	169743228	169743228	169743409	3' UTR	19736	Rgs4
PA28485	chr1	-	169743521	169743521	169743721	3' UTR	19736	Rgs4
PA27205	chr1	-	16994938	16994938	16995323	3' UTR	57339	Jph1
PA28486	chr1	-	169949529	169949529	169950208	3' UTR	15490	Hsd17b7
PA28487	chr1	-	169972300	169972300	169972843	3' UTR	18214	Ddr2
PA28488	chr1	-	169972903	169972903	169973308	3' UTR	18214	Ddr2
PA28489	chr1	-	169977363	169977363	169977989	3' UTR	18214	Ddr2
PA28490	chr1	-	170106088	170106088	170106207	intron	18214	Ddr2
PA28491	chr1	-	170141904	170141904	170142572	3' UTR	107652	Uap1
PA28492	chr1	-	170193419	170193419	170194111	3' UTR	16589	Uhmk1
PA28493	chr1	-	170197446	170197446	170197916	3' UTR	16589	Uhmk1
PA28494	chr1	-	170254971	170254971	170255086	exon	622708	Gm6345
PA28495	chr1	-	170298195	170298195	170298687	3' UTR	665574	Gm7694
PA28496	chr1	-	170314657	170314657	170315200	intron	70729	Nos1ap
PA28497	chr1	-	170315464	170315464	170316039	intron	70729	Nos1ap
PA28498	chr1	-	170317459	170317459	170317792	3' UTR	70729	Nos1ap
PA28967	chr1	-	170704486	170704486	170704536	3' UTR	226641	Atf6
PA28966	chr1	-	170704668	170704668	170705271	3' UTR	226641	Atf6
PA28499	chr1	-	170705490	170705490	170705836	3' UTR	226641	Atf6
PA28500	chr1	-	170707395	170707395	170707758	3' UTR	226641	Atf6
PA28501	chr1	-	170850522	170850522	170850711	intron	226641	Atf6
PA28502	chr1	-	170906711	170906711	170906819	3' UTR	435653	Fcrlb
PA28503	chr1	-	170925143	170925143	170925661	intron	98752	Fcrla
PA28504	chr1	-	170958617	170958617	170959034	3' UTR	14130	Fcgr2b
PA28505	chr1	-	170960557	170960557	170961067	3' UTR	14130	Fcgr2b
PA28506	chr1	-	171051168	171051168	171051746	3' UTR	14131	Fcgr3
PA28507	chr1	-	171129157	171129157	171129730	3' UTR	66052	Sdhc
PA28508	chr1	-	171131669	171131669	171131948	intron	66052	Sdhc
PA28509	chr1	-	171133918	171133918	171134145	intron	66052	Sdhc
PA28510	chr1	-	171172607	171172607	171173003	3' UTR	66425	Pcp4l1
PA28968	chr1	-	171173262	171173262	171174215	3' UTR	66425	Pcp4l1
PA28511	chr1	-	171175560	171175560	171175626	intron	66425	Pcp4l1
PA28512	chr1	-	171176189	171176189	171176368	intron	66425	Pcp4l1
PA28513	chr1	-	171196011	171196011	171196233	CDS	66425	Pcp4l1
PA28514	chr1	-	171215974	171215974	171216345	3' UTR	641376	Tomm40l
PA28969	chr1	-	171217728	171217728	171218335	3' UTR	641376	Tomm40l
PA28515	chr1	-	171219062	171219062	171219663	3' UTR	641376	Tomm40l
PA28516	chr1	-	171229572	171229572	171229928	3' UTR	14127	Fcer1g
PA28517	chr1	-	171234853	171234853	171235521	3' UTR	226646	Ndufs2
PA28518	chr1	-	171246088	171246088	171246197	intron	226646	Ndufs2
PA28519	chr1	-	171275984	171275984	171276450	3' UTR	19044	Ppox
PA28520	chr1	-	171276984	171276984	171277205	exon	19044	Ppox
PA28521	chr1	-	171279000	171279000	171279314	intron	19044	Ppox
PA28522	chr1	-	171281945	171281945	171282303	3' UTR	30941	Usp21
PA28523	chr1	-	171284431	171284431	171284794	intron	30941	Usp21
PA28524	chr1	-	171286205	171286205	171286406	intron	30941	Usp21
PA28525	chr1	-	171288563	171288563	171288985	3' UTR	66155	Ufc1
PA28526	chr1	-	171289517	171289517	171289594	intron	66155	Ufc1
PA28529	chr1	-	171340571	171340571	171341008	3' UTR	27045	Nit1
PA28530	chr1	-	171344601	171344601	171344797	intron	27045	Nit1
PA28531	chr1	-	171358042	171358042	171358325	3' UTR	68874	Klhdc9
PA28532	chr1	-	171358360	171358360	171358672	3' UTR	68874	Klhdc9
PA28533	chr1	-	171358698	171358698	171359043	3' UTR	68874	Klhdc9
PA28534	chr1	-	171359455	171359455	171359550	CDS	68874	Klhdc9
PA28535	chr1	-	171360044	171360044	171360482	intron	68874	Klhdc9
PA28536	chr1	-	172000960	172000960	172001552	3' UTR	93840	Vangl2
PA28537	chr1	-	172002533	172002533	172002949	3' UTR	93840	Vangl2
PA28538	chr1	-	172066019	172066019	172066480	3' UTR	59287	Ncstn
PA28970	chr1	-	172196728	172196728	172197220	3' UTR	18611	Pea15a
PA28971	chr1	-	172197403	172197403	172197857	3' UTR	18611	Pea15a
PA28541	chr1	-	172270892	172270892	172271039	3' UTR	98660	Atp1a2
PA28542	chr1	-	172271704	172271704	172272354	3' UTR	98660	Atp1a2
PA28973	chr1	-	172272493	172272493	172273243	3' UTR	98660	Atp1a2
PA28972	chr1	-	172273964	172273964	172274729	3' UTR	98660	Atp1a2
PA28543	chr1	-	172277087	172277087	172277476	intron	98660	Atp1a2
PA28544	chr1	-	172283348	172283348	172283642	intron	98660	Atp1a2
PA28545	chr1	-	172283872	172283872	172284165	intron	98660	Atp1a2
PA28546	chr1	-	172293571	172293571	172293677	intron	98660	Atp1a2
PA28974	chr1	-	172320501	172320501	172320993	3' UTR	16524	Kcnj9
PA28975	chr1	-	172321032	172321032	172321231	3' UTR	16524	Kcnj9
PA28547	chr1	-	172630769	172630769	172630944	3' UTR	68440	Dusp23
PA28548	chr1	-	172630974	172630974	172631219	3' UTR	68440	Dusp23
PA28549	chr1	-	172631358	172631358	172631786	3' UTR	68440	Dusp23
PA28553	chr1	-	173334223	173334223	173334770	3' UTR	94332	Cadm3
PA28554	chr1	-	173334846	173334846	173335371	3' UTR	94332	Cadm3
PA28976	chr1	-	173335966	173335966	173336619	3' UTR	94332	Cadm3
PA28977	chr1	-	173336744	173336744	173336853	3' UTR	94332	Cadm3
PA28555	chr1	-	173343339	173343339	173343512	intron	94332	Cadm3
PA28556	chr1	-	173365484	173365484	173365655	intron	94332	Cadm3
PA28557	chr1	-	173747293	173747293	173747607	3' UTR	15951	Ifi204
PA28558	chr1	-	173857222	173857222	173857488	3' UTR	100040462	Mndal
PA28559	chr1	-	174500701	174500701	174500889	intergenic	23893	-
PA28560	chr1	-	174833788	174833788	174834234	3' UTR	23893	Grem2
PA28561	chr1	-	175059076	175059076	175059884	3' UTR	24012	Rgs7
PA28562	chr1	-	175086536	175086536	175086952	intron	24012	Rgs7
PA28563	chr1	-	175172880	175172880	175172995	intron	24012	Rgs7
PA28564	chr1	-	175243361	175243361	175243530	intron	24012	Rgs7
PA28565	chr1	-	175270063	175270063	175270206	intron	24012	Rgs7
PA28566	chr1	-	175346703	175346703	175346847	intron	24012	Rgs7
PA28567	chr1	-	175350754	175350754	175351113	intron	24012	Rgs7
PA28568	chr1	-	175376459	175376459	175376763	intron	24012	Rgs7
PA28569	chr1	-	175403014	175403014	175403274	intron	24012	Rgs7
PA28570	chr1	-	175443537	175443537	175443917	intron	24012	Rgs7
PA28571	chr1	-	175469667	175469667	175470093	intron	24012	Rgs7
PA28572	chr1	-	175590889	175590889	175591417	intergenic	14194	-
PA28573	chr1	-	175601355	175601355	175601683	3' UTR	14194	Fh1
PA28574	chr1	-	175603907	175603907	175604096	intron	14194	Fh1
PA28575	chr1	-	175662421	175662421	175662948	3' UTR	13603	Opn3
PA28576	chr1	-	175682185	175682185	175683151	intron	13603	Opn3
PA28577	chr1	-	175962301	175962301	175962996	3' UTR	319455	Pld5
PA28579	chr1	-	176726860	176726860	176727136	intergenic	545389	-
PA28580	chr1	-	176727351	176727351	176727770	intergenic	545389	-
PA28581	chr1	-	176729071	176729071	176729561	intergenic	545389	-
PA28582	chr1	-	176730845	176730845	176731309	intergenic	545389	-
PA28978	chr1	-	176733662	176733662	176734381	3' UTR	545389	Cep170
PA28979	chr1	-	176734395	176734395	176734684	3' UTR	545389	Cep170
PA28583	chr1	-	176734913	176734913	176735035	3' UTR	545389	Cep170
PA28584	chr1	-	176737528	176737528	176737621	3' UTR	545389	Cep170
PA28585	chr1	-	176739081	176739081	176739169	3' UTR	545389	Cep170
PA28586	chr1	-	176740287	176740287	176740784	intron	545389	Cep170
PA28587	chr1	-	176744231	176744231	176744484	intron	545389	Cep170
PA28588	chr1	-	176758397	176758397	176758517	3' UTR	545389	Cep170
PA28589	chr1	-	176766876	176766876	176767283	intron	545389	Cep170
PA28590	chr1	-	176776557	176776557	176776647	intron	545389	Cep170
PA28591	chr1	-	176788375	176788375	176788546	intron	545389	Cep170
PA28593	chr1	-	177020075	177020075	177020968	3' UTR	23797	Akt3
PA28594	chr1	-	177021409	177021409	177021692	intron	23797	Akt3
PA28595	chr1	-	177022115	177022115	177023084	3' UTR	23797	Akt3
PA28596	chr1	-	177023796	177023796	177023968	3' UTR	23797	Akt3
PA28597	chr1	-	177023970	177023970	177024625	3' UTR	23797	Akt3
PA28598	chr1	-	177031650	177031650	177031754	CDS	23797	Akt3
PA28599	chr1	-	177043775	177043775	177043862	CDS	23797	Akt3
PA28600	chr1	-	177048188	177048188	177048356	intron	23797	Akt3
PA28601	chr1	-	177058941	177058941	177059075	intron	23797	Akt3
PA28602	chr1	-	177059385	177059385	177059462	CDS	23797	Akt3
PA28603	chr1	-	177158131	177158131	177158282	intron	23797	Akt3
PA28604	chr1	-	177185623	177185623	177185914	intron	23797	Akt3
PA28605	chr1	-	177202156	177202156	177202317	intron	23797	Akt3
PA28606	chr1	-	177204697	177204697	177204913	intron	23797	Akt3
PA28607	chr1	-	177751094	177751094	177751228	intergenic	11566	-
PA28980	chr1	-	177763176	177763176	177763910	3' UTR	11566	Adss
PA28981	chr1	-	178321108	178321108	178321632	exon	51810	Hnrnpu
PA28616	chr1	-	178324251	178324251	178324858	intron	51810	Hnrnpu
PA28617	chr1	-	178324861	178324861	178325213	3' UTR	51810	Hnrnpu
PA28982	chr1	-	178325329	178325329	178325888	3' UTR	51810	Hnrnpu
PA28983	chr1	-	178326620	178326620	178327218	3' UTR	51810	Hnrnpu
PA28984	chr1	-	178328299	178328299	178328930	3' UTR	51810	Hnrnpu
PA28985	chr1	-	178329039	178329039	178329407	3' UTR	51810	Hnrnpu
PA28618	chr1	-	178329868	178329868	178329941	CDS	51810	Hnrnpu
PA28619	chr1	-	178330592	178330592	178330908	CDS	51810	Hnrnpu
PA28620	chr1	-	178331089	178331089	178331263	intron	51810	Hnrnpu
PA28621	chr1	-	178332093	178332093	178332421	CDS	51810	Hnrnpu
PA28622	chr1	-	178335115	178335115	178335489	intron	51810	Hnrnpu
PA28623	chr1	-	178335780	178335780	178335958	intron	51810	Hnrnpu
PA28624	chr1	-	178939011	178939011	178939113	intergenic	69726	-
PA28625	chr1	-	178954350	178954350	178954606	3' UTR	69726	Smyd3
PA28626	chr1	-	178955031	178955031	178955888	3' UTR	69726	Smyd3
PA28627	chr1	-	178957250	178957250	178957568	3' UTR	69726	Smyd3
PA28628	chr1	-	179063567	179063567	179063681	intron	69726	Smyd3
PA28629	chr1	-	179348326	179348326	179348478	intron	69726	Smyd3
PA28630	chr1	-	179379476	179379476	179379825	intron	69726	Smyd3
PA28631	chr1	-	179648627	179648627	179648839	intergenic	383592	-
PA28632	chr1	-	179682690	179682690	179682812	intergenic	383592	-
PA28986	chr1	-	179744881	179744881	179745612	intron	383592	Kif28
PA28633	chr1	-	179746089	179746089	179746528	3' UTR	226747	Ahctf1
PA28634	chr1	-	179781550	179781550	179781645	intron	226747	Ahctf1
PA28635	chr1	-	179798382	179798382	179798999	intron	226747	Ahctf1
PA28637	chr1	-	180165160	180165160	180165600	3' UTR	67426	Coq8a
PA28638	chr1	-	180166582	180166582	180167298	3' UTR	67426	Coq8a
PA28639	chr1	-	180227004	180227004	180227739	3' UTR	19165	Psen2
PA28641	chr1	-	180430950	180430950	180431287	intergenic	381310	-
PA28642	chr1	-	180432371	180432371	180432887	3' UTR	381310	Stum
PA28643	chr1	-	180437123	180437123	180437861	3' UTR	381310	Stum
PA28644	chr1	-	180477091	180477091	180477502	intron	381310	Stum
PA28645	chr1	-	180635061	180635061	180635243	intergenic	27217	-
PA28646	chr1	-	180782591	180782591	180782742	intergenic	15078	-
PA28647	chr1	-	180800832	180800832	180801611	3' UTR	15078	H3f3a
PA28648	chr1	-	180802527	180802527	180803210	3' UTR	15078	H3f3a
PA28650	chr1	-	180984607	180984607	180984711	intron	13849	Ephx1
PA28651	chr1	-	180989551	180989551	180989981	intron	13849	Ephx1
PA28652	chr1	-	181071543	181071543	181071730	intergenic	67459	-
PA28653	chr1	-	181073521	181073521	181073692	intergenic	67459	-
PA28654	chr1	-	181087133	181087133	181087772	3' UTR	67459	Nvl
PA28655	chr1	-	181089909	181089909	181090207	3' UTR	67459	Nvl
PA28987	chr1	-	181092843	181092843	181093318	3' UTR	67459	Nvl
PA28988	chr1	-	181093417	181093417	181093739	3' UTR	67459	Nvl
PA28656	chr1	-	181118984	181118984	181119176	intron	67459	Nvl
PA28657	chr1	-	181134792	181134792	181135064	CDS	67459	Nvl
PA28658	chr1	-	181139254	181139254	181139375	CDS	67459	Nvl
PA28659	chr1	-	181173225	181173225	181173893	3' UTR	226757	Wdr26
PA28660	chr1	-	181175074	181175074	181175627	3' UTR	226757	Wdr26
PA28989	chr1	-	181175869	181175869	181176353	3' UTR	226757	Wdr26
PA28990	chr1	-	181176357	181176357	181176478	3' UTR	226757	Wdr26
PA28991	chr1	-	181177678	181177678	181177831	3' UTR	226757	Wdr26
PA28661	chr1	-	181178237	181178237	181178700	intron	226757	Wdr26
PA28662	chr1	-	181180403	181180403	181180650	intron	226757	Wdr26
PA28663	chr1	-	181186873	181186873	181187342	intron	226757	Wdr26
PA28664	chr1	-	181194295	181194295	181194380	intron	226757	Wdr26
PA28665	chr1	-	181206461	181206461	181206772	intron	226757	Wdr26
PA28668	chr1	-	181504994	181504994	181505143	intergenic	403180	-
PA28992	chr1	-	181815314	181815314	181815853	3' UTR	98386	Lbr
PA28669	chr1	-	181896384	181896384	181897025	3' UTR	13800	Enah
PA28994	chr1	-	181902561	181902561	181902850	3' UTR	13800	Enah
PA28998	chr1	-	181902958	181902958	181903320	3' UTR	13800	Enah
PA28997	chr1	-	181903554	181903554	181904029	3' UTR	13800	Enah
PA28995	chr1	-	181904235	181904235	181904363	3' UTR	13800	Enah
PA28993	chr1	-	181904817	181904817	181905201	3' UTR	13800	Enah
PA28996	chr1	-	181905205	181905205	181905341	3' UTR	13800	Enah
PA28670	chr1	-	181909995	181909995	181910322	intron	13800	Enah
PA28671	chr1	-	181912716	181912716	181912859	intron	13800	Enah
PA28672	chr1	-	181913307	181913307	181913373	CDS	13800	Enah
PA28673	chr1	-	181918257	181918257	181918317	intron	13800	Enah
PA28674	chr1	-	181918340	181918340	181918583	intron	13800	Enah
PA28675	chr1	-	181919325	181919325	181919446	CDS	13800	Enah
PA28676	chr1	-	181934599	181934599	181934998	intron	13800	Enah
PA28677	chr1	-	181963601	181963601	181963709	intron	13800	Enah
PA28678	chr1	-	181964176	181964176	181964515	intron	13800	Enah
PA28679	chr1	-	181967671	181967671	181968052	intron	13800	Enah
PA28680	chr1	-	181999578	181999578	181999835	intron	13800	Enah
PA28681	chr1	-	182005715	182005715	182005924	intron	13800	Enah
PA28682	chr1	-	182009543	182009543	182009661	intron	13800	Enah
PA28683	chr1	-	182012994	182012994	182013190	intron	13800	Enah
PA29000	chr1	-	182275812	182275812	182275852	3' UTR	13244	Degs1
PA28999	chr1	-	182275869	182275869	182276580	3' UTR	13244	Degs1
PA28684	chr1	-	182312999	182312999	182313707	3' UTR	67948	Fbxo28
PA28685	chr1	-	182314084	182314084	182314634	3' UTR	67948	Fbxo28
PA29001	chr1	-	182315188	182315188	182316037	3' UTR	67948	Fbxo28
PA28686	chr1	-	182316486	182316486	182317077	3' UTR	67948	Fbxo28
PA28687	chr1	-	182467248	182467248	182468237	3' UTR	12334	Capn2
PA28688	chr1	-	182472924	182472924	182472992	CDS	12334	Capn2
PA28689	chr1	-	182483875	182483875	182484375	intron	12334	Capn2
PA28690	chr1	-	182488396	182488396	182488549	intron	12334	Capn2
PA28691	chr1	-	182506975	182506975	182507252	intron	12334	Capn2
PA28692	chr1	-	182539500	182539500	182539742	intergenic	433386	-
PA28693	chr1	-	183053628	183053628	183053773	intergenic	68897	-
PA28694	chr1	-	183086266	183086266	183086805	3' UTR	68897	Disp1
PA28695	chr1	-	183204892	183204892	183205030	intron	68897	Disp1
PA28696	chr1	-	183276341	183276341	183276825	3' UTR	71678	Brox
PA28697	chr1	-	183277523	183277523	183277739	3' UTR	71678	Brox
PA28698	chr1	-	183322456	183322456	183322664	intergenic	338366	-
PA28699	chr1	-	183323459	183323459	183323843	intergenic	338366	-
PA28700	chr1	-	183332112	183332112	183332280	intron	338366	Mia3
PA28701	chr1	-	183334404	183334404	183334498	CDS	338366	Mia3
PA28702	chr1	-	183343747	183343747	183344224	intron	338366	Mia3
PA28703	chr1	-	183357838	183357838	183358141	CDS	338366	Mia3
PA28705	chr1	-	184727143	184727143	184727300	3' UTR	15284	Hlx
PA28706	chr1	-	184811420	184811420	184811858	intergenic	67247	-
PA28707	chr1	-	184871924	184871924	184872391	3' UTR	226777	C130074G19Rik
PA28708	chr1	-	184896403	184896403	184897389	3' UTR	226778	Mark1
PA28709	chr1	-	184898071	184898071	184898861	3' UTR	226778	Mark1
PA28710	chr1	-	184914480	184914480	184914629	intron	226778	Mark1
PA28711	chr1	-	184925816	184925816	184925886	CDS	226778	Mark1
PA28712	chr1	-	185284724	185284724	185285125	3' UTR	381314	Iars2
PA28713	chr1	-	185285537	185285537	185285967	3' UTR	381314	Iars2
PA28714	chr1	-	185286635	185286635	185287199	3' UTR	381314	Iars2
PA28715	chr1	-	185294939	185294939	185295061	intron	381314	Iars2
PA28716	chr1	-	185371217	185371217	185371339	intergenic	319562	-
PA28717	chr1	-	185429160	185429160	185429300	3' UTR	319562	9630028B13Rik
PA28718	chr1	-	185447114	185447114	185447755	3' UTR	100039138	Gm2061
PA28721	chr1	-	185949769	185949769	185949866	intergenic	226791	-
PA28722	chr1	-	186103959	186103959	186104188	intron	226791	Lyplal1
PA28723	chr1	-	186622783	186622783	186623159	3' UTR	21808	Tgfb2
PA28724	chr1	-	186623613	186623613	186623994	3' UTR	21808	Tgfb2
PA28725	chr1	-	186624218	186624218	186624644	3' UTR	21808	Tgfb2
PA28726	chr1	-	186703178	186703178	186703307	intron	21808	Tgfb2
PA28727	chr1	-	186721086	186721086	186721546	3' UTR	67223	Rrp15
PA28732	chr1	-	188726964	188726964	188727018	intergenic	226823	-
PA28733	chr1	-	188995073	188995073	188995310	intron	226823	Kctd3
PA28734	chr1	-	189207930	189207930	189208587	3' UTR	16526	Kcnk2
PA28735	chr1	-	189277295	189277295	189277847	intron	16526	Kcnk2
PA28736	chr1	-	189343109	189343109	189343798	intron	16526	Kcnk2
PA28737	chr1	-	189880477	189880477	189880879	3' UTR	226830	Smyd2
PA28738	chr1	-	189912147	189912147	189912422	intron	226830	Smyd2
PA28739	chr1	-	190118035	190118035	190118495	3' UTR	19130	Prox1
PA28740	chr1	-	190772794	190772794	190773469	intron	320119	Rps6kc1
PA28741	chr1	-	190947646	190947646	190948272	3' UTR	226841	Vash2
PA28744	chr1	-	191005833	191005833	191006699	3' UTR	226844	Flvcr1
PA28745	chr1	-	191010806	191010806	191010944	intron	226844	Flvcr1
PA28746	chr1	-	191024919	191024919	191025352	3' UTR	226844	Flvcr1
PA28747	chr1	-	191040434	191040434	191040758	intergenic	68972	-
PA28748	chr1	-	191044837	191044837	191045239	3' UTR	68972	Tatdn3
PA28749	chr1	-	191170292	191170292	191170921	3' UTR	11910	Atf3
PA28750	chr1	-	191306787	191306787	191307270	3' UTR	66208	Nenf
PA29002	chr1	-	191351974	191351974	191352685	3' UTR	226849	Ppp2r5a
PA29003	chr1	-	191352926	191352926	191353072	3' UTR	226849	Ppp2r5a
PA28751	chr1	-	191353874	191353874	191353975	CDS	226849	Ppp2r5a
PA28752	chr1	-	191359128	191359128	191359605	intron	226849	Ppp2r5a
PA28753	chr1	-	191371153	191371153	191371694	intron	226849	Ppp2r5a
PA28754	chr1	-	191997205	191997205	191997724	3' UTR	22033	Traf5
PA28755	chr1	-	192073726	192073726	192074402	intron	22033	Traf5
PA28756	chr1	-	192095563	192095563	192095894	intergenic	214742	-
PA28757	chr1	-	192098535	192098535	192099240	3' UTR	214742	Rcor3
PA28758	chr1	-	192101388	192101388	192101646	3' UTR	214742	Rcor3
PA28759	chr1	-	192106163	192106163	192106274	intron	214742	Rcor3
PA28760	chr1	-	192122896	192122896	192122989	intron	214742	Rcor3
PA28761	chr1	-	192134187	192134187	192134419	intron	214742	Rcor3
PA28762	chr1	-	192512820	192512820	192513226	intron	226861	Hhat
PA28763	chr1	-	192842255	192842255	192842508	intergenic	214791	-
PA28764	chr1	-	192844467	192844467	192845280	3' UTR	214791	Sertad4
PA28765	chr1	-	192852902	192852902	192853135	intron	214791	Sertad4
PA28766	chr1	-	192882653	192882653	192882927	intergenic	329324	-
PA28767	chr1	-	192885622	192885622	192886136	intergenic	329324	-
PA28768	chr1	-	192891217	192891217	192891630	3' UTR	329324	Syt14
PA28769	chr1	-	192930047	192930047	192930226	intron	329324	Syt14
PA28770	chr1	-	193104404	193104404	193104814	3' UTR	215193	Utp25
PA29005	chr1	-	193106720	193106720	193107090	3' UTR	215193	Utp25
PA29004	chr1	-	193107257	193107257	193107700	3' UTR	215193	Utp25
PA28771	chr1	-	193168375	193168375	193168484	intergenic	215243	-
PA28772	chr1	-	193221630	193221630	193222228	3' UTR	15483	Hsd11b1
PA28773	chr1	-	193272160	193272160	193272802	3' UTR	14373	G0s2
PA28774	chr1	-	193346343	193346343	193346881	3' UTR	215303	Camk1g
PA28775	chr1	-	193870537	193870537	193870658	intergenic	74942	-
PA28776	chr1	-	194191629	194191629	194191744	intergenic	74942	-
PA28777	chr1	-	195026866	195026866	195026952	intergenic	17221	-
PA28778	chr1	-	195036826	195036826	195037283	3' UTR	17221	Cd46
PA28779	chr1	-	195037646	195037646	195037904	3' UTR	17221	Cd46
PA28780	chr1	-	195038968	195038968	195039274	3' UTR	17221	Cd46
PA28781	chr1	-	195041899	195041899	195042236	3' UTR	17221	Cd46
PA28782	chr1	-	195095298	195095298	195095787	intergenic	12946	-
PA28783	chr1	-	195096528	195096528	195096875	3' UTR	12946	Cr1l
PA28784	chr1	-	195098657	195098657	195098863	3' UTR	12946	Cr1l
PA28785	chr1	-	195102888	195102888	195102992	intron	12946	Cr1l
PA28786	chr1	-	195128860	195128860	195129030	intron	12946	Cr1l
PA27210	chr1	-	19542145	19542145	19542337	intergenic	241035	-
PA27211	chr1	-	19829776	19829776	19829856	intergenic	241035	-
PA27212	chr1	-	20057779	20057779	20058070	3' UTR	241035	Pkhd1
PA27213	chr1	-	20803006	20803006	20803435	3' UTR	17215	Mcm3
PA27215	chr1	-	20996518	20996518	20996814	3' UTR	170829	Tram2
PA27216	chr1	-	21001383	21001383	21001466	3' UTR	170829	Tram2
PA27218	chr1	-	21346383	21346383	21346549	intergenic	226922	-
PA27219	chr1	-	21398399	21398399	21399158	3' UTR	226922	Kcnq5
PA27220	chr1	-	21401636	21401636	21402160	3' UTR	226922	Kcnq5
PA27221	chr1	-	21409416	21409416	21409583	intron	226922	Kcnq5
PA27222	chr1	-	21422138	21422138	21422319	intron	226922	Kcnq5
PA27223	chr1	-	21459927	21459927	21460156	intron	226922	Kcnq5
PA27224	chr1	-	21495132	21495132	21495327	intron	226922	Kcnq5
PA27225	chr1	-	21511846	21511846	21512639	intron	226922	Kcnq5
PA27226	chr1	-	21565593	21565593	21565746	intron	226922	Kcnq5
PA27227	chr1	-	21642552	21642552	21642847	intron	226922	Kcnq5
PA27228	chr1	-	21702658	21702658	21702794	intron	226922	Kcnq5
PA27229	chr1	-	21814155	21814155	21814475	intron	226922	Kcnq5
PA27230	chr1	-	21815662	21815662	21815943	intron	226922	Kcnq5
PA27231	chr1	-	21818735	21818735	21819006	intron	226922	Kcnq5
PA27232	chr1	-	21819023	21819023	21819442	intron	226922	Kcnq5
PA27233	chr1	-	21838369	21838369	21838969	intron	226922	Kcnq5
PA27234	chr1	-	21849297	21849297	21849753	intron	226922	Kcnq5
PA27235	chr1	-	21856107	21856107	21856505	intron	226922	Kcnq5
PA27236	chr1	-	21856871	21856871	21857169	intron	226922	Kcnq5
PA27237	chr1	-	21863860	21863860	21864299	intron	226922	Kcnq5
PA27238	chr1	-	21897734	21897734	21898108	intron	226922	Kcnq5
PA27239	chr1	-	21901005	21901005	21901174	intron	226922	Kcnq5
PA27240	chr1	-	21928094	21928094	21928249	intron	226922	Kcnq5
PA27241	chr1	-	21929799	21929799	21929942	intron	226922	Kcnq5
PA27242	chr1	-	21950014	21950014	21950258	intron	226922	Kcnq5
PA27243	chr1	-	22129590	22129590	22129756	intergenic	116837	-
PA28804	chr1	-	22285968	22285968	22286640	3' UTR	116837	Rims1
PA28805	chr1	-	22286885	22286885	22287183	3' UTR	116837	Rims1
PA28806	chr1	-	22287403	22287403	22287521	3' UTR	116837	Rims1
PA27244	chr1	-	22373897	22373897	22374150	intron	116837	Rims1
PA27245	chr1	-	22593268	22593268	22593754	intron	116837	Rims1
PA27246	chr1	-	22728611	22728611	22728802	intron	116837	Rims1
PA27247	chr1	-	22786387	22786387	22786584	intron	116837	Rims1
PA27248	chr1	-	22792516	22792516	22792804	intron	116837	Rims1
PA27249	chr1	-	23360702	23360702	23361198	intergenic	70155	-
PA27250	chr1	-	23366303	23366303	23367176	3' UTR	70155	Ogfrl1
PA28808	chr1	-	23368940	23368940	23369343	3' UTR	70155	Ogfrl1
PA28807	chr1	-	23369455	23369455	23370257	3' UTR	70155	Ogfrl1
PA27251	chr1	-	23377105	23377105	23377330	intron	70155	Ogfrl1
PA27252	chr1	-	23831778	23831778	23831907	intergenic	98366	-
PA27253	chr1	-	23838142	23838142	23838242	intergenic	98366	-
PA27254	chr1	-	23838711	23838711	23838920	intergenic	98366	-
PA27255	chr1	-	23843178	23843178	23843318	intergenic	98366	-
PA27256	chr1	-	23859023	23859023	23859539	CDS	98366	Smap1
PA27257	chr1	-	23871433	23871433	23871518	intron	98366	Smap1
PA27258	chr1	-	23874988	23874988	23875182	intron	98366	Smap1
PA27259	chr1	-	23896369	23896369	23896898	intron	98366	Smap1
PA27260	chr1	-	23995939	23995939	23996360	3' UTR	68002	Sdhaf4
PA28810	chr1	-	24011093	24011093	24011463	3' UTR	68187	Fam135a
PA28809	chr1	-	24011479	24011479	24012161	3' UTR	68187	Fam135a
PA27261	chr1	-	24028392	24028392	24028647	3' UTR	68187	Fam135a
PA27262	chr1	-	24030182	24030182	24030596	CDS	68187	Fam135a
PA27263	chr1	-	24050205	24050205	24050491	intron	68187	Fam135a
PA27264	chr1	-	24051076	24051076	24051513	intron	68187	Fam135a
PA27265	chr1	-	24057366	24057366	24057596	CDS	68187	Fam135a
PA27266	chr1	-	24093015	24093015	24093355	intron	68187	Fam135a
PA27267	chr1	-	24257683	24257683	24258030	intergenic	12823	-
PA27268	chr1	-	24334884	24334884	24335041	intron	12823	Col19a1
PA27273	chr1	-	25056892	25056892	25057017	intergenic	210933	-
PA27274	chr1	-	25067477	25067477	25068357	3' UTR	210933	Adgrb3
PA27275	chr1	-	25074429	25074429	25074796	intron	210933	Adgrb3
PA27276	chr1	-	25074932	25074932	25075303	intron	210933	Adgrb3
PA27277	chr1	-	25076091	25076091	25076211	intron	210933	Adgrb3
PA27278	chr1	-	25091418	25091418	25091838	intron	210933	Adgrb3
PA27279	chr1	-	25094102	25094102	25094411	CDS	210933	Adgrb3
PA27280	chr1	-	25112106	25112106	25112226	intron	210933	Adgrb3
PA27281	chr1	-	25127761	25127761	25127990	intron	210933	Adgrb3
PA27282	chr1	-	25145387	25145387	25145680	intron	210933	Adgrb3
PA27283	chr1	-	25175397	25175397	25175555	intron	210933	Adgrb3
PA27284	chr1	-	25199199	25199199	25199333	intron	210933	Adgrb3
PA28819	chr1	-	25201235	25201235	25201571	intron	210933	Adgrb3
PA28818	chr1	-	25201623	25201623	25202086	intron	210933	Adgrb3
PA27285	chr1	-	25204682	25204682	25204977	intron	210933	Adgrb3
PA27286	chr1	-	25225683	25225683	25225769	intron	210933	Adgrb3
PA27287	chr1	-	25287638	25287638	25288095	intron	210933	Adgrb3
PA27288	chr1	-	25314223	25314223	25314459	intron	210933	Adgrb3
PA27289	chr1	-	25318927	25318927	25319678	intron	210933	Adgrb3
PA27290	chr1	-	25324629	25324629	25324930	intron	210933	Adgrb3
PA27291	chr1	-	25350006	25350006	25350302	intron	210933	Adgrb3
PA27292	chr1	-	25355852	25355852	25356315	intron	210933	Adgrb3
PA27293	chr1	-	25393505	25393505	25393729	intron	210933	Adgrb3
PA27294	chr1	-	25435950	25435950	25436055	intron	210933	Adgrb3
PA27295	chr1	-	25576453	25576453	25576634	intron	210933	Adgrb3
PA27296	chr1	-	25579494	25579494	25579908	intron	210933	Adgrb3
PA27297	chr1	-	25608170	25608170	25608549	intron	210933	Adgrb3
PA27298	chr1	-	25619103	25619103	25619333	intron	210933	Adgrb3
PA27299	chr1	-	25620163	25620163	25620410	intron	210933	Adgrb3
PA27300	chr1	-	25640295	25640295	25641184	intron	210933	Adgrb3
PA27301	chr1	-	25657602	25657602	25658124	intron	210933	Adgrb3
PA27302	chr1	-	25671770	25671770	25672066	intron	210933	Adgrb3
PA27303	chr1	-	25682519	25682519	25682639	intron	210933	Adgrb3
PA27304	chr1	-	25686029	25686029	25686489	intron	210933	Adgrb3
PA27305	chr1	-	25715383	25715383	25715813	intron	210933	Adgrb3
PA27306	chr1	-	25732533	25732533	25732939	intron	210933	Adgrb3
PA27307	chr1	-	25747589	25747589	25747746	intron	210933	Adgrb3
PA27308	chr1	-	25793767	25793767	25793896	intron	210933	Adgrb3
PA28821	chr1	-	30802342	30802342	30802784	3' UTR	213109	Phf3
PA28820	chr1	-	30803043	30803043	30803656	3' UTR	213109	Phf3
PA27313	chr1	-	30804445	30804445	30804552	3' UTR	213109	Phf3
PA27314	chr1	-	30805333	30805333	30805744	3' UTR	213109	Phf3
PA27315	chr1	-	30821128	30821128	30821315	intron	213109	Phf3
PA27316	chr1	-	30821332	30821332	30821554	intron	213109	Phf3
PA27317	chr1	-	30840238	30840238	30840538	intron	213109	Phf3
PA27318	chr1	-	30863414	30863414	30863755	intron	213109	Phf3
PA27319	chr1	-	30940302	30940302	30940962	3' UTR	19243	Ptp4a1
PA27322	chr1	-	33453808	33453808	33454304	3' UTR	19076	Prim2
PA27323	chr1	-	33620599	33620599	33620911	intron	19076	Prim2
PA27069	chr1	-	3365646	3365646	3365880	intron	497097	Xkr4
PA27324	chr1	-	33713072	33713072	33713312	intergenic	213539	-
PA27325	chr1	-	33719407	33719407	33719661	intergenic	213539	-
PA27326	chr1	-	33745484	33745484	33746118	3' UTR	213539	Bag2
PA27327	chr1	-	33760451	33760451	33760631	intergenic	98403	-
PA27328	chr1	-	33777575	33777575	33777872	3' UTR	98403	Zfp451
PA27329	chr1	-	33785784	33785784	33785998	intron	98403	Zfp451
PA27330	chr1	-	33792133	33792133	33792628	intron	98403	Zfp451
PA27331	chr1	-	33794097	33794097	33794203	3' UTR	98403	Zfp451
PA27332	chr1	-	33795075	33795075	33795705	3' UTR	98403	Zfp451
PA27333	chr1	-	33797676	33797676	33798304	3' UTR	98403	Zfp451
PA27334	chr1	-	33798692	33798692	33799135	3' UTR	98403	Zfp451
PA27335	chr1	-	33801458	33801458	33801996	3' UTR	98403	Zfp451
PA27336	chr1	-	33802157	33802157	33802659	CDS	98403	Zfp451
PA27337	chr1	-	33835912	33835912	33836034	3' UTR	433287	Gm15455
PA28822	chr1	-	33852052	33852052	33852801	3' UTR	320705	Bend6
PA27070	chr1	-	3396664	3396664	3396889	intron	497097	Xkr4
PA27340	chr1	-	34436668	34436668	34437431	3' UTR	69668	Ccdc115
PA27071	chr1	-	3445403	3445403	3445700	intron	497097	Xkr4
PA27342	chr1	-	34813217	34813217	34814009	3' UTR	214469	Fam168b
PA27343	chr1	-	34817041	34817041	34817408	3' UTR	214469	Fam168b
PA27072	chr1	-	3577134	3577134	3577336	intron	497097	Xkr4
PA27345	chr1	-	36140025	36140025	36140923	3' UTR	320011	Uggt1
PA27346	chr1	-	36141530	36141530	36141721	3' UTR	320011	Uggt1
PA27347	chr1	-	36142184	36142184	36142718	3' UTR	320011	Uggt1
PA27348	chr1	-	36143377	36143377	36143968	3' UTR	320011	Uggt1
PA27349	chr1	-	36179225	36179225	36179331	intron	320011	Uggt1
PA27350	chr1	-	36216161	36216161	36216309	CDS	320011	Uggt1
PA27351	chr1	-	36218239	36218239	36218367	intron	320011	Uggt1
PA27073	chr1	-	3630769	3630769	3630925	intron	497097	Xkr4
PA27352	chr1	-	36335730	36335730	36336586	3' UTR	226976	Kansl3
PA27074	chr1	-	3634688	3634688	3635016	intron	497097	Xkr4
PA27353	chr1	-	36366457	36366457	36366638	intron	226976	Kansl3
PA27354	chr1	-	36418794	36418794	36419361	intergenic	214895	-
PA27355	chr1	-	36419801	36419801	36420158	3' UTR	214895	Lman2l
PA27356	chr1	-	36422062	36422062	36422411	intron	214895	Lman2l
PA27357	chr1	-	36423182	36423182	36423845	3' UTR	214895	Lman2l
PA27358	chr1	-	36432540	36432540	36432799	intron	214895	Lman2l
PA27075	chr1	-	3646996	3646996	3647723	intron	497097	Xkr4
PA27076	chr1	-	3648259	3648259	3648998	intron	497097	Xkr4
PA27359	chr1	-	36530188	36530188	36530602	3' UTR	78321	Ankrd23
PA27360	chr1	-	36538073	36538073	36538814	3' UTR	109346	Ankrd39
PA27361	chr1	-	36539030	36539030	36539533	3' UTR	109346	Ankrd39
PA27362	chr1	-	36548641	36548641	36549087	3' UTR	20353	Sema4c
PA27363	chr1	-	36698102	36698102	36699004	3' UTR	226977	Actr1b
PA27364	chr1	-	36699199	36699199	36699883	3' UTR	226977	Actr1b
PA28823	chr1	-	36792189	36792189	36792780	3' UTR	56030	Tmem131
PA27366	chr1	-	36797333	36797333	36797508	intron	56030	Tmem131
PA27368	chr1	-	37417084	37417084	37417773	3' UTR	76178	Coa5
PA27369	chr1	-	37420244	37420244	37420628	3' UTR	76178	Coa5
PA27370	chr1	-	37438804	37438804	37439072	3' UTR	269181	Mgat4a
PA27371	chr1	-	37439340	37439340	37440023	3' UTR	269181	Mgat4a
PA27372	chr1	-	37634177	37634177	37634460	intron	72097	2010300C02Rik
PA27373	chr1	-	37637174	37637174	37637364	intron	72097	2010300C02Rik
PA27374	chr1	-	37640323	37640323	37640574	intron	72097	2010300C02Rik
PA27375	chr1	-	37754566	37754566	37755086	3' UTR	211484	Tsga10
PA27376	chr1	-	37782185	37782185	37782347	intron	211484	Tsga10
PA27377	chr1	-	37874801	37874801	37875116	3' UTR	69028	Mitd1
PA27378	chr1	-	37878467	37878467	37878576	intron	69028	Mitd1
PA27379	chr1	-	37983388	37983388	37983829	intergenic	98258	-
PA27380	chr1	-	37986922	37986922	37987779	3' UTR	98258	Txndc9
PA27381	chr1	-	38052785	38052785	38053229	3' UTR	56210	Rev1
PA27382	chr1	-	38055423	38055423	38055644	CDS	56210	Rev1
PA27383	chr1	-	38073555	38073555	38073911	intron	56210	Rev1
PA27384	chr1	-	38084021	38084021	38084219	intron	56210	Rev1
PA27385	chr1	-	38087565	38087565	38087905	intron	56210	Rev1
PA27386	chr1	-	38099538	38099538	38099842	intron	56210	Rev1
PA27387	chr1	-	38108404	38108404	38108469	CDS	56210	Rev1
PA27388	chr1	-	38175986	38175986	38176224	intergenic	16764	-
PA27389	chr1	-	38176765	38176765	38176973	3' UTR	16764	Aff3
PA27390	chr1	-	38177313	38177313	38178107	3' UTR	16764	Aff3
PA27391	chr1	-	38202200	38202200	38202446	intron	16764	Aff3
PA27392	chr1	-	38238832	38238832	38239109	intron	16764	Aff3
PA27393	chr1	-	38247895	38247895	38248126	intron	16764	Aff3
PA27394	chr1	-	38315000	38315000	38315314	intron	16764	Aff3
PA27395	chr1	-	38331678	38331678	38331825	intron	16764	Aff3
PA27396	chr1	-	38485809	38485809	38486169	intron	16764	Aff3
PA27397	chr1	-	38593884	38593884	38594214	intron	16764	Aff3
PA28825	chr1	-	38793343	38793343	38793518	3' UTR	381338	Lonrf2
PA28824	chr1	-	38793621	38793621	38794291	3' UTR	381338	Lonrf2
PA27398	chr1	-	38796867	38796867	38797237	3' UTR	381338	Lonrf2
PA27399	chr1	-	38797264	38797264	38797869	3' UTR	381338	Lonrf2
PA27400	chr1	-	38818814	38818814	38819120	intron	381338	Lonrf2
PA27401	chr1	-	38863867	38863867	38864659	3' UTR	98388	Chst10
PA27402	chr1	-	38887891	38887891	38887987	intron	98388	Chst10
PA27404	chr1	-	39362970	39362970	39363241	intergenic	54610	-
PA28826	chr1	-	39371492	39371492	39372263	3' UTR	54610	Tbc1d8
PA27407	chr1	-	39553416	39553416	39553591	intron	67702	Rnf149
PA27409	chr1	-	39618381	39618381	39619056	3' UTR	263764	Creg2
PA27412	chr1	-	40070121	40070121	40070479	intergenic	100047133	-
PA27414	chr1	-	40772038	40772038	40772588	3' UTR	211798	Mfsd9
PA27416	chr1	-	42590602	42590602	42590848	3' UTR	66297	Pantr1
PA27417	chr1	-	42648198	42648198	42648459	intron	66297	Pantr1
PA27418	chr1	-	42659568	42659568	42659947	intron	66297	Pantr1
PA27419	chr1	-	42699700	42699700	42700216	intergenic	66620	-
PA27420	chr1	-	42707059	42707059	42707304	3' UTR	66620	Pantr2
PA27421	chr1	-	43047217	43047217	43047840	3' UTR	73122	Tgfbrap1
PA27422	chr1	-	43048711	43048711	43049090	3' UTR	73122	Tgfbrap1
PA27423	chr1	-	43049159	43049159	43049253	3' UTR	73122	Tgfbrap1
PA27424	chr1	-	43094818	43094818	43095103	intron	73122	Tgfbrap1
PA27425	chr1	-	43123010	43123010	43123665	3' UTR	14200	Fhl2
PA27427	chr1	-	43746966	43746966	43747451	3' UTR	67883	Uxs1
PA27428	chr1	-	43747850	43747850	43748006	3' UTR	67883	Uxs1
PA27429	chr1	-	43748151	43748151	43748779	3' UTR	67883	Uxs1
PA28828	chr1	-	43749303	43749303	43750147	3' UTR	67883	Uxs1
PA27430	chr1	-	43932219	43932219	43932483	intergenic	433294	-
PA27431	chr1	-	44086612	44086612	44087065	3' UTR	75623	Tex30
PA27432	chr1	-	44103724	44103724	44103831	intron	75623	Tex30
PA27433	chr1	-	44144334	44144334	44144515	intergenic	403183	-
PA27434	chr1	-	44548919	44548919	44548991	intergenic	75066	-
PA27077	chr1	-	4490926	4490926	4491330	3' UTR	20671	Sox17
PA27078	chr1	-	4491383	4491383	4491707	3' UTR	20671	Sox17
PA27435	chr1	-	45374332	45374332	45375003	3' UTR	12832	Col5a2
PA27436	chr1	-	45375784	45375784	45376230	3' UTR	12832	Col5a2
PA27438	chr1	-	45908065	45908065	45908921	3' UTR	53945	Slc40a1
PA27440	chr1	-	46284451	46284451	46284573	intergenic	227059	-
PA27441	chr1	-	46806706	46806706	46807200	3' UTR	227059	Slc39a10
PA27442	chr1	-	46809274	46809274	46809591	3' UTR	227059	Slc39a10
PA27443	chr1	-	46809634	46809634	46810111	3' UTR	227059	Slc39a10
PA27444	chr1	-	46835670	46835670	46836153	CDS	227059	Slc39a10
PA27445	chr1	-	46849523	46849523	46849966	intron	227059	Slc39a10
PA27080	chr1	-	4737041	4737041	4737249	intergenic	27395	-
PA27081	chr1	-	4774302	4774302	4774705	3' UTR	27395	Mrpl15
PA27082	chr1	-	4776357	4776357	4776804	3' UTR	27395	Mrpl15
PA27088	chr1	-	4909573	4909573	4909883	3' UTR	58175	Rgs20
PA27089	chr1	-	4909956	4909956	4910641	3' UTR	58175	Rgs20
PA27090	chr1	-	5003875	5003875	5004574	intron	58175	Rgs20
PA27091	chr1	-	5011883	5011883	5012238	intron	58175	Rgs20
PA27453	chr1	-	51464968	51464968	51465366	3' UTR	109019	Nabp1
PA27454	chr1	-	51469488	51469488	51470118	3' UTR	109019	Nabp1
PA27455	chr1	-	51749765	51749765	51750586	3' UTR	17912	Myo1b
PA27457	chr1	-	52163436	52163436	52164289	3' UTR	14660	Gls
PA28830	chr1	-	52165144	52165144	52165368	3' UTR	14660	Gls
PA28829	chr1	-	52165653	52165653	52165961	3' UTR	14660	Gls
PA27458	chr1	-	52184646	52184646	52185021	3' UTR	14660	Gls
PA28831	chr1	-	52185282	52185282	52186179	3' UTR	14660	Gls
PA27459	chr1	-	52187823	52187823	52188140	3' UTR	14660	Gls
PA27460	chr1	-	52196099	52196099	52196215	intron	14660	Gls
PA27461	chr1	-	52200666	52200666	52201158	intron	14660	Gls
PA27462	chr1	-	52205924	52205924	52206109	intron	14660	Gls
PA28832	chr1	-	52206306	52206306	52206461	intron	14660	Gls
PA27463	chr1	-	52212199	52212199	52212768	intron	14660	Gls
PA27464	chr1	-	52215518	52215518	52215916	intron	14660	Gls
PA27465	chr1	-	52227560	52227560	52227662	intron	14660	Gls
PA27466	chr1	-	52455846	52455846	52455999	intergenic	17936	-
PA27467	chr1	-	52457293	52457293	52458245	3' UTR	17936	Nab1
PA28833	chr1	-	52458482	52458482	52459223	3' UTR	17936	Nab1
PA27468	chr1	-	52485798	52485798	52485931	intron	17936	Nab1
PA27469	chr1	-	52487757	52487757	52487861	intron	17936	Nab1
PA27470	chr1	-	52489919	52489919	52490317	intron	17936	Nab1
PA27471	chr1	-	52490677	52490677	52490755	CDS	17936	Nab1
PA27472	chr1	-	52656283	52656283	52656940	3' UTR	98682	Mfsd6
PA27473	chr1	-	52724785	52724785	52724939	intron	98682	Mfsd6
PA27474	chr1	-	52760222	52760222	52760307	intergenic	16329	-
PA27475	chr1	-	52784687	52784687	52785048	3' UTR	16329	Inpp1
PA28834	chr1	-	52785425	52785425	52785967	3' UTR	16329	Inpp1
PA28836	chr1	-	52788846	52788846	52789148	3' UTR	16329	Inpp1
PA28835	chr1	-	52789415	52789415	52790060	3' UTR	16329	Inpp1
PA27476	chr1	-	52924774	52924774	52925517	3' UTR	67080	1700019D03Rik
PA27477	chr1	-	53188639	53188639	53189030	3' UTR	227099	Pms1
PA27478	chr1	-	53263747	53263747	53263941	intron	227099	Pms1
PA27479	chr1	-	53268640	53268640	53269086	intron	227099	Pms1
PA27480	chr1	-	53344622	53344622	53345031	3' UTR	70396	Asnsd1
PA27481	chr1	-	53348407	53348407	53348558	3' UTR	70396	Asnsd1
PA27482	chr1	-	53693696	53693696	53694071	intron	627872	Dnah7a
PA27483	chr1	-	53755506	53755506	53756056	3' UTR	98267	Stk17b
PA27484	chr1	-	53756105	53756105	53756691	3' UTR	98267	Stk17b
PA27485	chr1	-	53806871	53806871	53807382	3' UTR	329152	Hecw2
PA27486	chr1	-	53811172	53811172	53811792	3' UTR	329152	Hecw2
PA27487	chr1	-	53812796	53812796	53812915	3' UTR	329152	Hecw2
PA27488	chr1	-	53930713	53930713	53930929	intron	329152	Hecw2
PA27489	chr1	-	54020018	54020018	54020579	intron	329152	Hecw2
PA27490	chr1	-	54066572	54066572	54066860	intron	329152	Hecw2
PA27491	chr1	-	54076813	54076813	54077160	intron	329152	Hecw2
PA27492	chr1	-	54397570	54397570	54398004	3' UTR	98488	Gtf3c3
PA27493	chr1	-	54404251	54404251	54404658	intron	98488	Gtf3c3
PA27495	chr1	-	54468107	54468107	54468522	intergenic	241062	-
PA27496	chr1	-	54468833	54468833	54469365	intergenic	241062	-
PA27497	chr1	-	54472992	54472992	54473644	3' UTR	241062	Pgap1
PA27498	chr1	-	54475332	54475332	54476136	3' UTR	241062	Pgap1
PA28837	chr1	-	54479065	54479065	54479366	3' UTR	241062	Pgap1
PA27499	chr1	-	54479541	54479541	54479723	3' UTR	241062	Pgap1
PA27500	chr1	-	54515911	54515911	54516439	intron	241062	Pgap1
PA27501	chr1	-	54530880	54530880	54531162	CDS	241062	Pgap1
PA27502	chr1	-	54543038	54543038	54543187	CDS	241062	Pgap1
PA27503	chr1	-	54645340	54645340	54646075	3' UTR	329154	Ankrd44
PA27504	chr1	-	54735873	54735873	54736049	intron	329154	Ankrd44
PA27505	chr1	-	54828428	54828428	54828568	intron	329154	Ankrd44
PA27506	chr1	-	54887171	54887171	54887305	intron	329154	Ankrd44
PA27507	chr1	-	54985160	54985160	54986156	3' UTR	81898	Sf3b1
PA27508	chr1	-	54986952	54986952	54987504	3' UTR	81898	Sf3b1
PA27509	chr1	-	55000013	55000013	55000163	intron	81898	Sf3b1
PA27510	chr1	-	55003078	55003078	55003565	intron	81898	Sf3b1
PA27511	chr1	-	55005797	55005797	55005925	intron	81898	Sf3b1
PA27512	chr1	-	55012118	55012118	55012272	CDS	81898	Sf3b1
PA27513	chr1	-	55014711	55014711	55015397	intron	81898	Sf3b1
PA27514	chr1	-	55077833	55077833	55078441	3' UTR	15510	Hspd1
PA27515	chr1	-	55080099	55080099	55080253	intron	15510	Hspd1
PA28838	chr1	-	55170159	55170159	55170750	3' UTR	74013	Rftn2
PA28840	chr1	-	55171352	55171352	55171472	3' UTR	74013	Rftn2
PA28839	chr1	-	55171632	55171632	55172082	3' UTR	74013	Rftn2
PA27518	chr1	-	55197500	55197500	55197823	intron	74013	Rftn2
PA27519	chr1	-	55335691	55335691	55335878	intron	75388	Boll
PA27521	chr1	-	56782256	56782256	56782385	intergenic	212712	-
PA27522	chr1	-	56869323	56869323	56869453	intron	212712	Satb2
PA27523	chr1	-	57388235	57388235	57388752	3' UTR	68736	Tyw5
PA27524	chr1	-	57389487	57389487	57389723	intron	68736	Tyw5
PA27525	chr1	-	57955099	57955099	57955810	3' UTR	51960	Kctd18
PA27526	chr1	-	57967435	57967435	57967548	intron	51960	Kctd18
PA27529	chr1	-	58406200	58406200	58406388	intergenic	12747	-
PA27530	chr1	-	58406415	58406415	58406549	intergenic	12747	-
PA27531	chr1	-	58406557	58406557	58407079	intergenic	12747	-
PA27532	chr1	-	58407082	58407082	58407352	intergenic	12747	-
PA27533	chr1	-	58411988	58411988	58412618	exon	12747	Clk1
PA27534	chr1	-	58414590	58414590	58414748	3' UTR	12747	Clk1
PA27535	chr1	-	58416102	58416102	58416418	intron	12747	Clk1
PA27536	chr1	-	58416629	58416629	58417179	intron	12747	Clk1
PA27537	chr1	-	58421774	58421774	58421942	CDS	12747	Clk1
PA27538	chr1	-	58423913	58423913	58424049	intron	12747	Clk1
PA27539	chr1	-	58425631	58425631	58425823	intergenic	70225	-
PA27540	chr1	-	58429585	58429585	58429822	intergenic	70225	-
PA27541	chr1	-	58430437	58430437	58430610	3' UTR	70225	Ppil3
PA27542	chr1	-	58430994	58430994	58431345	3' UTR	70225	Ppil3
PA27543	chr1	-	58433784	58433784	58434109	intron	70225	Ppil3
PA27544	chr1	-	58434327	58434327	58434451	CDS	70225	Ppil3
PA27545	chr1	-	58459380	58459380	58459790	intergenic	18393	-
PA27546	chr1	-	58459843	58459843	58460132	intergenic	18393	-
PA28842	chr1	-	58462773	58462773	58463103	3' UTR	18393	Orc2
PA28841	chr1	-	58463193	58463193	58463715	3' UTR	18393	Orc2
PA27547	chr1	-	58463979	58463979	58464292	3' UTR	18393	Orc2
PA28843	chr1	-	58522755	58522755	58523694	3' UTR	213056	Fam126b
PA28846	chr1	-	58524332	58524332	58524406	3' UTR	213056	Fam126b
PA28845	chr1	-	58524499	58524499	58525121	3' UTR	213056	Fam126b
PA28847	chr1	-	58525195	58525195	58525241	3' UTR	213056	Fam126b
PA28844	chr1	-	58525568	58525568	58525781	3' UTR	213056	Fam126b
PA28848	chr1	-	58527232	58527232	58527940	3' UTR	213056	Fam126b
PA27548	chr1	-	58580509	58580509	58580704	intron	213056	Fam126b
PA27549	chr1	-	58580713	58580713	58580840	intron	213056	Fam126b
PA27550	chr1	-	58638386	58638386	58638503	intergenic	108812	-
PA27552	chr1	-	58899146	58899146	58899764	intergenic	70827	-
PA28849	chr1	-	58900449	58900449	58901441	3' UTR	70827	Trak2
PA28850	chr1	-	58902476	58902476	58903328	3' UTR	70827	Trak2
PA27553	chr1	-	58903677	58903677	58903886	3' UTR	70827	Trak2
PA27554	chr1	-	59100580	59100580	59101207	3' UTR	381259	Tmem237
PA27555	chr1	-	59112014	59112014	59112200	intron	381259	Tmem237
PA27556	chr1	-	59120935	59120935	59121027	3' UTR	227157	Mpp4
PA27557	chr1	-	59121034	59121034	59121305	3' UTR	227157	Mpp4
PA27558	chr1	-	59162242	59162242	59162547	intron	227157	Mpp4
PA27559	chr1	-	59162923	59162923	59163566	5' UTR	227157	Mpp4
PA27560	chr1	-	59231619	59231619	59231805	intron	74018	Als2
PA27561	chr1	-	59639434	59639434	59640116	3' UTR	22218	Sumo1
PA27565	chr1	-	59989068	59989068	59990026	3' UTR	70375	Ica1l
PA27566	chr1	-	59990579	59990579	59991118	3' UTR	70375	Ica1l
PA27567	chr1	-	60014921	60014921	60015301	intron	70375	Ica1l
PA27568	chr1	-	60020785	60020785	60021384	intron	70375	Ica1l
PA27569	chr1	-	60023978	60023978	60024143	intron	70375	Ica1l
PA27570	chr1	-	60069789	60069789	60070215	3' UTR	57750	Wdr12
PA27571	chr1	-	60072376	60072376	60072821	3' UTR	57750	Wdr12
PA27572	chr1	-	60074927	60074927	60075418	3' UTR	57750	Wdr12
PA28851	chr1	-	60077632	60077632	60078365	3' UTR	57750	Wdr12
PA27573	chr1	-	60083932	60083932	60084258	intron	57750	Wdr12
PA27574	chr1	-	60387719	60387719	60387870	intergenic	77300	-
PA27575	chr1	-	60473993	60473993	60474479	intergenic	77300	-
PA27576	chr1	-	60477017	60477017	60477140	intergenic	77300	-
PA27577	chr1	-	60483184	60483184	60484069	3' UTR	77300	Raph1
PA28853	chr1	-	60484684	60484684	60484771	3' UTR	77300	Raph1
PA28852	chr1	-	60485088	60485088	60485644	3' UTR	77300	Raph1
PA27578	chr1	-	60486057	60486057	60486325	3' UTR	77300	Raph1
PA27579	chr1	-	60487244	60487244	60487675	3' UTR	77300	Raph1
PA27580	chr1	-	60513783	60513783	60513999	intron	77300	Raph1
PA27585	chr1	-	63047801	63047801	63048424	3' UTR	227195	Ino80d
PA27586	chr1	-	63055300	63055300	63055547	3' UTR	227195	Ino80d
PA27587	chr1	-	63062087	63062087	63062253	CDS	227195	Ino80d
PA27588	chr1	-	63111257	63111257	63111642	intron	227195	Ino80d
PA27589	chr1	-	63128237	63128237	63128349	intergenic	227197	-
PA27590	chr1	-	63132175	63132175	63132359	intergenic	227197	-
PA27591	chr1	-	63143583	63143583	63144043	3' UTR	227197	Ndufs1
PA27592	chr1	-	63158100	63158100	63158552	intron	227197	Ndufs1
PA27593	chr1	-	63170230	63170230	63170764	intron	227197	Ndufs1
PA27594	chr1	-	63179248	63179248	63179373	intergenic	241070	-
PA27596	chr1	-	63595775	63595775	63596280	intergenic	241073	-
PA27597	chr1	-	63995320	63995320	63995426	intergenic	93691	-
PA27598	chr1	-	64029356	64029356	64030019	3' UTR	93691	Klf7
PA28855	chr1	-	64032827	64032827	64033220	3' UTR	93691	Klf7
PA28854	chr1	-	64033374	64033374	64033827	3' UTR	93691	Klf7
PA27599	chr1	-	64114150	64114150	64114465	intron	93691	Klf7
PA27602	chr1	-	64494097	64494097	64494202	intergenic	67099	-
PA27603	chr1	-	64607082	64607082	64607893	3' UTR	67099	Mettl21a
PA27604	chr1	-	64730558	64730558	64730918	3' UTR	14367	Fzd5
PA27605	chr1	-	64750433	64750433	64750606	intergenic	241075	-
PA27606	chr1	-	64789116	64789116	64789656	intron	241075	Plekhm3
PA27607	chr1	-	64791727	64791727	64791962	3' UTR	241075	Plekhm3
PA27608	chr1	-	64793776	64793776	64794580	3' UTR	241075	Plekhm3
PA27611	chr1	-	65027700	65027700	65027809	intron	70861	Akr1cl
PA27612	chr1	-	65100389	65100389	65100675	3' UTR	12964	Cryga
PA27613	chr1	-	65105281	65105281	65105750	intron	98303	D630023F18Rik
PA27614	chr1	-	65158611	65158611	65159559	3' UTR	15926	Idh1
PA27616	chr1	-	66719247	66719247	66719971	3' UTR	68691	Kansl1l
PA27617	chr1	-	66720727	66720727	66720971	3' UTR	68691	Kansl1l
PA27618	chr1	-	66735536	66735536	66735973	intron	68691	Kansl1l
PA27619	chr1	-	66756559	66756559	66756883	intron	68691	Kansl1l
PA27620	chr1	-	66761586	66761586	66762255	intron	68691	Kansl1l
PA27621	chr1	-	66762314	66762314	66763188	intron	68691	Kansl1l
PA27622	chr1	-	66769286	66769286	66769555	intron	68691	Kansl1l
PA27623	chr1	-	66771371	66771371	66771709	intron	68691	Kansl1l
PA27624	chr1	-	66773560	66773560	66773724	CDS	68691	Kansl1l
PA27625	chr1	-	66797322	66797322	66797712	intron	68691	Kansl1l
PA27626	chr1	-	66801571	66801571	66802023	CDS	68691	Kansl1l
PA27627	chr1	-	66807593	66807593	66807724	intron	68691	Kansl1l
PA27628	chr1	-	66814495	66814495	66814773	intron	68691	Kansl1l
PA27629	chr1	-	66830618	66830618	66830839	3' UTR	11363	Acadl
PA27630	chr1	-	66830848	66830848	66831532	3' UTR	11363	Acadl
PA27631	chr1	-	66838278	66838278	66838409	intron	11363	Acadl
PA27632	chr1	-	66999759	66999759	67000262	3' UTR	14768	Lancl1
PA27633	chr1	-	67003370	67003370	67003568	3' UTR	14768	Lancl1
PA27634	chr1	-	67037623	67037623	67037796	intron	14768	Lancl1
PA27635	chr1	-	67154438	67154438	67154570	intergenic	13869	-
PA27636	chr1	-	67433108	67433108	67433266	intergenic	13869	-
PA28856	chr1	-	68031884	68031884	68032793	3' UTR	13869	Erbb4
PA27637	chr1	-	68035557	68035557	68036056	3' UTR	13869	Erbb4
PA27638	chr1	-	68039271	68039271	68039627	3' UTR	13869	Erbb4
PA27639	chr1	-	68455589	68455589	68455720	intron	13869	Erbb4
PA27640	chr1	-	68477451	68477451	68477608	intron	13869	Erbb4
PA27641	chr1	-	68523413	68523413	68524229	intron	13869	Erbb4
PA27642	chr1	-	68536140	68536140	68536264	intron	13869	Erbb4
PA27643	chr1	-	68537129	68537129	68537645	intron	13869	Erbb4
PA27644	chr1	-	68606768	68606768	68606848	intron	13869	Erbb4
PA27645	chr1	-	68610524	68610524	68610869	intron	13869	Erbb4
PA27646	chr1	-	68644335	68644335	68644500	intron	13869	Erbb4
PA27647	chr1	-	68649756	68649756	68649928	intron	13869	Erbb4
PA27648	chr1	-	68671574	68671574	68671764	intron	13869	Erbb4
PA27649	chr1	-	68693730	68693730	68693854	intron	13869	Erbb4
PA27650	chr1	-	68737595	68737595	68737813	intron	13869	Erbb4
PA27651	chr1	-	68758463	68758463	68758645	intron	13869	Erbb4
PA27652	chr1	-	68863903	68863903	68864113	intron	13869	Erbb4
PA27653	chr1	-	68876617	68876617	68877544	intron	13869	Erbb4
PA27654	chr1	-	68899319	68899319	68899858	intron	13869	Erbb4
PA27655	chr1	-	68930521	68930521	68930719	intron	13869	Erbb4
PA27656	chr1	-	68945372	68945372	68945650	intron	13869	Erbb4
PA27657	chr1	-	68962330	68962330	68962740	intron	13869	Erbb4
PA27658	chr1	-	68962856	68962856	68963522	intron	13869	Erbb4
PA27659	chr1	-	68993478	68993478	68993572	intron	13869	Erbb4
PA27660	chr1	-	68996053	68996053	68996209	intron	13869	Erbb4
PA27661	chr1	-	68996985	68996985	68997151	intron	13869	Erbb4
PA27662	chr1	-	69021367	69021367	69021487	intron	13869	Erbb4
PA27663	chr1	-	69021643	69021643	69021878	intron	13869	Erbb4
PA27664	chr1	-	69039011	69039011	69039390	intron	13869	Erbb4
PA27665	chr1	-	69051562	69051562	69051749	intron	13869	Erbb4
PA27666	chr1	-	69062470	69062470	69063021	intron	13869	Erbb4
PA27667	chr1	-	69081528	69081528	69081841	intron	13869	Erbb4
PA27668	chr1	-	69096771	69096771	69097002	intron	13869	Erbb4
PA27670	chr1	-	69531214	69531214	69531549	3' UTR	22779	Ikzf2
PA27671	chr1	-	69532114	69532114	69532837	3' UTR	22779	Ikzf2
PA27672	chr1	-	69534472	69534472	69535021	3' UTR	22779	Ikzf2
PA27673	chr1	-	69655362	69655362	69655629	intron	22779	Ikzf2
PA27675	chr1	-	71027547	71027547	71028005	3' UTR	12021	Bard1
PA27676	chr1	-	71198732	71198732	71198887	intergenic	74591	-
PA27677	chr1	-	71585519	71585519	71586283	3' UTR	14268	Fn1
PA27678	chr1	-	71604097	71604097	71604541	intron	14268	Fn1
PA27681	chr1	-	72159233	72159233	72159690	3' UTR	381269	Mreg
PA27682	chr1	-	72259172	72259172	72259483	3' UTR	111175	Pecr
PA27683	chr1	-	72427108	72427108	72427585	3' UTR	381270	March4
PA27684	chr1	-	72532733	72532733	72533166	intron	381270	March4
PA27685	chr1	-	72710655	72710655	72711108	intergenic	16011	-
PA27686	chr1	-	72719879	72719879	72720016	intergenic	16011	-
PA27687	chr1	-	72857931	72857931	72858842	3' UTR	16011	Igfbp5
PA27688	chr1	-	72859050	72859050	72859589	3' UTR	16011	Igfbp5
PA27689	chr1	-	72859880	72859880	72860272	3' UTR	16011	Igfbp5
PA27690	chr1	-	72860700	72860700	72861007	3' UTR	16011	Igfbp5
PA28857	chr1	-	72861678	72861678	72862317	3' UTR	16011	Igfbp5
PA27691	chr1	-	73616107	73616107	73616531	intergenic	109198	-
PA27692	chr1	-	73618314	73618314	73618648	exon	109198	6030407O03Rik
PA27693	chr1	-	73841780	73841780	73841933	intron	109198	6030407O03Rik
PA27694	chr1	-	73910232	73910232	73910862	3' UTR	21961	Tns1
PA27695	chr1	-	73912890	73912890	73913416	3' UTR	21961	Tns1
PA27696	chr1	-	73913911	73913911	73914354	3' UTR	21961	Tns1
PA27697	chr1	-	74279840	74279840	74280435	3' UTR	227290	Aamp
PA27698	chr1	-	74288247	74288247	74288847	3' UTR	69660	Tmbim1
PA27699	chr1	-	74303245	74303245	74303385	intron	69660	Tmbim1
PA27700	chr1	-	74435510	74435510	74436139	3' UTR	319651	Usp37
PA27701	chr1	-	74436742	74436742	74437113	3' UTR	319651	Usp37
PA27702	chr1	-	74437572	74437572	74438336	3' UTR	319651	Usp37
PA27703	chr1	-	74449502	74449502	74449700	intron	319651	Usp37
PA27704	chr1	-	74466726	74466726	74466930	intron	319651	Usp37
PA27705	chr1	-	74475511	74475511	74475663	intron	319651	Usp37
PA27706	chr1	-	74495685	74495685	74495806	CDS	319651	Usp37
PA27707	chr1	-	74496060	74496060	74496345	intron	319651	Usp37
PA27708	chr1	-	74501170	74501170	74501257	intron	319651	Usp37
PA27709	chr1	-	74517417	74517417	74517545	intron	319651	Usp37
PA27710	chr1	-	74558173	74558173	74558282	intergenic	77264	-
PA27711	chr1	-	74566319	74566319	74567072	3' UTR	77264	Zfp142
PA27712	chr1	-	74593748	74593748	74594405	3' UTR	57751	Rnf25
PA27713	chr1	-	74660864	74660864	74661079	intergenic	241113	-
PA27714	chr1	-	74717422	74717422	74717598	intergenic	241113	-
PA27715	chr1	-	74738890	74738890	74739216	3' UTR	241113	Prkag3
PA27716	chr1	-	74963738	74963738	74963836	intergenic	75570	-
PA27717	chr1	-	75135755	75135755	75136466	3' UTR	69171	Cnppd1
PA27718	chr1	-	75171631	75171631	75171990	3' UTR	74104	Abcb6
PA27719	chr1	-	75180859	75180859	75181378	exon	74104	Abcb6
PA27721	chr1	-	75199333	75199333	75199757	3' UTR	74577	Glb1l
PA27722	chr1	-	75213729	75213729	75214583	3' UTR	22145	Tuba4a
PA28858	chr1	-	75214974	75214974	75215518	3' UTR	22145	Tuba4a
PA28859	chr1	-	75215550	75215550	75215913	3' UTR	22145	Tuba4a
PA27723	chr1	-	75216478	75216478	75216594	3' UTR	22145	Tuba4a
PA27724	chr1	-	75247026	75247026	75247666	3' UTR	19275	Ptprn
PA27725	chr1	-	75263954	75263954	75264153	CDS	19275	Ptprn
PA27726	chr1	-	75272197	75272197	75272370	3' UTR	19711	Resp18
PA27727	chr1	-	75297369	75297369	75297591	intergenic	13437	-
PA27728	chr1	-	75308565	75308565	75308949	3' UTR	13437	Dnpep
PA27731	chr1	-	75474490	75474490	75475281	3' UTR	74241	Chpf
PA27732	chr1	-	75485823	75485823	75485960	intron	98733	Obsl1
PA27733	chr1	-	75490534	75490534	75491123	3' UTR	98733	Obsl1
PA27734	chr1	-	75496337	75496337	75496800	3' UTR	98733	Obsl1
PA27736	chr1	-	77367182	77367182	77367988	3' UTR	13838	Epha4
PA27737	chr1	-	77375015	77375015	77375226	intron	13838	Epha4
PA27738	chr1	-	77448157	77448157	77448303	intron	13838	Epha4
PA27739	chr1	-	78417976	78417976	78418184	3' UTR	23874	Farsb
PA27740	chr1	-	78424804	78424804	78425457	intron	23874	Farsb
PA27744	chr1	-	79434669	79434669	79435549	3' UTR	20254	Scg2
PA27745	chr1	-	79436060	79436060	79436717	CDS	20254	Scg2
PA27746	chr1	-	79606869	79606869	79607244	3' UTR	252903	Ap1s3
PA27747	chr1	-	79691917	79691917	79692012	intergenic	69368	-
PA27748	chr1	-	79702262	79702262	79702952	3' UTR	69368	Wdfy1
PA27749	chr1	-	79703044	79703044	79703337	3' UTR	69368	Wdfy1
PA27750	chr1	-	79703954	79703954	79704524	3' UTR	69368	Wdfy1
PA27751	chr1	-	79705357	79705357	79705575	3' UTR	69368	Wdfy1
PA27752	chr1	-	79755319	79755319	79755578	intron	69368	Wdfy1
PA27753	chr1	-	79792306	79792306	79792720	intergenic	20720	-
PA27754	chr1	-	79793122	79793122	79793600	intergenic	20720	-
PA28860	chr1	-	79794277	79794277	79794959	3' UTR	20720	Serpine2
PA27755	chr1	-	79799468	79799468	79799554	CDS	20720	Serpine2
PA27756	chr1	-	79810553	79810553	79810751	intron	20720	Serpine2
PA27757	chr1	-	79832167	79832167	79832351	intron	20720	Serpine2
PA27759	chr1	-	80263588	80263588	80263960	intergenic	26554	-
PA28863	chr1	-	80264927	80264927	80265358	3' UTR	26554	Cul3
PA28862	chr1	-	80265611	80265611	80266180	3' UTR	26554	Cul3
PA28864	chr1	-	80266351	80266351	80266623	3' UTR	26554	Cul3
PA28861	chr1	-	80266815	80266815	80267287	3' UTR	26554	Cul3
PA27760	chr1	-	80269205	80269205	80269355	intron	26554	Cul3
PA27761	chr1	-	80318693	80318693	80318817	intron	26554	Cul3
PA27762	chr1	-	80501068	80501068	80501907	3' UTR	210293	Dock10
PA27763	chr1	-	80503830	80503830	80504002	CDS	210293	Dock10
PA27764	chr1	-	80506414	80506414	80506533	intron	210293	Dock10
PA27765	chr1	-	80521958	80521958	80522566	intron	210293	Dock10
PA27766	chr1	-	80528825	80528825	80529348	intron	210293	Dock10
PA27767	chr1	-	80545688	80545688	80545800	intron	210293	Dock10
PA27768	chr1	-	80559166	80559166	80559565	intron	210293	Dock10
PA27769	chr1	-	80565835	80565835	80566117	intron	210293	Dock10
PA27770	chr1	-	80570644	80570644	80570835	intron	210293	Dock10
PA27771	chr1	-	80574079	80574079	80574267	intron	210293	Dock10
PA27772	chr1	-	80574291	80574291	80574494	intron	210293	Dock10
PA27773	chr1	-	80592517	80592517	80592672	CDS	210293	Dock10
PA27774	chr1	-	80603156	80603156	80603364	intron	210293	Dock10
PA27775	chr1	-	80638515	80638515	80638889	intron	210293	Dock10
PA27776	chr1	-	80665580	80665580	80665691	intron	210293	Dock10
PA27777	chr1	-	80665986	80665986	80666307	intron	210293	Dock10
PA27778	chr1	-	80707873	80707873	80708135	intron	210293	Dock10
PA27779	chr1	-	80715275	80715275	80715827	intron	210293	Dock10
PA27780	chr1	-	80730156	80730156	80730613	intron	210293	Dock10
PA27781	chr1	-	80746528	80746528	80746891	intron	210293	Dock10
PA27783	chr1	-	82233101	82233101	82233834	3' UTR	16367	Irs1
PA27784	chr1	-	82274099	82274099	82274242	intron	16367	Irs1
PA27785	chr1	-	82282176	82282176	82282340	intron	16367	Irs1
PA27788	chr1	-	82448423	82448423	82448743	3' UTR	12829	Col4a4
PA27789	chr1	-	82751917	82751917	82752394	intergenic	66261	-
PA27791	chr1	-	83012522	83012522	83012948	3' UTR	80721	Slc19a3
PA28865	chr1	-	83255441	83255441	83256085	3' UTR	77629	Sphkap
PA28866	chr1	-	83256326	83256326	83256521	3' UTR	77629	Sphkap
PA27792	chr1	-	83276451	83276451	83276785	CDS	77629	Sphkap
PA27793	chr1	-	83316895	83316895	83317393	intron	77629	Sphkap
PA27099	chr1	-	8359727	8359727	8360339	intergenic	71096	-
PA27100	chr1	-	8362658	8362658	8363549	3' UTR	71096	Sntg1
PA27101	chr1	-	8389927	8389927	8390024	intron	71096	Sntg1
PA27794	chr1	-	84015267	84015267	84015437	intergenic	98496	-
PA27795	chr1	-	84016048	84016048	84016146	intergenic	98496	-
PA27796	chr1	-	84022087	84022087	84022370	intergenic	98496	-
PA28868	chr1	-	84035955	84035955	84036164	3' UTR	98496	Pid1
PA28867	chr1	-	84036256	84036256	84036947	3' UTR	98496	Pid1
PA27797	chr1	-	84037363	84037363	84037623	3' UTR	98496	Pid1
PA27798	chr1	-	84046954	84046954	84047112	intron	98496	Pid1
PA27799	chr1	-	84147623	84147623	84148169	intron	98496	Pid1
PA27800	chr1	-	84205322	84205322	84205420	intron	98496	Pid1
PA27801	chr1	-	84217594	84217594	84217856	intron	98496	Pid1
PA27802	chr1	-	84233713	84233713	84233898	intron	98496	Pid1
PA27803	chr1	-	84240735	84240735	84241168	intron	98496	Pid1
PA27804	chr1	-	84247169	84247169	84247447	intron	98496	Pid1
PA27805	chr1	-	84255383	84255383	84255845	intron	98496	Pid1
PA27806	chr1	-	84275361	84275361	84275550	intron	98496	Pid1
PA27807	chr1	-	84283162	84283162	84283620	intron	98496	Pid1
PA28869	chr1	-	84369840	84369840	84370599	3' UTR	227325	Dner
PA27808	chr1	-	84518108	84518108	84518497	intron	227325	Dner
PA27809	chr1	-	84578402	84578402	84578652	intron	227325	Dner
PA27810	chr1	-	84592180	84592180	84592297	intron	227325	Dner
PA27811	chr1	-	84721189	84721189	84721924	3' UTR	14897	Trip12
PA27812	chr1	-	84722754	84722754	84723721	3' UTR	14897	Trip12
PA27813	chr1	-	84739514	84739514	84739665	CDS	14897	Trip12
PA27814	chr1	-	84740803	84740803	84740993	intron	14897	Trip12
PA27815	chr1	-	84745583	84745583	84745917	intron	14897	Trip12
PA27816	chr1	-	84751539	84751539	84751713	3' UTR	14897	Trip12
PA27817	chr1	-	84753089	84753089	84753426	intron	14897	Trip12
PA27818	chr1	-	84757417	84757417	84757542	CDS	14897	Trip12
PA27819	chr1	-	84763322	84763322	84763490	intron	14897	Trip12
PA27820	chr1	-	84835781	84835781	84835918	intron	14897	Trip12
PA27821	chr1	-	84903619	84903619	84904276	intergenic	71781	-
PA27822	chr1	-	84905378	84905378	84905661	3' UTR	71781	Slc16a14
PA27824	chr1	-	85555226	85555226	85555346	intergenic	109032	-
PA27102	chr1	-	8559192	8559192	8559307	intron	71096	Sntg1
PA27825	chr1	-	85717689	85717689	85717841	3' UTR	319997	A630001G21Rik
PA27103	chr1	-	8624150	8624150	8624390	intron	71096	Sntg1
PA27104	chr1	-	8632059	8632059	8632292	intron	71096	Sntg1
PA27829	chr1	-	86341934	86341934	86342566	intergenic	17975	-
PA27830	chr1	-	86343389	86343389	86343683	intergenic	17975	-
PA27831	chr1	-	86344574	86344574	86345298	3' UTR	17975	Ncl
PA27832	chr1	-	86346777	86346777	86347227	3' UTR	17975	Ncl
PA28870	chr1	-	86347422	86347422	86347960	3' UTR	17975	Ncl
PA28871	chr1	-	86348041	86348041	86348257	3' UTR	17975	Ncl
PA28872	chr1	-	86348357	86348357	86348473	3' UTR	17975	Ncl
PA28874	chr1	-	86349629	86349629	86350282	3' UTR	17975	Ncl
PA28873	chr1	-	86350481	86350481	86350698	3' UTR	17975	Ncl
PA27833	chr1	-	86350799	86350799	86351036	intron	17975	Ncl
PA27834	chr1	-	86351364	86351364	86351493	intron	17975	Ncl
PA27835	chr1	-	86355017	86355017	86355146	intron	17975	Ncl
PA27836	chr1	-	86385547	86385547	86385837	3' UTR	14767	Nmur1
PA27105	chr1	-	8649241	8649241	8649409	intron	71096	Sntg1
PA27837	chr1	-	86543009	86543009	86543587	3' UTR	18582	Pde6d
PA27106	chr1	-	8730062	8730062	8730227	intron	71096	Sntg1
PA27107	chr1	-	8730365	8730365	8730485	intron	71096	Sntg1
PA27841	chr1	-	87377692	87377692	87377841	intergenic	100040591	-
PA27842	chr1	-	87383756	87383756	87383938	intergenic	100040591	-
PA27843	chr1	-	87437986	87437986	87438197	intergenic	53972	-
PA27844	chr1	-	87476806	87476806	87477575	3' UTR	53972	Ngef
PA27845	chr1	-	87498248	87498248	87498516	intron	53972	Ngef
PA27108	chr1	-	8756844	8756844	8756997	intron	71096	Sntg1
PA27846	chr1	-	87731112	87731112	87731476	intergenic	100503175	-
PA27847	chr1	-	87777713	87777713	87777974	intergenic	100503175	-
PA27848	chr1	-	87849022	87849022	87849177	intergenic	100503175	-
PA27849	chr1	-	87851978	87851978	87852123	intergenic	100503175	-
PA27850	chr1	-	87853026	87853026	87853212	3' UTR	100503175	Gm19582
PA27851	chr1	-	87944891	87944891	87945691	3' UTR	227334	Usp40
PA27853	chr1	-	88258856	88258856	88259301	intergenic	381280	-
PA27854	chr1	-	88263105	88263105	88264038	3' UTR	381280	Hjurp
PA27855	chr1	-	88264931	88264931	88265052	3' UTR	381280	Hjurp
PA27109	chr1	-	8863583	8863583	8863702	intron	71096	Sntg1
PA27857	chr1	-	88700196	88700196	88700649	3' UTR	320982	Arl4c
PA27110	chr1	-	8943798	8943798	8944094	intron	71096	Sntg1
PA27111	chr1	-	8950487	8950487	8950788	intron	71096	Sntg1
PA27858	chr1	-	89579620	89579620	89579784	intergenic	74403	-
PA27112	chr1	-	8961055	8961055	8961187	intron	71096	Sntg1
PA27113	chr1	-	8996762	8996762	8996888	intron	71096	Sntg1
PA27859	chr1	-	90766860	90766860	90767388	3' UTR	12835	Col6a3
PA27114	chr1	-	9105685	9105685	9106040	intron	71096	Sntg1
PA27861	chr1	-	91373856	91373856	91374165	3' UTR	67444	Ilkap
PA27862	chr1	-	91375822	91375822	91376406	intron	67444	Ilkap
PA27863	chr1	-	91384565	91384565	91384660	3' UTR	67444	Ilkap
PA27864	chr1	-	91411482	91411482	91411953	3' UTR	55927	Hes6
PA27865	chr1	-	91415893	91415893	91416720	3' UTR	18627	Per2
PA27115	chr1	-	9146924	9146924	9147124	intron	71096	Sntg1
PA28788	chr1	-	9191462	9191462	9191602	intron	71096	Sntg1
PA28787	chr1	-	9191606	9191606	9191845	intron	71096	Sntg1
PA27867	chr1	-	91928696	91928696	91929469	3' UTR	208727	Hdac4
PA27868	chr1	-	91929664	91929664	91930143	3' UTR	208727	Hdac4
PA28875	chr1	-	91931779	91931779	91932412	3' UTR	208727	Hdac4
PA27869	chr1	-	91987940	91987940	91988088	intron	208727	Hdac4
PA27870	chr1	-	91997494	91997494	91997637	intron	208727	Hdac4
PA27871	chr1	-	92071093	92071093	92071269	intron	208727	Hdac4
PA27872	chr1	-	92123446	92123446	92123656	intron	208727	Hdac4
PA27873	chr1	-	92439010	92439010	92439421	3' UTR	67273	Ndufa10
PA27874	chr1	-	92439478	92439478	92439917	3' UTR	67273	Ndufa10
PA27875	chr1	-	92461984	92461984	92462184	intron	67273	Ndufa10
PA27876	chr1	-	92472022	92472022	92472577	intron	67273	Ndufa10
PA27116	chr1	-	9250316	9250316	9250476	intron	71096	Sntg1
PA27877	chr1	-	92637145	92637145	92637427	3' UTR	66915	Cops9
PA27117	chr1	-	9266779	9266779	9266876	intron	71096	Sntg1
PA27879	chr1	-	92859803	92859803	92860204	3' UTR	241158	Ankmy1
PA27880	chr1	-	92906542	92906542	92906981	intergenic	75995	-
PA27881	chr1	-	92910372	92910372	92910691	intron	75995	5033417F24Rik
PA27882	chr1	-	93015451	93015451	93016025	3' UTR	16560	Kif1a
PA28876	chr1	-	93016313	93016313	93016479	3' UTR	16560	Kif1a
PA27883	chr1	-	93017743	93017743	93018564	3' UTR	16560	Kif1a
PA27884	chr1	-	93053336	93053336	93053461	intron	16560	Kif1a
PA27885	chr1	-	93070179	93070179	93070329	intron	16560	Kif1a
PA27886	chr1	-	93072028	93072028	93072332	intron	16560	Kif1a
PA27887	chr1	-	93073038	93073038	93073106	intron	16560	Kif1a
PA27888	chr1	-	93089856	93089856	93090044	intron	16560	Kif1a
PA27889	chr1	-	93263293	93263293	93263733	intergenic	69821	-
PA27890	chr1	-	93301215	93301215	93301721	3' UTR	69821	Mterf4
PA27891	chr1	-	93308714	93308714	93308956	3' UTR	269224	Pask
PA27892	chr1	-	93309451	93309451	93309808	3' UTR	269224	Pask
PA27893	chr1	-	93309831	93309831	93310249	3' UTR	269224	Pask
PA27894	chr1	-	93373188	93373188	93373492	intergenic	110611	-
PA27895	chr1	-	93405925	93405925	93406195	3' UTR	110611	Hdlbp
PA27896	chr1	-	93407762	93407762	93408322	3' UTR	110611	Hdlbp
PA27897	chr1	-	93417306	93417306	93417438	CDS	110611	Hdlbp
PA27898	chr1	-	93430955	93430955	93431173	CDS	110611	Hdlbp
PA27899	chr1	-	93507915	93507915	93508212	intergenic	59041	-
PA27900	chr1	-	93509257	93509257	93509733	intergenic	59041	-
PA27901	chr1	-	93621865	93621865	93622526	3' UTR	59041	Stk25
PA27902	chr1	-	93626742	93626742	93626920	intron	59041	Stk25
PA27903	chr1	-	93705390	93705390	93705890	3' UTR	67026	Thap4
PA27904	chr1	-	93791760	93791760	93792168	3' UTR	21915	Dtymk
PA27905	chr1	-	93792575	93792575	93793016	3' UTR	21915	Dtymk
PA27906	chr1	-	93800426	93800426	93800911	3' UTR	21915	Dtymk
PA27907	chr1	-	93993185	93993185	93993338	intergenic	18566	-
PA27911	chr1	-	95498587	95498587	95499170	intergenic	20452	-
PA27912	chr1	-	95587681	95587681	95588366	3' UTR	20452	St8sia4
PA27913	chr1	-	95627383	95627383	95627532	3' UTR	20452	St8sia4
PA27914	chr1	-	95651924	95651924	95652249	intron	20452	St8sia4
PA27118	chr1	-	9667407	9667407	9667641	3' UTR	17864	Mybl1
PA27917	chr1	-	96816270	96816270	96816549	3' UTR	227394	Slco4c1
PA27119	chr1	-	9718215	9718215	9718432	3' UTR	70675	Vcpip1
PA27120	chr1	-	9718518	9718518	9719141	3' UTR	70675	Vcpip1
PA28790	chr1	-	9719535	9719535	9720061	3' UTR	70675	Vcpip1
PA28791	chr1	-	9720231	9720231	9720398	3' UTR	70675	Vcpip1
PA28789	chr1	-	9720405	9720405	9721041	3' UTR	70675	Vcpip1
PA27121	chr1	-	9722691	9722691	9722885	3' UTR	70675	Vcpip1
PA28792	chr1	-	9723164	9723164	9723814	3' UTR	70675	Vcpip1
PA27918	chr1	-	97570123	97570123	97570286	intergenic	52392	-
PA27919	chr1	-	97641715	97641715	97641847	3' UTR	52392	D1Ertd622e
PA27920	chr1	-	97643901	97643901	97644635	3' UTR	52392	D1Ertd622e
PA27921	chr1	-	97645003	97645003	97645685	3' UTR	52392	D1Ertd622e
PA27922	chr1	-	97701378	97701378	97701474	intergenic	227399	-
PA27923	chr1	-	97702993	97702993	97703369	intergenic	227399	-
PA28877	chr1	-	97706071	97706071	97706813	3' UTR	227399	Ppip5k2
PA27924	chr1	-	97707584	97707584	97707830	3' UTR	227399	Ppip5k2
PA27925	chr1	-	97820513	97820513	97820972	intron	18484	Pam
PA27926	chr1	-	97821087	97821087	97821452	intron	18484	Pam
PA27927	chr1	-	97830228	97830228	97830497	intron	18484	Pam
PA27928	chr1	-	97836668	97836668	97836893	intron	18484	Pam
PA27929	chr1	-	97876000	97876000	97876235	intron	18484	Pam
PA27930	chr1	-	97880359	97880359	97880538	intron	18484	Pam
PA27931	chr1	-	97948633	97948633	97949354	intron	18484	Pam
PA27932	chr1	-	98015293	98015293	98015420	intron	18484	Pam
PA27933	chr1	-	98031116	98031116	98031638	intron	18484	Pam
PA27934	chr1	-	98083844	98083844	98084222	intron	18484	Pam
PA27123	chr1	-	9938453	9938453	9938638	intergenic	73824	-
PA27124	chr1	-	9941955	9941955	9942467	3' UTR	73824	Snhg6
PA793	chr1	+	100282281	100282146	100282281	intron	241175	Cntnap5b
PA51	chr1	+	10038344	10038145	10038344	intron	211660	Cspp1
PA794	chr1	+	100490599	100490040	100490599	intergenic	241175	-
PA52	chr1	+	10058383	10058246	10058383	intron	211660	Cspp1
PA53	chr1	+	10062471	10062181	10062471	intron	211660	Cspp1
PA54	chr1	+	10064104	10063652	10064104	intron	211660	Cspp1
PA55	chr1	+	10065414	10065269	10065414	CDS	211660	Cspp1
PA56	chr1	+	10067135	10067013	10067135	3' UTR	211660	Cspp1
PA57	chr1	+	10068380	10067494	10068380	intron	211660	Cspp1
PA58	chr1	+	10069198	10068986	10069198	intron	211660	Cspp1
PA59	chr1	+	10070682	10070388	10070682	intron	211660	Cspp1
PA60	chr1	+	10082771	10082543	10082771	intron	211660	Cspp1
PA61	chr1	+	10124620	10124236	10124620	intron	211660	Cspp1
PA795	chr1	+	101308873	101308753	101308873	intergenic	100504525	-
PA62	chr1	+	10136771	10136012	10136771	3' UTR	211660	Cspp1
PA798	chr1	+	104772719	104772557	104772719	intron	23836	Cdh20
PA799	chr1	+	104807769	104807529	104807769	intron	23836	Cdh20
PA800	chr1	+	104944589	104944192	104944589	intron	23836	Cdh20
PA801	chr1	+	104994679	104994254	104994679	3' UTR	23836	Cdh20
PA802	chr1	+	104995481	104994883	104995481	3' UTR	23836	Cdh20
PA804	chr1	+	105665151	105664889	105665151	intron	227446	Relch
PA805	chr1	+	105686604	105686459	105686604	intron	227446	Relch
PA806	chr1	+	105688842	105688734	105688842	intron	227446	Relch
PA807	chr1	+	105691276	105690766	105691276	intron	227446	Relch
PA808	chr1	+	105692303	105692170	105692303	CDS	227446	Relch
PA809	chr1	+	105712955	105712818	105712955	intron	227446	Relch
PA1577	chr1	+	105755192	105754484	105755192	3' UTR	227446	Relch
PA812	chr1	+	105847568	105847165	105847568	3' UTR	21934	Tnfrsf11a
PA813	chr1	+	106034081	106033354	106034081	3' UTR	227449	Zcchc2
PA814	chr1	+	106386489	106386324	106386489	CDS	98432	Phlpp1
PA815	chr1	+	106394250	106393630	106394250	3' UTR	98432	Phlpp1
PA816	chr1	+	107525600	107525362	107525600	intron	18788	Serpinb2
PA817	chr1	+	107607613	107607199	107607613	3' UTR	20725	Serpinb8
PA818	chr1	+	107608982	107608378	107608982	3' UTR	20725	Serpinb8
PA820	chr1	+	109996506	109996405	109996506	3' UTR	241201	Cdh7
PA821	chr1	+	109997077	109996889	109997077	3' UTR	241201	Cdh7
PA822	chr1	+	109998669	109998249	109998669	3' UTR	241201	Cdh7
PA823	chr1	+	110131429	110131296	110131429	intron	241201	Cdh7
PA824	chr1	+	110145276	110144938	110145276	intergenic	241201	-
PA825	chr1	+	110155296	110155212	110155296	intergenic	241201	-
PA64	chr1	+	11068115	11068011	11068115	CDS	109294	Prex2
PA65	chr1	+	11237629	11237310	11237629	intron	109294	Prex2
PA66	chr1	+	11298882	11298241	11298882	3' UTR	109294	Prex2
PA67	chr1	+	11299962	11299766	11299962	3' UTR	109294	Prex2
PA68	chr1	+	11301484	11300903	11301484	3' UTR	109294	Prex2
PA69	chr1	+	11303688	11302943	11303688	3' UTR	109294	Prex2
PA70	chr1	+	11305103	11304867	11305103	intergenic	109294	-
PA71	chr1	+	11419534	11419146	11419534	intron	320492	A830018L16Rik
PA72	chr1	+	11469126	11468960	11469126	intron	320492	A830018L16Rik
PA832	chr1	+	115732218	115731977	115732218	intron	636808	Cntnap5a
PA1471	chr1	+	11598846	11598075	11598846	3' UTR	320492	A830018L16Rik
PA1472	chr1	+	11601821	11601063	11601821	intron	320492	A830018L16Rik
PA73	chr1	+	11606041	11605711	11606041	intron	320492	A830018L16Rik
PA833	chr1	+	116582534	116582426	116582534	3' UTR	636808	Cntnap5a
PA74	chr1	+	11697220	11697024	11697220	intron	320492	A830018L16Rik
PA835	chr1	+	118471839	118471763	118471839	3' UTR	76707	Clasp1
PA836	chr1	+	118520972	118520756	118520972	intron	76707	Clasp1
PA837	chr1	+	118527727	118527330	118527727	intron	76707	Clasp1
PA838	chr1	+	118537513	118537398	118537513	intron	76707	Clasp1
PA839	chr1	+	118542501	118541926	118542501	intron	76707	Clasp1
PA840	chr1	+	118607883	118607762	118607883	3' UTR	76707	Clasp1
PA841	chr1	+	118609493	118608855	118609493	3' UTR	76707	Clasp1
PA842	chr1	+	118612883	118612271	118612883	3' UTR	76707	Clasp1
PA843	chr1	+	118685168	118684837	118685168	3' UTR	81879	Tfcp2l1
PA75	chr1	+	11883832	11883597	11883832	intron	320492	A830018L16Rik
PA76	chr1	+	11883986	11883864	11883986	intron	320492	A830018L16Rik
PA77	chr1	+	11933744	11933544	11933744	intron	320492	A830018L16Rik
PA78	chr1	+	11936462	11936366	11936462	intron	320492	A830018L16Rik
PA845	chr1	+	119528304	119527678	119528304	3' UTR	226351	Tmem185b
PA79	chr1	+	11975078	11974915	11975078	3' UTR	320492	A830018L16Rik
PA80	chr1	+	11975874	11975397	11975874	3' UTR	320492	A830018L16Rik
PA847	chr1	+	120113535	120113290	120113535	intergenic	319229	-
PA848	chr1	+	120188189	120188039	120188189	3' UTR	73103	3110009E18Rik
PA849	chr1	+	120343177	120342836	120343177	3' UTR	226359	C1ql2
PA851	chr1	+	121103252	121103004	121103252	intron	98452	Celrr
PA852	chr1	+	121120432	121119857	121120432	intron	98452	Celrr
PA853	chr1	+	121122543	121122430	121122543	intron	98452	Celrr
PA854	chr1	+	121122897	121122697	121122897	intron	98452	Celrr
PA855	chr1	+	121122996	121122903	121122996	intron	98452	Celrr
PA856	chr1	+	121210868	121210741	121210868	intergenic	98452	-
PA858	chr1	+	121506499	121505882	121506499	3' UTR	70829	Ccdc93
PA860	chr1	+	122357241	122357117	122357241	intergenic	102638832	-
PA867	chr1	+	125595834	125595162	125595834	3' UTR	74150	Slc35f5
PA868	chr1	+	127238452	127238018	127238452	intron	107895	Mgat5
PA869	chr1	+	127350871	127350730	127350871	intron	107895	Mgat5
PA870	chr1	+	127368458	127368234	127368458	intron	107895	Mgat5
PA871	chr1	+	127485316	127485027	127485316	3' UTR	107895	Mgat5
PA1580	chr1	+	127486475	127486360	127486475	3' UTR	107895	Mgat5
PA1579	chr1	+	127486594	127486479	127486594	3' UTR	107895	Mgat5
PA1578	chr1	+	127487246	127486599	127487246	3' UTR	107895	Mgat5
PA872	chr1	+	127488343	127487782	127488343	3' UTR	107895	Mgat5
PA873	chr1	+	127778559	127778306	127778559	intron	72949	Ccnt2
PA874	chr1	+	127804081	127803701	127804081	3' UTR	72949	Ccnt2
PA875	chr1	+	127804758	127804238	127804758	3' UTR	72949	Ccnt2
PA1581	chr1	+	127806309	127805484	127806309	3' UTR	72949	Ccnt2
PA876	chr1	+	127808074	127807377	127808074	3' UTR	72949	Ccnt2
PA877	chr1	+	127926607	127926353	127926607	intron	226407	Rab3gap1
PA878	chr1	+	127932117	127931822	127932117	intron	226407	Rab3gap1
PA1582	chr1	+	127943877	127943136	127943877	3' UTR	226407	Rab3gap1
PA880	chr1	+	128110745	128110276	128110745	intron	226412	R3hdm1
PA881	chr1	+	128111833	128111248	128111833	intron	226412	R3hdm1
PA882	chr1	+	128153399	128153140	128153399	CDS	226412	R3hdm1
PA883	chr1	+	128156096	128155713	128156096	intron	226412	R3hdm1
PA884	chr1	+	128159335	128159080	128159335	intron	226412	R3hdm1
PA885	chr1	+	128164564	128163734	128164564	intron	226412	R3hdm1
PA886	chr1	+	128166823	128166606	128166823	intron	226412	R3hdm1
PA887	chr1	+	128169082	128168977	128169082	intron	226412	R3hdm1
PA888	chr1	+	128173452	128172829	128173452	intron	226412	R3hdm1
PA889	chr1	+	128175232	128175089	128175232	CDS	226412	R3hdm1
PA890	chr1	+	128178167	128177920	128178167	intron	226412	R3hdm1
PA891	chr1	+	128179182	128179085	128179182	CDS	226412	R3hdm1
PA892	chr1	+	128180270	128180047	128180270	intron	226412	R3hdm1
PA1583	chr1	+	128182341	128182258	128182341	intron	226412	R3hdm1
PA893	chr1	+	128183545	128183365	128183545	intron	226412	R3hdm1
PA894	chr1	+	128187478	128186695	128187478	3' UTR	226412	R3hdm1
PA895	chr1	+	128188182	128187785	128188182	3' UTR	226412	R3hdm1
PA896	chr1	+	128204697	128204558	128204697	intron	226412	R3hdm1
PA897	chr1	+	128216542	128216396	128216542	CDS	226412	R3hdm1
PA898	chr1	+	128231891	128231514	128231891	intron	226412	R3hdm1
PA899	chr1	+	128232626	128232314	128232626	intron	226412	R3hdm1
PA1584	chr1	+	128237738	128236940	128237738	3' UTR	226412	R3hdm1
PA900	chr1	+	128251136	128250943	128251136	intron	67812	Ubxn4
PA901	chr1	+	128256467	128256094	128256467	intron	67812	Ubxn4
PA902	chr1	+	128259003	128258828	128259003	CDS	67812	Ubxn4
PA903	chr1	+	128259537	128259442	128259537	CDS	67812	Ubxn4
PA904	chr1	+	128260888	128260815	128260888	CDS	67812	Ubxn4
PA905	chr1	+	128262917	128262790	128262917	CDS	67812	Ubxn4
PA906	chr1	+	128275005	128274802	128275005	intron	67812	Ubxn4
PA907	chr1	+	128277747	128276862	128277747	3' UTR	67812	Ubxn4
PA1585	chr1	+	128279376	128278607	128279376	3' UTR	67812	Ubxn4
PA908	chr1	+	128474625	128474527	128474625	intergenic	67812	-
PA1474	chr1	+	12860369	12859964	12860369	3' UTR	240725	Sulf1
PA1475	chr1	+	12860684	12860623	12860684	3' UTR	240725	Sulf1
PA1473	chr1	+	12861171	12860716	12861171	3' UTR	240725	Sulf1
PA910	chr1	+	129444447	129444319	129444447	intron	210417	Thsd7b
PA911	chr1	+	129547683	129547429	129547683	intron	210417	Thsd7b
PA912	chr1	+	129549068	129548868	129549068	intron	210417	Thsd7b
PA913	chr1	+	129844258	129844112	129844258	intron	210417	Thsd7b
PA914	chr1	+	129993137	129993032	129993137	intron	210417	Thsd7b
PA915	chr1	+	129997657	129997469	129997657	intron	210417	Thsd7b
PA916	chr1	+	130016224	130016110	130016224	intron	210417	Thsd7b
PA917	chr1	+	130167089	130166897	130167089	intron	210417	Thsd7b
PA918	chr1	+	130208978	130208846	130208978	intron	210417	Thsd7b
PA919	chr1	+	130219278	130218488	130219278	3' UTR	210417	Thsd7b
PA82	chr1	+	13051887	13051780	13051887	intergenic	240725	-
PA1587	chr1	+	130721632	130721395	130721632	3' UTR	226418	Yod1
PA1586	chr1	+	130722072	130721746	130722072	3' UTR	226418	Yod1
PA920	chr1	+	130724358	130723722	130724358	3' UTR	226418	Yod1
PA921	chr1	+	130744622	130744320	130744622	3' UTR	212439	AA986860
PA922	chr1	+	131023999	131023751	131023999	intron	16153	Il10
PA923	chr1	+	131171508	131170935	131171508	intron	16865	Eif2d
PA924	chr1	+	131172240	131171990	131172240	intron	16865	Eif2d
PA925	chr1	+	131176724	131176313	131176724	intron	16865	Eif2d
PA926	chr1	+	131178573	131178279	131178573	intron	16865	Eif2d
PA927	chr1	+	131713466	131712967	131713466	3' UTR	226421	Rab7b
PA928	chr1	+	131826085	131825974	131826085	intergenic	212933	-
PA929	chr1	+	131846973	131846742	131846973	3' UTR	98396	Slc41a1
PA930	chr1	+	131848872	131848189	131848872	3' UTR	98396	Slc41a1
PA931	chr1	+	131869727	131869547	131869727	intron	226422	Rab29
PA932	chr1	+	131872887	131872464	131872887	3' UTR	226422	Rab29
PA933	chr1	+	131924730	131924584	131924730	intron	98415	Nucks1
PA934	chr1	+	131929769	131929567	131929769	intron	98415	Nucks1
PA935	chr1	+	131931258	131931031	131931258	3' UTR	98415	Nucks1
PA1589	chr1	+	131932358	131931560	131932358	3' UTR	98415	Nucks1
PA1588	chr1	+	131932973	131932567	131932973	3' UTR	98415	Nucks1
PA1590	chr1	+	131936323	131935547	131936323	3' UTR	98415	Nucks1
PA936	chr1	+	132029144	132028910	132029144	intron	13714	Elk4
PA937	chr1	+	132032615	132031893	132032615	3' UTR	13714	Elk4
PA939	chr1	+	132205786	132205491	132205786	3' UTR	213409	Lemd1
PA940	chr1	+	132209554	132209281	132209554	intron	213409	Lemd1
PA941	chr1	+	132257375	132256866	132257375	3' UTR	213409	Lemd1
PA942	chr1	+	132258696	132258554	132258696	3' UTR	213409	Lemd1
PA1591	chr1	+	132305645	132304847	132305645	3' UTR	213417	Klhdc8a
PA943	chr1	+	132466960	132466163	132466960	3' UTR	213452	Dstyk
PA944	chr1	+	132468425	132468305	132468425	intergenic	213452	-
PA945	chr1	+	132504891	132504470	132504891	3' UTR	213464	Rbbp5
PA946	chr1	+	132505846	132505063	132505846	3' UTR	213464	Rbbp5
PA948	chr1	+	132896427	132896053	132896427	intron	16980	Lrrn2
PA949	chr1	+	132940006	132939331	132940006	3' UTR	16980	Lrrn2
PA950	chr1	+	133107671	133107578	133107671	3' UTR	240752	Pik3c2b
PA951	chr1	+	133108737	133108130	133108737	3' UTR	240752	Pik3c2b
PA952	chr1	+	133137613	133137253	133137613	3' UTR	108954	Ppp1r15b
PA953	chr1	+	133138450	133138051	133138450	3' UTR	108954	Ppp1r15b
PA954	chr1	+	133139798	133139053	133139798	3' UTR	108954	Ppp1r15b
PA955	chr1	+	133301219	133301020	133301219	3' UTR	240753	Plekha6
PA956	chr1	+	133303436	133302565	133303436	3' UTR	240753	Plekha6
PA957	chr1	+	133380318	133380062	133380318	3' UTR	214253	Etnk2
PA958	chr1	+	133382424	133382303	133382424	intergenic	214253	-
PA960	chr1	+	134048341	134047618	134048341	3' UTR	14264	Fmod
PA962	chr1	+	134190044	134189481	134190044	3' UTR	12654	Chil1
PA963	chr1	+	134411740	134411303	134411740	3' UTR	72017	Cyb5r1
PA964	chr1	+	134432359	134431529	134432359	3' UTR	72674	Adipor1
PA965	chr1	+	134433355	134432694	134433355	3' UTR	72674	Adipor1
PA966	chr1	+	134467347	134467127	134467347	intron	240756	Klhl12
PA967	chr1	+	134489986	134489550	134489986	3' UTR	240756	Klhl12
PA1592	chr1	+	134490994	134490311	134490994	3' UTR	240756	Klhl12
PA968	chr1	+	134507891	134507355	134507891	3' UTR	98710	Rabif
PA969	chr1	+	134508979	134508533	134508979	3' UTR	98710	Rabif
PA970	chr1	+	134563229	134563127	134563229	intron	75605	Kdm5b
PA971	chr1	+	134595564	134595426	134595564	intron	75605	Kdm5b
PA972	chr1	+	134615054	134614753	134615054	intron	75605	Kdm5b
PA1593	chr1	+	134632063	134631237	134632063	3' UTR	75605	Kdm5b
PA1595	chr1	+	134632314	134632170	134632314	3' UTR	75605	Kdm5b
PA1594	chr1	+	134632883	134632492	134632883	3' UTR	75605	Kdm5b
PA973	chr1	+	134633236	134632918	134633236	3' UTR	75605	Kdm5b
PA974	chr1	+	134635390	134635012	134635390	3' UTR	75605	Kdm5b
PA976	chr1	+	134974162	134973798	134974162	3' UTR	67196	Ube2t
PA977	chr1	+	135156275	135155461	135156275	3' UTR	68724	Arl8a
PA979	chr1	+	135366830	135366653	135366830	3' UTR	93689	Lmod1
PA980	chr1	+	135384702	135384354	135384702	intergenic	93689	-
PA981	chr1	+	135397050	135396874	135397050	intergenic	93689	-
PA982	chr1	+	135691947	135691826	135691947	intergenic	215714	-
PA983	chr1	+	135752232	135751387	135752232	3' UTR	13007	Csrp1
PA984	chr1	+	135769134	135768475	135769134	3' UTR	27280	Phlda3
PA985	chr1	+	135810982	135810611	135810982	3' UTR	21952	Tnni1
PA986	chr1	+	135852261	135852027	135852261	3' UTR	21956	Tnnt2
PA988	chr1	+	136034364	136034068	136034364	3' UTR	66241	Tmem9
PA989	chr1	+	136035048	136034381	136035048	3' UTR	66241	Tmem9
PA990	chr1	+	136035342	136035136	136035342	3' UTR	66241	Tmem9
PA991	chr1	+	136119537	136118956	136119537	3' UTR	12292	Cacna1s
PA992	chr1	+	136158914	136158568	136158914	intron	16565	Kif21b
PA993	chr1	+	136178017	136177432	136178017	3' UTR	16565	Kif21b
PA994	chr1	+	136179414	136179156	136179414	intergenic	16565	-
PA996	chr1	+	136440158	136439749	136440158	3' UTR	67997	Ddx59
PA1600	chr1	+	136628477	136627736	136628477	3' UTR	226442	Zfp281
PA1601	chr1	+	136628587	136628485	136628587	3' UTR	226442	Zfp281
PA998	chr1	+	136628979	136628809	136628979	3' UTR	226442	Zfp281
PA1602	chr1	+	136630134	136629439	136630134	3' UTR	226442	Zfp281
PA1603	chr1	+	136630330	136630211	136630330	3' UTR	226442	Zfp281
PA999	chr1	+	136632342	136632168	136632342	intergenic	226442	-
PA1000	chr1	+	136633312	136632573	136633312	intergenic	226442	-
PA1001	chr1	+	136690802	136690567	136690802	exon	100503460	Gm19705
PA1018	chr1	+	138965244	138964862	138965244	intron	329260	Dennd1b
PA1019	chr1	+	138979245	138979161	138979245	intron	329260	Dennd1b
PA1020	chr1	+	139048340	139048052	139048340	intron	329260	Dennd1b
PA1021	chr1	+	139084633	139084432	139084633	intron	329260	Dennd1b
PA1022	chr1	+	139136373	139135862	139136373	intron	329260	Dennd1b
PA1023	chr1	+	139171927	139171669	139171927	3' UTR	329260	Dennd1b
PA1024	chr1	+	139173632	139173483	139173632	3' UTR	329260	Dennd1b
PA1025	chr1	+	139173885	139173757	139173885	3' UTR	329260	Dennd1b
PA1026	chr1	+	139174943	139174359	139174943	3' UTR	329260	Dennd1b
PA1027	chr1	+	139176043	139175390	139176043	3' UTR	329260	Dennd1b
PA1028	chr1	+	139447377	139447058	139447377	3' UTR	226470	Zbtb41
PA1029	chr1	+	139448106	139447703	139448106	3' UTR	226470	Zbtb41
PA1030	chr1	+	139448342	139448121	139448342	3' UTR	226470	Zbtb41
PA1031	chr1	+	139449405	139448837	139449405	3' UTR	226470	Zbtb41
PA1032	chr1	+	139450269	139449667	139450269	3' UTR	226470	Zbtb41
PA1033	chr1	+	139451431	139450767	139451431	3' UTR	226470	Zbtb41
PA1604	chr1	+	139453009	139452271	139453009	3' UTR	226470	Zbtb41
PA1605	chr1	+	139453156	139453092	139453156	3' UTR	226470	Zbtb41
PA1035	chr1	+	140304329	140304141	140304329	intron	240776	Kcnt2
PA1036	chr1	+	140612154	140611362	140612154	3' UTR	240776	Kcnt2
PA1037	chr1	+	140613974	140613529	140613974	intergenic	240776	-
PA1038	chr1	+	140716233	140716095	140716233	intergenic	240776	-
PA1039	chr1	+	140721259	140721139	140721259	intergenic	240776	-
PA1606	chr1	+	143648098	143647451	143648098	3' UTR	26878	B3galt2
PA1607	chr1	+	143648716	143648302	143648716	3' UTR	26878	B3galt2
PA1040	chr1	+	143649011	143648884	143649011	3' UTR	26878	B3galt2
PA1041	chr1	+	143652890	143652023	143652890	3' UTR	26878	B3galt2
PA1043	chr1	+	143745678	143745266	143745678	intron	69367	Glrx2
PA1044	chr1	+	143746854	143746342	143746854	3' UTR	69367	Glrx2
PA1045	chr1	+	143749654	143749070	143749654	3' UTR	69367	Glrx2
PA1046	chr1	+	143781307	143781023	143781307	intron	56207	Uchl5
PA1047	chr1	+	143781723	143781624	143781723	intron	56207	Uchl5
PA1048	chr1	+	143791024	143790889	143791024	intron	56207	Uchl5
PA1049	chr1	+	146530347	146529957	146530347	intron	215378	Brinp3
PA1050	chr1	+	146557891	146557663	146557891	intron	215378	Brinp3
PA1051	chr1	+	146593998	146593836	146593998	intron	215378	Brinp3
PA1052	chr1	+	146600536	146600303	146600536	intron	215378	Brinp3
PA1053	chr1	+	146792588	146792369	146792588	intron	215378	Brinp3
PA1054	chr1	+	146902475	146901689	146902475	3' UTR	215378	Brinp3
PA1058	chr1	+	150106420	150105491	150106420	3' UTR	19225	Ptgs2
PA1059	chr1	+	150108226	150107502	150108226	3' UTR	19225	Ptgs2
PA1061	chr1	+	150361434	150361300	150361434	intergenic	20028	-
PA1062	chr1	+	150406555	150406460	150406555	intron	108989	Tpr
PA1063	chr1	+	150416283	150416069	150416283	intron	108989	Tpr
PA1064	chr1	+	150423981	150423797	150423981	CDS	108989	Tpr
PA1065	chr1	+	150429559	150429332	150429559	intron	108989	Tpr
PA1066	chr1	+	150440315	150440106	150440315	3' UTR	108989	Tpr
PA1609	chr1	+	150449240	150449136	150449240	intron	108989	Tpr
PA1611	chr1	+	150449327	150449263	150449327	intron	108989	Tpr
PA1610	chr1	+	150449632	150449436	150449632	intron	108989	Tpr
PA1608	chr1	+	150450128	150449659	150450128	3' UTR	108989	Tpr
PA1067	chr1	+	150451089	150450444	150451089	intergenic	108989	-
PA1068	chr1	+	151350947	151350777	151350947	intron	117198	Ivns1abp
PA1069	chr1	+	151351109	151350980	151351109	CDS	117198	Ivns1abp
PA1070	chr1	+	151355424	151355090	151355424	3' UTR	117198	Ivns1abp
PA1614	chr1	+	151363624	151363455	151363624	3' UTR	117198	Ivns1abp
PA1613	chr1	+	151364423	151363709	151364423	3' UTR	117198	Ivns1abp
PA1612	chr1	+	151364712	151364633	151364712	3' UTR	117198	Ivns1abp
PA1071	chr1	+	151439091	151438661	151439091	intron	98685	Trmt1l
[truncated: 45,889 more rows]
