# Supplementary material for: stAPAminer: Mining Spatial Patterns of Alternative Polyadenylation for Spatially Resolved Transcriptomic Studies
Source: Genomics Proteomics Bioinformatics. 2023 Jan 18;21(3):601–18. doi: 10.1016/j.gpb.2023.01.003 (PMC10787175; doi:10.1016/j.gpb.2023.01.003)
Supplement: Supplementary Table S2 — DEAPA genes between each pair of morphological layers [file mmc11.xlsx]

## Sheet: Table S2
Table S2 DEAPA genes between each pair of morphological layers
Note: APA, alternative polyadenylation; DEAPA, differential APA usages between layers; FC, fold change; GCL, granular cell layer; MCL, mitral cell layer; OPL, outer plexiform layer; ONL, olfactory nerve layer; GL, glomerular layer.
Gene symbol	Layer1–layer2	P value	Adjusted P value	Average logFC	Percentage1	Percentage2
B230307C23Rik	GCL–MCL	1.01206e-18	4.90342e-15	-1.27111	0.111	1
St8sia5	GCL–MCL	1.67595e-16	8.11996e-13	-1.70425	0.236	1
Cdk17	GCL–MCL	7.8844e-16	3.81999e-12	-0.993965	0.097	0.885
Clca3a1	GCL–MCL	2.07349e-15	1.00461e-11	-0.664902	0.069	0.846
Zfp974	GCL–MCL	1.55679e-14	7.54266e-11	-1.06869	0.153	0.885
Zfp950	GCL–MCL	5.45588e-14	2.64337e-10	1.16196	1	0.769
Tcim	GCL–MCL	2.12646e-13	1.03027e-09	1.4739	0.986	0.731
Gm20716	GCL–MCL	8.6269e-13	4.17973e-09	1.09456	0.972	0.808
H2ac6	GCL–MCL	1.09665e-12	5.31328e-09	-0.975569	0.931	1
Per1	GCL–MCL	1.53166e-12	7.4209e-09	1.43153	0.944	0.192
Myef2	GCL–MCL	2.92209e-12	1.41575e-08	1.48088	0.931	0.154
Gja1	GCL–MCL	5.00792e-12	2.42634e-08	1.35866	0.944	0.462
H4c11	GCL–MCL	6.48073e-12	3.13991e-08	-0.568557	0.917	1
Tmem268	GCL–MCL	7.91623e-12	3.83541e-08	-0.815064	0.194	0.885
Pfkfb2	GCL–MCL	8.64275e-12	4.18741e-08	-0.705546	0.028	0.654
Soga1	GCL–MCL	6.52895e-11	3.16327e-07	0.962774	0.972	0.808
Nrn1	GCL–MCL	7.92697e-11	3.84061e-07	-0.567969	0.597	1
Aph1a	GCL–MCL	8.69376e-11	4.21213e-07	-0.825136	0.069	0.654
Trmo	GCL–MCL	9.16319e-11	4.43956e-07	-0.866785	0.5	0.923
Snrnp27	GCL–MCL	1.32098e-10	6.40016e-07	1.1284	0.917	0.731
Mpp2	GCL–MCL	1.78463e-10	8.64652e-07	1.08388	0.931	0.577
Utp25	GCL–MCL	2.29629e-10	1.11255e-06	-0.843562	0.806	0.962
Gatd1	GCL–MCL	3.41226e-10	1.65324e-06	-0.683043	0.069	0.654
Stx3	GCL–MCL	1.14398e-09	5.54259e-06	-0.681446	0.681	0.962
BC005624	GCL–MCL	2.17673e-09	1.05463e-05	-0.730444	0.75	0.923
9330182L06Rik	GCL–MCL	5.14157e-09	2.49109e-05	0.748475	0.861	0.577
Zfp65	GCL–MCL	5.31621e-09	2.5757e-05	0.608577	0.931	0.808
Trmt9b	GCL–MCL	7.55805e-09	3.66188e-05	0.687342	0.889	0.692
2810459M11Rik	GCL–MCL	8.89171e-09	4.30803e-05	-0.62859	0.847	0.962
Slc7a11	GCL–MCL	1.35118e-08	6.54646e-05	-0.806155	0.083	0.577
Snu13	GCL–MCL	1.82791e-08	8.85622e-05	-0.883633	0.403	0.808
Ly6e	GCL–MCL	2.63968e-08	0.000127892	-0.564119	0.042	0.5
Sp4	GCL–MCL	7.77403e-08	0.000376652	1.09257	0.792	0.423
Hs3st5	GCL–MCL	1.75153e-07	0.000848619	-0.562941	0.528	0.885
Bean1	GCL–MCL	2.12048e-07	0.00102737	-0.885758	0.264	0.731
Sdhaf3	GCL–MCL	3.26897e-07	0.00158382	0.700159	0.847	0.654
Slc9a2	GCL–MCL	3.78904e-07	0.00183579	-1.06219	0.056	0.5
Rspo3	GCL–MCL	4.55763e-07	0.00220817	-0.595275	0.639	0.923
Dnajb6	GCL–MCL	8.02536e-07	0.00388829	0.710134	0.778	0.385
Kif26b	GCL–MCL	8.67298e-07	0.00420206	-0.967589	0.083	0.538
Ptprk	GCL–MCL	9.33892e-07	0.00452471	0.973604	0.847	0.462
Tacc1	GCL–MCL	1.78678e-06	0.00865693	-0.816694	0.542	0.808
Ccpg1os	GCL–MCL	2.11553e-06	0.0102497	0.507165	0.819	0.615
Brsk2	GCL–MCL	2.2654e-06	0.0109758	-0.819525	0.486	0.808
Kcnj16	GCL–MCL	3.28446e-06	0.0159132	-0.599758	0.597	0.885
Lin7a	GCL–MCL	4.28212e-06	0.0207469	-0.502021	0.736	0.923
Scoc	GCL–MCL	4.45252e-06	0.0215724	-0.504319	0.903	0.885
3830406C13Rik	GCL–MCL	4.82181e-06	0.0233617	0.912695	0.778	0.654
Krr1	GCL–MCL	5.02411e-06	0.0243418	0.582167	0.903	0.769
Cdh12	GCL–MCL	5.2417e-06	0.025396	-0.632826	0.111	0.538
Pkib	GCL–MCL	5.82777e-06	0.0282355	-0.589131	0	0.269
Samd5	GCL–MCL	6.99315e-06	0.0338818	-0.88668	0.069	0.462
Cand2	GCL–MCL	9.33017e-06	0.0452047	0.501055	0.903	0.731
Gatb	GCL–MCL	9.39162e-06	0.0455024	-0.791662	0.319	0.692
Thg1l	GCL–OPL	3.93088e-24	1.90451e-20	-1.35416	0	1
Gask1b	GCL–OPL	3.93088e-24	1.90451e-20	-2.13355	0	1
3110040N11Rik	GCL–OPL	2.4218e-22	1.17336e-18	-1.96039	0.028	0.974
Kcnd1	GCL–OPL	5.75791e-21	2.78971e-17	-0.707436	0	0.895
Clca3a1	GCL–OPL	4.93726e-19	2.3921e-15	-0.65314	0.069	0.895
Rpl7a	GCL–OPL	5.26439e-19	2.5506e-15	-1.10495	0.014	0.842
Dnal1	GCL–OPL	9.32196e-19	4.51649e-15	-1.30679	0.042	0.895
Zfp974	GCL–OPL	2.80851e-18	1.36072e-14	-2.02914	0.153	0.921
Tedc1	GCL–OPL	7.18627e-18	3.48175e-14	1.51801	1	0.553
Gm7072	GCL–OPL	8.2375e-18	3.99107e-14	-0.517543	0.944	1
Epb41l4a	GCL–OPL	8.25002e-18	3.99714e-14	-0.555154	0.972	1
Lmntd1	GCL–OPL	8.25141e-18	3.99781e-14	1.42516	1	0.974
Zfp950	GCL–OPL	8.25141e-18	3.99781e-14	1.25701	1	0.974
Mapk8ip3	GCL–OPL	9.72257e-18	4.71058e-14	-0.635106	1	1
B230307C23Rik	GCL–OPL	1.22148e-17	5.91808e-14	-0.552945	0.111	0.947
Trmo	GCL–OPL	1.77712e-17	8.61016e-14	-1.3003	0.5	1
Tcim	GCL–OPL	4.21856e-17	2.04389e-13	1.65614	0.986	0.658
Gm20716	GCL–OPL	1.14963e-16	5.56994e-13	1.45635	0.972	0.447
2310068J16Rik	GCL–OPL	3.06337e-16	1.4842e-12	-1.77647	0.889	0.974
Scoc	GCL–OPL	6.20287e-16	3.00529e-12	-1.02694	0.903	0.974
Tmem268	GCL–OPL	6.55261e-16	3.17474e-12	-1.1999	0.194	0.921
Per1	GCL–OPL	1.58829e-15	7.69527e-12	1.53395	0.944	0.421
Trp53rkb	GCL–OPL	1.77382e-15	8.59416e-12	-1.28677	0.333	0.974
H2ac6	GCL–OPL	1.92521e-15	9.32762e-12	-1.29183	0.931	0.974
1700086L19Rik	GCL–OPL	1.93789e-15	9.3891e-12	-0.737421	0.861	1
Mpp2	GCL–OPL	2.29856e-15	1.11365e-11	1.3073	0.931	0.289
Flvcr1	GCL–OPL	2.37388e-15	1.15014e-11	-1.01175	0.167	0.868
Myef2	GCL–OPL	4.96109e-15	2.40365e-11	1.54606	0.931	0.395
Utp25	GCL–OPL	8.38071e-15	4.06045e-11	-0.964247	0.806	1
Dhdh	GCL–OPL	9.25882e-15	4.4859e-11	-1.33821	0.583	0.947
Nsd3	GCL–OPL	9.90638e-15	4.79964e-11	-0.630339	0.806	0.947
Ess2	GCL–OPL	1.91021e-14	9.25497e-11	-0.882986	0.806	0.974
Gja1	GCL–OPL	3.54274e-14	1.71646e-10	0.867005	0.944	0.684
Zfp445	GCL–OPL	4.93557e-14	2.39128e-10	1.18612	0.931	0.789
Snrnp27	GCL–OPL	1.30825e-13	6.33847e-10	1.70481	0.917	0.684
Vcpkmt	GCL–OPL	1.38069e-13	6.68943e-10	-0.740199	0.889	0.947
Gm28042	GCL–OPL	2.05449e-13	9.95401e-10	0.516107	0.986	0.947
Calu	GCL–OPL	2.20181e-13	1.06678e-09	-0.989055	0.014	0.632
9430038I01Rik	GCL–OPL	2.52326e-13	1.22252e-09	-0.50055	0	0.605
Aopep	GCL–OPL	2.92555e-13	1.41743e-09	-0.539938	0.819	0.947
Zfp983	GCL–OPL	3.28529e-13	1.59172e-09	-0.779144	0.778	0.921
Zfp729a	GCL–OPL	3.40396e-13	1.64922e-09	-0.702533	0.889	1
Dnajc18	GCL–OPL	4.34933e-13	2.10725e-09	0.74232	0.931	0.789
2210408I21Rik	GCL–OPL	4.72783e-13	2.29063e-09	0.793728	0.931	0.947
9330182L06Rik	GCL–OPL	6.40581e-13	3.10361e-09	-0.692843	0.861	0.974
Cd33	GCL–OPL	2.05204e-12	9.94213e-09	0.582067	0.986	0.947
Wtap	GCL–OPL	2.15863e-12	1.04586e-08	0.807445	0.917	0.605
Slc7a11	GCL–OPL	2.53142e-12	1.22647e-08	-0.586242	0.083	0.684
Soga1	GCL–OPL	8.77737e-12	4.25264e-08	1.00146	0.972	0.816
Trmt9b	GCL–OPL	9.75082e-12	4.72427e-08	0.7249	0.889	0.868
Pacc1	GCL–OPL	1.36267e-11	6.60213e-08	0.828085	0.944	0.895
Ak5	GCL–OPL	2.04209e-11	9.89393e-08	1.16229	0.889	0.263
Epb41l4b	GCL–OPL	2.27813e-11	1.10375e-07	-1.12374	0.681	0.868
Adgrf5	GCL–OPL	3.92415e-11	1.90125e-07	0.801159	0.861	0.184
Ncbp3	GCL–OPL	4.10608e-11	1.98939e-07	-1.0134	0.347	0.868
Gk	GCL–OPL	4.57654e-11	2.21734e-07	-0.530164	0.111	0.684
Dlx6os1	GCL–OPL	6.25597e-11	3.03102e-07	0.549097	0.944	0.816
Pip4p1	GCL–OPL	6.89759e-11	3.34188e-07	-0.527751	0	0.5
Ccpg1os	GCL–OPL	1.15903e-10	5.61552e-07	0.818618	0.819	0.447
Plekhm3	GCL–OPL	1.3437e-10	6.51022e-07	0.663245	0.681	0
Zfp850	GCL–OPL	1.48604e-10	7.19986e-07	0.73841	0.792	0.316
6430571L13Rik	GCL–OPL	2.19992e-10	1.06586e-06	0.711615	0.764	0.211
Carnmt1	GCL–OPL	3.18739e-10	1.54429e-06	0.524126	0.944	0.974
Lins1	GCL–OPL	5.92122e-10	2.86883e-06	0.915449	0.861	0.947
Runx1t1	GCL–OPL	7.02649e-10	3.40434e-06	1.13631	0.75	0.184
Taok3	GCL–OPL	9.80957e-10	4.75274e-06	1.03365	0.847	0.263
Suclg2	GCL–OPL	9.92255e-10	4.80748e-06	-0.841114	0	0.447
H4c11	GCL–OPL	1.71549e-09	8.31154e-06	0.878341	0.917	0.842
2310057M21Rik	GCL–OPL	3.00525e-09	1.45604e-05	0.647459	0.611	0
Ptrhd1	GCL–OPL	3.41202e-09	1.65313e-05	-0.55514	0.75	0.895
Thoc2	GCL–OPL	3.64196e-09	1.76453e-05	-0.504523	0	0.421
Ciao3	GCL–OPL	5.04521e-09	2.4444e-05	-0.683995	0.417	0.842
Edrf1	GCL–OPL	5.69658e-09	2.75999e-05	-0.705271	0.708	0.947
Sec61g	GCL–OPL	9.68462e-09	4.6922e-05	0.612607	0.861	0.579
Gng5	GCL–OPL	9.69049e-09	4.69504e-05	0.610935	0.583	0
Thoc1	GCL–OPL	1.7583e-08	8.51895e-05	0.839299	0.694	0.237
Spata2	GCL–OPL	2.19417e-08	0.000106308	0.807442	0.833	0.368
Atpaf1	GCL–OPL	2.21149e-08	0.000107147	1.04563	0.819	0.5
Plekha2	GCL–OPL	2.25242e-08	0.00010913	0.749695	0.861	0.421
Nap1l1	GCL–OPL	5.08673e-08	0.000246452	-0.506609	0.944	0.868
Ankrd33b	GCL–OPL	7.23107e-08	0.000350345	0.753726	0.903	0.395
Tacc1	GCL–OPL	7.64563e-08	0.000370431	-0.99837	0.542	0.763
BC005624	GCL–OPL	1.10454e-07	0.000535148	0.624577	0.75	0.447
Mapkbp1	GCL–OPL	1.3256e-07	0.000642255	0.64655	0.847	0.526
Krr1	GCL–OPL	1.46243e-07	0.000708549	0.603426	0.903	0.605
Coa7	GCL–OPL	1.90125e-07	0.000921158	1.04845	0.792	0.895
Eif4e2	GCL–OPL	2.00036e-07	0.000969174	0.814185	0.778	0.395
Nrn1	GCL–OPL	2.28902e-07	0.00110903	-0.52766	0.597	0.763
Cant1	GCL–OPL	2.32172e-07	0.00112487	0.927696	0.778	0.316
Socs2	GCL–OPL	2.44285e-07	0.00118356	0.999268	0.722	0.368
Nhsl2	GCL–OPL	4.91254e-07	0.00238013	0.744225	0.903	0.395
Col6a1	GCL–OPL	6.54999e-07	0.00317347	0.974281	0.764	0.342
2810459M11Rik	GCL–OPL	7.12645e-07	0.00345276	0.582487	0.847	0.816
Anxa7	GCL–OPL	7.2659e-07	0.00352033	0.85799	0.708	0.263
Snhg14	GCL–OPL	7.44598e-07	0.00360757	-0.518178	0.472	0.868
Mblac2	GCL–OPL	1.12422e-06	0.00544685	0.620458	0.847	0.395
Zfp91	GCL–OPL	1.14911e-06	0.00556743	-0.587179	0.833	0.789
Sp4	GCL–OPL	1.15828e-06	0.00561189	0.513315	0.792	0.553
Zkscan2	GCL–OPL	1.18295e-06	0.00573139	1.22135	0.458	0
Panx1	GCL–OPL	1.33504e-06	0.00646827	0.953586	0.639	0.158
Frmd3	GCL–OPL	1.41573e-06	0.00685921	0.663016	0.819	0.368
Tmem88b	GCL–OPL	1.42401e-06	0.00689933	0.832224	0.778	0.158
Appl1	GCL–OPL	1.47627e-06	0.00715253	0.629218	0.847	0.421
Kcnb2	GCL–OPL	1.62336e-06	0.00786516	0.542424	0.903	0.263
Lgi1	GCL–OPL	1.66673e-06	0.00807533	0.895963	0.764	0.263
Invs	GCL–OPL	1.98563e-06	0.00962037	0.846074	0.722	0.395
Fsd1l	GCL–OPL	2.19162e-06	0.0106184	0.695363	0.764	0.368
Kcnj16	GCL–OPL	2.48214e-06	0.012026	-0.660408	0.597	0.711
Prkg1	GCL–OPL	2.52521e-06	0.0122346	0.932862	0.681	0.184
1810058I24Rik	GCL–OPL	3.64771e-06	0.0176732	-0.731479	0.597	0.789
Syndig1l	GCL–OPL	4.11249e-06	0.019925	-1.05935	0.069	0.421
Ahcy	GCL–OPL	4.23829e-06	0.0205345	0.662166	0.722	0.447
Clec16a	GCL–OPL	5.31093e-06	0.0257314	0.971756	0.653	0.237
Tut7	GCL–OPL	5.67948e-06	0.0275171	-0.550113	0.236	0.605
Rnf165	GCL–OPL	5.74834e-06	0.0278507	0.674171	0.833	0.316
Abhd10	GCL–OPL	5.80697e-06	0.0281348	0.990474	0.542	0.105
Wdr60	GCL–OPL	6.19059e-06	0.0299934	0.821394	0.681	0.237
Stk38l	GCL–OPL	7.15858e-06	0.0346833	0.633896	0.861	0.316
Cyb561d1	GCL–OPL	7.16922e-06	0.0347349	0.844669	0.597	0.132
Zfp593	GCL–OPL	8.16778e-06	0.0395729	1.14231	0.458	0.053
Lrp6	GCL–OPL	8.39066e-06	0.0406527	0.578135	0.861	0.474
Asxl1	GCL–OPL	8.54495e-06	0.0414003	0.576798	0.792	0.421
Slc7a1	GCL–OPL	8.65728e-06	0.0419445	0.738209	0.722	0.289
Arhgap20	GCL–OPL	9.2484e-06	0.0448085	0.670447	0.819	0.316
Fzr1	GCL–OPL	9.8155e-06	0.0475561	0.804227	0.75	0.368
Tedc1	GCL–GL	1.80392e-25	8.73999e-22	1.49711	1	0.279
Lmntd1	GCL–GL	1.06609e-24	5.1652e-21	1.41441	1	0.544
Zfp950	GCL–GL	1.1847e-24	5.73985e-21	1.46979	1	0.574
Zfp974	GCL–GL	2.34286e-24	1.13511e-20	-1.88233	0.153	0.956
Per1	GCL–GL	2.13482e-23	1.03432e-19	1.52982	0.944	0.162
Myef2	GCL–GL	1.32241e-22	6.40706e-19	1.53551	0.931	0.176
Cd33	GCL–GL	1.88669e-22	9.14102e-19	1.33212	0.986	0.544
Gask1b	GCL–GL	2.11253e-22	1.02352e-18	-1.55697	0	0.853
Rpl7a	GCL–GL	4.46805e-22	2.16477e-18	-0.888052	0.014	0.853
Dnal1	GCL–GL	2.52727e-21	1.22446e-17	-1.5435	0.042	0.868
Lrrtm1	GCL–GL	2.814e-21	1.36338e-17	-0.675703	0.028	0.838
Snrnp27	GCL–GL	1.91389e-20	9.27281e-17	1.66587	0.917	0.353
Mpp2	GCL–GL	2.08061e-20	1.00806e-16	1.18054	0.931	0.294
3110040N11Rik	GCL–GL	5.90239e-20	2.85971e-16	-1.36586	0.028	0.853
H2ac6	GCL–GL	7.17275e-20	3.4752e-16	-0.922498	0.931	0.971
Scoc	GCL–GL	2.57305e-19	1.24664e-15	-0.863868	0.903	0.985
Tcim	GCL–GL	2.65634e-19	1.287e-15	0.984474	0.986	0.824
Eef1aknmt	GCL–GL	1.2538e-18	6.07467e-15	1.0881	0.931	0.544
Prelid3a	GCL–GL	1.36322e-18	6.60481e-15	0.687835	0.986	0.882
Ccpg1os	GCL–GL	1.47468e-18	7.14484e-15	0.811772	0.819	0.118
Calu	GCL–GL	1.7637e-18	8.54511e-15	-0.920651	0.014	0.75
Epb41l4b	GCL–GL	3.36089e-18	1.62835e-14	-0.906815	0.681	0.926
2310068J16Rik	GCL–GL	4.19198e-18	2.03101e-14	-1.44354	0.889	0.926
Trp53rkb	GCL–GL	5.17962e-18	2.50952e-14	-1.11953	0.333	0.926
Gm20716	GCL–GL	7.79062e-18	3.77456e-14	0.735778	0.972	0.779
Msl1	GCL–GL	1.13365e-17	5.49255e-14	0.709055	0.958	0.882
Adgrf5	GCL–GL	1.32382e-17	6.41392e-14	0.92582	0.861	0.191
Trmo	GCL–GL	1.61073e-17	7.80397e-14	-1.06237	0.5	0.912
H4c11	GCL–GL	4.45741e-17	2.15961e-13	1.11434	0.917	0.338
Tmem268	GCL–GL	5.66399e-17	2.7442e-13	-1.06458	0.194	0.853
1700086L19Rik	GCL–GL	8.32266e-17	4.03233e-13	-0.560312	0.861	0.971
Thg1l	GCL–GL	3.85588e-16	1.86817e-12	-1.08918	0	0.662
Soga1	GCL–GL	4.09137e-16	1.98227e-12	1.27547	0.972	0.441
Zfp850	GCL–GL	6.15397e-16	2.9816e-12	0.738368	0.792	0.221
Gja1	GCL–GL	7.82149e-16	3.78951e-12	0.645191	0.944	0.853
Krr1	GCL–GL	9.22416e-16	4.46911e-12	1.08416	0.903	0.471
Dnajc18	GCL–GL	9.4676e-16	4.58705e-12	0.884811	0.931	0.721
Vcpkmt	GCL–GL	1.10632e-15	5.36012e-12	-0.758228	0.889	0.926
Plekhm3	GCL–GL	4.3873e-15	2.12565e-11	0.663171	0.681	0.044
Pacc1	GCL–GL	6.55796e-15	3.17733e-11	0.642625	0.944	0.882
Thoc1	GCL–GL	1.45319e-14	7.04072e-11	0.839808	0.694	0.088
Carnmt1	GCL–GL	1.85121e-14	8.96911e-11	0.74734	0.944	0.676
6430571L13Rik	GCL–GL	3.30008e-14	1.59889e-10	0.700002	0.764	0.221
Zfp445	GCL–GL	3.40025e-14	1.64742e-10	0.797794	0.931	0.765
Tacc1	GCL–GL	3.73197e-14	1.80814e-10	-0.929762	0.542	0.868
Atpaf1	GCL–GL	1.20251e-13	5.82615e-10	1.13941	0.819	0.368
Dlx6os1	GCL–GL	2.61472e-13	1.26683e-09	0.572811	0.944	0.588
2310057M21Rik	GCL–GL	5.68769e-13	2.75569e-09	0.647438	0.611	0.044
Nrn1	GCL–GL	7.06394e-13	3.42248e-09	-0.507902	0.597	0.897
Dnajb6	GCL–GL	9.59111e-13	4.64689e-09	0.707217	0.778	0.265
Utp25	GCL–GL	1.27151e-12	6.16046e-09	-0.626525	0.806	0.941
2210408I21Rik	GCL–GL	2.11314e-12	1.02382e-08	0.779239	0.931	0.544
Aph1a	GCL–GL	3.52729e-12	1.70897e-08	-0.687821	0.069	0.603
St8sia5	GCL–GL	4.77685e-12	2.31438e-08	-0.845969	0.236	0.75
Pde5a	GCL–GL	7.34925e-12	3.56071e-08	-0.866578	0.444	0.824
Syndig1l	GCL–GL	7.91382e-12	3.83424e-08	-1.25187	0.069	0.603
Dhdh	GCL–GL	1.18841e-11	5.75786e-08	-0.563629	0.583	0.853
Lrrc75a	GCL–GL	3.02432e-11	1.46528e-07	-0.590864	0.417	0.824
2810459M11Rik	GCL–GL	5.85253e-11	2.83555e-07	0.543996	0.847	0.529
Lin7a	GCL–GL	8.0389e-11	3.89484e-07	-0.59129	0.736	0.897
Lins1	GCL–GL	9.19263e-11	4.45383e-07	0.712837	0.861	0.882
Maip1	GCL–GL	1.19481e-10	5.78885e-07	-0.8143	0.542	0.809
Pde1c	GCL–GL	1.55291e-10	7.52385e-07	-0.68023	0	0.456
Ublcp1	GCL–GL	4.88757e-10	2.36803e-06	-0.694693	0.042	0.529
Igfbp4	GCL–GL	5.30566e-10	2.57059e-06	-0.591649	0.403	0.735
Armh4	GCL–GL	6.58784e-10	3.19181e-06	-0.504985	0.861	0.941
Cbln4	GCL–GL	6.9696e-10	3.37677e-06	-0.544331	0.542	0.779
Coa7	GCL–GL	5.69244e-09	2.75799e-05	0.675318	0.792	0.456
Ncbp3	GCL–GL	7.17675e-09	3.47713e-05	-0.706862	0.347	0.75
Cep162	GCL–GL	8.24719e-09	3.99576e-05	0.507542	0.917	0.574
Ankrd33b	GCL–GL	9.43197e-09	4.56979e-05	0.712399	0.903	0.5
Fibcd1	GCL–GL	9.69855e-09	4.69895e-05	-1.09393	0.042	0.456
Adcyap1	GCL–GL	1.01462e-08	4.91583e-05	-0.992686	0.028	0.441
Ahcy	GCL–GL	1.42217e-08	6.89039e-05	0.743144	0.722	0.412
Cstf3	GCL–GL	1.52846e-08	7.40537e-05	-0.654672	0.153	0.574
Lamp2	GCL–GL	1.58055e-08	7.65779e-05	-0.556234	0.431	0.706
Adam11	GCL–GL	4.16504e-08	0.000201796	-0.67445	0.556	0.765
Lrp6	GCL–GL	4.44901e-08	0.000215555	0.632722	0.861	0.485
Invs	GCL–GL	5.72626e-08	0.000277437	0.922816	0.722	0.574
Col6a1	GCL–GL	7.79787e-08	0.000377807	0.879286	0.764	0.529
Ak5	GCL–GL	9.94379e-08	0.000481777	0.75013	0.889	0.5
Spata2	GCL–GL	1.43091e-07	0.000693274	0.544181	0.833	0.544
Slc30a3	GCL–GL	1.43294e-07	0.000694258	-0.937992	0.028	0.382
Grasp	GCL–GL	1.62335e-07	0.000786512	0.561652	0.986	0.559
Dbx2	GCL–GL	1.89189e-07	0.000916619	-0.628455	0	0.324
Deptor	GCL–GL	2.31173e-07	0.00112003	-0.507884	0.417	0.706
Tut7	GCL–GL	3.46998e-07	0.00168121	-0.564831	0.236	0.588
Plxna4	GCL–GL	4.42341e-07	0.00214314	-0.654925	0.278	0.618
Heatr6	GCL–GL	5.03547e-07	0.00243969	0.639238	0.528	0.162
Slc17a6	GCL–GL	5.84157e-07	0.00283024	-0.732094	0.5	0.735
Nhsl2	GCL–GL	6.38985e-07	0.00309588	0.554227	0.903	0.485
Stk38l	GCL–GL	6.72909e-07	0.00326024	0.573379	0.861	0.471
Usp46	GCL–GL	8.54151e-07	0.00413836	0.632271	0.597	0.206
Gcnt1	GCL–GL	8.65376e-07	0.00419275	0.648425	0.861	0.426
Kcnj16	GCL–GL	9.1566e-07	0.00443637	-0.521377	0.597	0.779
Tmem88b	GCL–GL	1.00438e-06	0.00486622	0.6994	0.778	0.338
Fosb	GCL–GL	1.60768e-06	0.00778919	0.678346	0.847	0.412
Mrpl39	GCL–GL	1.67804e-06	0.00813011	0.55853	0.292	0
Fuca2	GCL–GL	1.72921e-06	0.00837803	-0.540458	0.069	0.412
Dimt1	GCL–GL	2.00868e-06	0.00973208	0.570067	0.764	0.647
Hmgcs2	GCL–GL	2.05285e-06	0.00994607	-0.533484	0.139	0.544
Slc7a11	GCL–GL	2.50298e-06	0.012127	-0.516905	0.083	0.412
Grm7	GCL–GL	2.55454e-06	0.0123767	-0.625591	0.5	0.706
AI593442	GCL–GL	3.02532e-06	0.0146577	-0.602801	0.569	0.765
Tmem176a	GCL–GL	3.73597e-06	0.0181008	-0.521086	0.028	0.324
Eya1	GCL–GL	5.5332e-06	0.0268084	0.84374	0.625	0.294
Nova2	GCL–GL	5.72872e-06	0.0277556	0.567222	0.681	0.471
Heyl	GCL–GL	8.93176e-06	0.0432744	-0.598465	0.139	0.456
Cep89	GCL–GL	9.44534e-06	0.0457627	0.859111	0.431	0.103
Brsk2	GCL–GL	1.03152e-05	0.0499771	-0.729538	0.486	0.676
Thg1l	GCL–ONL	1.29686e-26	6.28326e-23	-2.23108	0	1
Gask1b	GCL–ONL	2.67039e-25	1.2938e-21	-2.14156	0	0.964
Cep126	GCL–ONL	5.02724e-24	2.4357e-20	-1.94085	0	0.929
Tedc1	GCL–ONL	7.79899e-24	3.77861e-20	1.63817	1	0.036
Zfp974	GCL–ONL	4.57703e-23	2.21757e-19	-2.17184	0.153	0.964
B230307C23Rik	GCL–ONL	8.63649e-23	4.18438e-19	-2.08758	0.111	0.946
Zgrf1	GCL–ONL	3.63101e-22	1.75922e-18	-0.567212	0.958	1
4931428F04Rik	GCL–ONL	3.63298e-22	1.76018e-18	-0.507557	0.986	1
Galnt15	GCL–ONL	3.63298e-22	1.76018e-18	-0.538052	0.986	1
2410131K14Rik	GCL–ONL	3.78971e-22	1.83612e-18	-0.649577	0.917	1
3110040N11Rik	GCL–ONL	6.06128e-22	2.93669e-18	-1.94671	0.028	0.893
1700086L19Rik	GCL–ONL	6.23476e-22	3.02074e-18	-1.09964	0.861	1
Per1	GCL–ONL	6.82573e-22	3.30707e-18	1.5404	0.944	0.018
Zfp729a	GCL–ONL	1.6729e-21	8.10521e-18	-0.994117	0.889	1
Gm20716	GCL–ONL	7.11654e-21	3.44797e-17	1.62606	0.972	0.357
Prdm10	GCL–ONL	7.81774e-21	3.7877e-17	-0.52593	0.847	1
Gm7072	GCL–ONL	9.18921e-21	4.45217e-17	-0.561043	0.944	0.982
1500009L16Rik	GCL–ONL	1.38131e-20	6.69246e-17	-0.624352	0.931	1
Trmo	GCL–ONL	4.02818e-20	1.95165e-16	-1.28534	0.5	0.982
Soga1	GCL–ONL	4.06994e-20	1.97189e-16	1.42136	0.972	0.232
Myef2	GCL–ONL	1.13515e-19	5.49981e-16	1.37366	0.931	0.036
2310068J16Rik	GCL–ONL	1.71913e-19	8.32916e-16	-1.84306	0.889	0.964
Krr1	GCL–ONL	1.3432e-18	6.50778e-15	1.35528	0.903	0.071
Trp53rkb	GCL–ONL	2.90888e-18	1.40935e-14	-1.33086	0.333	0.964
Nceh1	GCL–ONL	4.32259e-18	2.09429e-14	0.663037	0.917	0.089
Nsd3	GCL–ONL	6.98858e-18	3.38597e-14	-0.680448	0.806	0.946
Wtap	GCL–ONL	7.28061e-18	3.52745e-14	1.20206	0.917	0.179
Spindoc	GCL–ONL	7.55561e-18	3.66069e-14	-0.820793	0.847	0.982
Ccpg1os	GCL–ONL	1.03698e-17	5.02415e-14	0.830413	0.819	0.018
Lins1	GCL–ONL	1.21689e-17	5.89581e-14	1.14859	0.861	0.143
Gja1	GCL–ONL	1.37575e-17	6.66551e-14	1.28671	0.944	0.429
Ess2	GCL–ONL	1.61056e-17	7.80318e-14	-0.973506	0.806	0.946
Zfp850	GCL–ONL	3.92432e-17	1.90133e-13	0.749	0.792	0
2210408I21Rik	GCL–ONL	4.3165e-17	2.09135e-13	-0.669184	0.931	0.964
H4c11	GCL–ONL	7.59516e-17	3.67986e-13	1.34858	0.917	0.643
Igfbp4	GCL–ONL	8.18078e-17	3.96359e-13	-0.967269	0.403	0.929
Pacc1	GCL–ONL	8.74683e-17	4.23784e-13	1.2377	0.944	0.393
Dnajb6	GCL–ONL	1.00535e-16	4.87093e-13	0.726	0.778	0
H2ac6	GCL–ONL	2.44095e-16	1.18264e-12	-1.37569	0.931	0.929
6430571L13Rik	GCL–ONL	2.54003e-16	1.23064e-12	0.72407	0.764	0
Zfp445	GCL–ONL	2.93556e-16	1.42228e-12	1.10653	0.931	0.429
Snrnp27	GCL–ONL	2.97077e-16	1.43934e-12	1.27517	0.917	0.304
9330182L06Rik	GCL–ONL	1.90537e-15	9.2315e-12	-1.12106	0.861	0.929
Zfp65	GCL–ONL	2.42613e-15	1.17546e-11	1.1362	0.931	0.375
Dnal1	GCL–ONL	2.86866e-15	1.38987e-11	-1.34074	0.042	0.714
Gabrb2	GCL–ONL	3.14271e-15	1.52264e-11	1.07263	0.986	0.571
Thoc1	GCL–ONL	2.13755e-14	1.03564e-10	0.84792	0.694	0
9130008F23Rik	GCL–ONL	3.00419e-14	1.45553e-10	-1.43122	0.917	0.929
Rpl17	GCL–ONL	3.79338e-14	1.83789e-10	0.706544	0.764	0.054
Adgrf5	GCL–ONL	4.95557e-14	2.40097e-10	0.78013	0.861	0.161
Cfap69	GCL–ONL	8.2817e-14	4.01249e-10	-1.38826	0.194	0.768
Dlx6os1	GCL–ONL	8.82301e-14	4.27475e-10	-0.915313	0.944	0.964
Slc7a11	GCL–ONL	1.27177e-13	6.16173e-10	-0.900128	0.083	0.679
Scoc	GCL–ONL	2.51038e-13	1.21628e-09	-0.868012	0.903	0.911
Sec61g	GCL–ONL	3.0878e-13	1.49604e-09	0.927147	0.861	0.375
Pwwp2a	GCL–ONL	3.5055e-13	1.69841e-09	0.971057	0.778	0.089
Lmntd1	GCL–ONL	3.54237e-13	1.71628e-09	1.1321	1	0.661
Ciao3	GCL–ONL	4.72666e-13	2.29007e-09	-1.03925	0.417	0.821
Vcpkmt	GCL–ONL	5.32313e-13	2.57906e-09	-0.935796	0.889	0.893
Cep162	GCL–ONL	6.96312e-13	3.37363e-09	-0.781262	0.917	0.929
Plekhm3	GCL–ONL	8.13802e-13	3.94287e-09	0.509874	0.681	0.018
Tcim	GCL–ONL	1.11245e-12	5.38983e-09	1.03816	0.986	0.536
Grm4	GCL–ONL	1.17615e-12	5.69844e-09	1.26085	0.833	0.125
Med29	GCL–ONL	1.3085e-12	6.33966e-09	0.990304	0.625	0
Dnlz	GCL–ONL	1.45295e-12	7.03954e-09	0.688578	0.986	0.607
Gm28042	GCL–ONL	2.30321e-12	1.1159e-08	0.765849	0.986	0.732
Btbd3	GCL–ONL	2.87226e-12	1.39161e-08	-0.572829	0	0.536
2310057M21Rik	GCL–ONL	2.8738e-12	1.39236e-08	0.647459	0.611	0
Sntb1	GCL–ONL	2.89335e-12	1.40183e-08	-1.44693	0.056	0.625
Cnot6l	GCL–ONL	3.40266e-12	1.64859e-08	1.18114	0.736	0.125
Zdhhc8	GCL–ONL	3.78854e-12	1.83555e-08	0.938563	0.778	0.143
Nhsl2	GCL–ONL	4.6078e-12	2.23248e-08	1.0595	0.903	0.196
Plekha2	GCL–ONL	6.07071e-12	2.94126e-08	0.870409	0.861	0.375
Slc39a10	GCL–ONL	6.44125e-12	3.12078e-08	0.910055	0.833	0.268
Adarb2	GCL–ONL	1.02489e-11	4.96559e-08	1.10146	0.833	0.125
Gng5	GCL–ONL	1.339e-11	6.48745e-08	0.610935	0.583	0
Flvcr1	GCL–ONL	1.39657e-11	6.7664e-08	-0.942336	0.167	0.696
Mpp2	GCL–ONL	1.57055e-11	7.60933e-08	0.660309	0.931	0.411
Dnajc18	GCL–ONL	1.62983e-11	7.89654e-08	0.708908	0.931	0.589
Dnm3	GCL–ONL	1.65018e-11	7.99512e-08	0.826056	0.931	0.339
Stk38l	GCL–ONL	2.50248e-11	1.21245e-07	0.838653	0.861	0.339
Ahcy	GCL–ONL	3.49643e-11	1.69402e-07	0.902874	0.722	0.143
Nova2	GCL–ONL	4.85044e-11	2.35004e-07	0.92732	0.681	0.107
Arl5a	GCL–ONL	5.24843e-11	2.54286e-07	0.620268	0.931	0.714
Tmem132b	GCL–ONL	6.12339e-11	2.96678e-07	-0.825209	0.611	0.857
Osbpl9	GCL–ONL	1.22783e-10	5.94886e-07	0.512704	0.736	0.107
Runx1t1	GCL–ONL	1.71468e-10	8.30761e-07	0.993985	0.75	0.214
Mpp3	GCL–ONL	2.04843e-10	9.92462e-07	0.947806	0.819	0.232
2210016L21Rik	GCL–ONL	4.12026e-10	1.99626e-06	0.689534	0.542	0.018
Chd5	GCL–ONL	4.65963e-10	2.25759e-06	0.787406	0.931	0.411
Rpl7a	GCL–ONL	5.68592e-10	2.75483e-06	-0.542454	0.014	0.464
Dnah7b	GCL–ONL	7.96128e-10	3.85724e-06	0.505921	0.528	0.018
Maip1	GCL–ONL	9.07472e-10	4.3967e-06	-0.992038	0.542	0.804
Mlst8	GCL–ONL	1.05865e-09	5.12917e-06	1.14078	0.667	0.143
Plppr1	GCL–ONL	1.12022e-09	5.42749e-06	-0.946764	0	0.429
Lgi1	GCL–ONL	1.43997e-09	6.97666e-06	0.963013	0.764	0.25
Foxj2	GCL–ONL	1.82913e-09	8.86213e-06	0.975391	0.764	0.107
Crebbp	GCL–ONL	1.89397e-09	9.17628e-06	0.805455	0.736	0.125
Pcdha1	GCL–ONL	2.78172e-09	1.34774e-05	-0.519442	0.875	0.893
Mrpl51	GCL–ONL	2.96831e-09	1.43815e-05	0.695481	0.722	0.179
Tlnrd1	GCL–ONL	3.31918e-09	1.60814e-05	-0.976662	0.653	0.786
Invs	GCL–ONL	3.86055e-09	1.87044e-05	0.801056	0.722	0.25
Eif4e2	GCL–ONL	4.03306e-09	1.95402e-05	0.891064	0.778	0.339
Cemip2	GCL–ONL	4.1263e-09	1.99919e-05	-0.846657	0.292	0.732
Ankrd33b	GCL–ONL	6.39365e-09	3.09773e-05	0.874128	0.903	0.286
Ipmk	GCL–ONL	7.8479e-09	3.80231e-05	0.911255	0.611	0.143
Sp4	GCL–ONL	8.36891e-09	4.05474e-05	0.518953	0.792	0.518
Usp24	GCL–ONL	8.72261e-09	4.2261e-05	0.813216	0.833	0.5
Spata2	GCL–ONL	9.35237e-09	4.53122e-05	0.60868	0.833	0.375
Prdm2	GCL–ONL	9.7493e-09	4.72354e-05	0.881327	0.861	0.393
Trmt61a	GCL–ONL	1.01288e-08	4.90739e-05	1.25605	0.528	0.071
Atpaf1	GCL–ONL	1.07176e-08	5.19268e-05	0.676273	0.819	0.429
Cacna1e	GCL–ONL	1.13043e-08	5.47693e-05	0.884451	0.931	0.232
Rufy3	GCL–ONL	1.73185e-08	8.39083e-05	-0.614	0.611	0.875
Cebpzos	GCL–ONL	1.92435e-08	9.32347e-05	-0.564171	0.264	0.786
Irs2	GCL–ONL	2.22814e-08	0.000107953	0.974341	0.847	0.161
Kctd5	GCL–ONL	3.0096e-08	0.000145815	0.719059	0.806	0.482
Epha3	GCL–ONL	3.01796e-08	0.00014622	0.952114	0.722	0.143
Lrrc75a	GCL–ONL	3.07274e-08	0.000148874	-1.02004	0.417	0.75
Tmem88b	GCL–ONL	3.13033e-08	0.000151664	0.826137	0.778	0.304
Bach2	GCL–ONL	4.51308e-08	0.000218659	0.914337	0.736	0.339
Mobp	GCL–ONL	5.05902e-08	0.000245109	0.911664	0.736	0.125
Rnf165	GCL–ONL	5.27981e-08	0.000255807	0.771537	0.833	0.304
Elfn2	GCL–ONL	5.96625e-08	0.000289065	0.911424	0.778	0.143
Srcap	GCL–ONL	6.38164e-08	0.000309191	0.534882	0.986	0.821
Ak5	GCL–ONL	7.08222e-08	0.000343134	0.6805	0.889	0.375
Phf20l1	GCL–ONL	7.37501e-08	0.000357319	0.550099	0.444	0.018
Tbpl1	GCL–ONL	8.14264e-08	0.000394511	0.672551	0.819	0.268
Ugt8a	GCL–ONL	1.08311e-07	0.000524767	0.734796	0.833	0.339
Ablim2	GCL–ONL	1.09873e-07	0.000532333	0.78662	0.472	0.036
Ccdc43	GCL–ONL	1.41775e-07	0.000686902	0.870975	0.75	0.286
Spats2	GCL–ONL	1.56016e-07	0.000755896	0.839083	0.903	0.232
Grin2a	GCL–ONL	1.6462e-07	0.000797585	0.836156	0.903	0.232
Tpgs2	GCL–ONL	1.77949e-07	0.000862165	0.630175	0.889	0.446
Ing1	GCL–ONL	1.83233e-07	0.000887764	0.761245	0.667	0.143
Il1rap	GCL–ONL	1.96166e-07	0.000950425	0.724214	0.389	0
Faf1	GCL–ONL	1.96166e-07	0.000950425	0.520613	0.389	0
Slc39a9	GCL–ONL	1.96697e-07	0.000952997	0.828889	0.681	0.286
Ptprk	GCL–ONL	2.12224e-07	0.00102823	0.626642	0.847	0.429
Zfp444	GCL–ONL	2.16261e-07	0.00104779	0.56944	0.5	0.054
1810013L24Rik	GCL–ONL	2.19956e-07	0.00106569	-0.594832	0.667	0.839
Usp29	GCL–ONL	2.33258e-07	0.00113014	0.963586	0.611	0.089
Zfp831	GCL–ONL	2.42839e-07	0.00117655	1.02906	0.431	0.036
Panx1	GCL–ONL	2.96703e-07	0.00143753	0.859702	0.639	0.179
Orc6	GCL–ONL	3.14927e-07	0.00152582	0.919057	0.681	0.268
Neurl1a	GCL–ONL	3.15272e-07	0.00152749	0.74919	0.792	0.357
Klhl24	GCL–ONL	3.15272e-07	0.00152749	0.60086	0.819	0.321
Frat1	GCL–ONL	3.17386e-07	0.00153774	0.80371	0.583	0.161
2410004B18Rik	GCL–ONL	3.34285e-07	0.00161961	-0.559325	0.597	0.893
Ank1	GCL–ONL	3.43055e-07	0.0016621	0.540987	0.875	0.5
Cntn3	GCL–ONL	3.62347e-07	0.00175557	0.894574	0.375	0
Taok3	GCL–ONL	3.68976e-07	0.00178769	0.668393	0.847	0.286
Acan	GCL–ONL	3.80462e-07	0.00184334	0.95675	0.486	0.054
Mtus2	GCL–ONL	3.90015e-07	0.00188962	0.794318	0.722	0.25
Wwtr1	GCL–ONL	4.217e-07	0.00204314	-0.555938	0.556	0.75
Fosb	GCL–ONL	4.27172e-07	0.00206965	0.66408	0.847	0.375
Ccdc127	GCL–ONL	4.36609e-07	0.00211537	0.819765	0.625	0.232
Zdhhc2	GCL–ONL	4.54475e-07	0.00220193	-0.941676	0.306	0.661
Sh3bp5l	GCL–ONL	4.71515e-07	0.00228449	0.672705	0.847	0.357
Tuba8	GCL–ONL	5.00438e-07	0.00242462	0.567337	0.722	0.196
Ralb	GCL–ONL	5.2616e-07	0.00254924	0.666828	0.778	0.429
0610012G03Rik	GCL–ONL	5.572e-07	0.00269964	-0.768966	0.319	0.679
Slc41a1	GCL–ONL	5.97255e-07	0.0028937	-0.552791	0.625	0.696
Pfdn6	GCL–ONL	6.4497e-07	0.00312488	-0.531453	0.333	0.732
Epha7	GCL–ONL	6.63582e-07	0.00321505	0.668403	0.361	0
Rnf38	GCL–ONL	6.86306e-07	0.00332515	0.713693	0.778	0.375
Nras	GCL–ONL	6.92991e-07	0.00335754	0.690553	0.778	0.304
Utp25	GCL–ONL	6.95356e-07	0.003369	-0.545623	0.806	0.911
Armh4	GCL–ONL	7.21293e-07	0.00349466	-0.655111	0.861	0.875
Chl1	GCL–ONL	7.42333e-07	0.00359661	-0.925145	0.083	0.446
Ino80d	GCL–ONL	7.78775e-07	0.00377317	0.641351	0.806	0.464
Exosc4	GCL–ONL	7.84889e-07	0.00380279	0.861175	0.583	0.143
Lmo3	GCL–ONL	8.99009e-07	0.0043557	0.874628	0.556	0.161
Vat1l	GCL–ONL	9.89848e-07	0.00479582	-0.618366	0.542	0.696
Slc38a9	GCL–ONL	1.05001e-06	0.00508729	0.724727	0.431	0.036
Mgat5	GCL–ONL	1.11402e-06	0.00539743	0.716364	0.486	0.054
Nmd3	GCL–ONL	1.20507e-06	0.00583855	0.56523	0.347	0
Lrch2	GCL–ONL	1.32258e-06	0.0064079	0.719556	0.806	0.304
Rad51d	GCL–ONL	1.35829e-06	0.00658091	0.879271	0.444	0.071
Lrrc14	GCL–ONL	1.42037e-06	0.00688169	0.749759	0.403	0.036
Pde1c	GCL–ONL	1.49937e-06	0.00726444	-0.62711	0	0.286
Ttc19	GCL–ONL	1.62665e-06	0.00788113	0.672125	0.514	0.107
Lhfpl2	GCL–ONL	1.65653e-06	0.00802589	-0.913397	0.431	0.696
Nr4a3	GCL–ONL	1.69255e-06	0.00820043	0.828079	0.694	0.143
Sept9	GCL–ONL	1.74839e-06	0.00847095	-0.737727	0.403	0.625
Eya1	GCL–ONL	1.92103e-06	0.00930741	0.895543	0.625	0.268
Nkap	GCL–ONL	1.97125e-06	0.00955073	0.887469	0.625	0.268
Tln2	GCL–ONL	2.1097e-06	0.0102215	0.615081	0.792	0.411
Traip	GCL–ONL	2.17048e-06	0.010516	0.775814	0.333	0
Pou3f2	GCL–ONL	2.17048e-06	0.010516	0.579092	0.333	0
Arhgap20	GCL–ONL	2.17265e-06	0.0105265	0.53925	0.819	0.286
Rbm26	GCL–ONL	2.19795e-06	0.0106491	0.515991	0.806	0.536
Rabgap1l	GCL–ONL	2.21628e-06	0.0107379	-0.505313	0.042	0.357
Mdga1	GCL–ONL	2.33254e-06	0.0113011	0.616348	0.778	0.446
Kcnv1	GCL–ONL	2.40231e-06	0.0116392	0.803865	0.542	0.125
Phf24	GCL–ONL	2.55737e-06	0.0123905	-0.809182	0.375	0.661
Grasp	GCL–ONL	2.5586e-06	0.0123964	0.631796	0.986	0.411
Ncbp3	GCL–ONL	2.75757e-06	0.0133605	-0.668974	0.347	0.696
Med9	GCL–ONL	2.85567e-06	0.0138357	0.811232	0.611	0.232
Tenm4	GCL–ONL	3.08632e-06	0.0149532	0.719772	0.722	0.214
Slco5a1	GCL–ONL	3.29396e-06	0.0159592	0.719856	0.736	0.339
Poc5	GCL–ONL	3.36884e-06	0.016322	0.700438	0.569	0.161
Fbxl18	GCL–ONL	3.48053e-06	0.0168632	0.919459	0.458	0.054
Zfp467	GCL–ONL	3.5705e-06	0.0172991	0.762441	0.569	0.179
Spata13	GCL–ONL	3.88133e-06	0.018805	-0.90744	0.125	0.5
Cacna1b	GCL–ONL	4.02026e-06	0.0194782	0.778135	0.611	0.143
Camk1d	GCL–ONL	4.07758e-06	0.0197559	0.590987	0.917	0.464
Tmem209	GCL–ONL	4.10269e-06	0.0198775	0.524956	0.347	0.018
Heyl	GCL–ONL	4.23231e-06	0.0205055	-0.897777	0.139	0.482
Gpr37	GCL–ONL	4.65353e-06	0.0225463	0.507612	0.806	0.5
Nop58	GCL–ONL	4.71218e-06	0.0228305	0.770977	0.528	0.179
Pias2	GCL–ONL	4.74092e-06	0.0229697	-0.655165	0.194	0.554
Lin7a	GCL–ONL	4.92743e-06	0.0238734	0.515348	0.736	0.357
Gdpd5	GCL–ONL	5.28422e-06	0.025602	0.520562	0.625	0.268
Prmt6	GCL–ONL	5.33384e-06	0.0258425	0.771907	0.528	0.143
Igfbpl1	GCL–ONL	5.50432e-06	0.0266684	0.595596	0.569	0.143
Snapc1	GCL–ONL	5.77376e-06	0.0279739	0.774747	0.486	0.125
Cd276	GCL–ONL	5.84918e-06	0.0283393	0.841739	0.597	0.214
Dscam	GCL–ONL	6.26422e-06	0.0303502	0.508388	0.347	0.018
Dhx33	GCL–ONL	6.36225e-06	0.0308251	0.556775	0.833	0.429
Uck2	GCL–ONL	6.57862e-06	0.0318734	0.703267	0.639	0.196
Tmcc3	GCL–ONL	6.92933e-06	0.0335726	0.50306	0.833	0.482
Cdc42ep3	GCL–ONL	6.93933e-06	0.0336211	0.693762	0.694	0.25
Vezt	GCL–ONL	7.03985e-06	0.0341081	0.634413	0.806	0.304
Plxna3	GCL–ONL	7.0762e-06	0.0342842	0.806119	0.514	0.125
Ubxn2b	GCL–ONL	7.47806e-06	0.0362312	0.622783	0.736	0.321
Ankrd28	GCL–ONL	7.70483e-06	0.0373299	0.736569	0.611	0.196
D10Wsu102e	GCL–ONL	7.83201e-06	0.0379461	0.848936	0.417	0.054
Wdr60	GCL–ONL	7.83338e-06	0.0379527	0.663381	0.681	0.25
Elp6	GCL–ONL	8.27939e-06	0.0401136	0.761903	0.389	0.054
Trabd	GCL–ONL	8.49526e-06	0.0411595	0.689541	0.514	0.107
St8sia1	GCL–ONL	8.5099e-06	0.0412305	0.702318	0.597	0.214
Vps33a	GCL–ONL	8.57875e-06	0.041564	0.682366	0.667	0.357
Pitpnb	GCL–ONL	8.78087e-06	0.0425433	0.537068	0.972	0.446
Rab11fip4	GCL–ONL	9.56246e-06	0.0463301	0.713486	0.931	0.268
Nicn1	GCL–ONL	9.6768e-06	0.0468841	0.669208	0.806	0.232
Bcor	GCL–ONL	1.01543e-05	0.0491975	0.643854	0.667	0.232
Thg1l	MCL–OPL	2.87245e-12	1.3917e-08	-1.35416	0	1
Gask1b	MCL–OPL	2.87245e-12	1.3917e-08	-2.13355	0	1
3110040N11Rik	MCL–OPL	8.53131e-12	4.13342e-08	-2.1206	0	0.974
St8sia5	MCL–OPL	8.8981e-12	4.31113e-08	1.43092	1	0.474
Tedc1	MCL–OPL	9.77e-12	4.73357e-08	1.83242	1	0.553
2310068J16Rik	MCL–OPL	1.39131e-11	6.74088e-08	-2.09335	0.077	0.974
2210408I21Rik	MCL–OPL	1.51956e-11	7.36227e-08	1.21936	1	0.947
Lmntd1	MCL–OPL	1.52037e-11	7.36619e-08	1.47404	1	0.974
Galnt15	MCL–OPL	1.52037e-11	7.36619e-08	-0.528857	1	1
B230307C23Rik	MCL–OPL	1.66945e-11	8.08847e-08	0.718166	1	0.947
9330182L06Rik	MCL–OPL	8.75694e-11	4.24274e-07	-1.44132	0.577	0.974
Cdk17	MCL–OPL	9.954e-11	4.82271e-07	1.02429	0.885	0.132
Dhdh	MCL–OPL	1.19136e-10	5.77213e-07	-1.55597	0.231	0.947
H4c11	MCL–OPL	1.62561e-10	7.87609e-07	1.4469	1	0.842
Kcnd1	MCL–OPL	1.86725e-10	9.04684e-07	-0.707436	0	0.895
Trp53rkb	MCL–OPL	2.05616e-10	9.96208e-07	-1.16027	0.885	0.974
Scoc	MCL–OPL	6.43612e-10	3.1183e-06	-0.522618	0.885	0.974
Vcpkmt	MCL–OPL	6.67029e-10	3.23175e-06	-1.14085	0.654	0.947
Ess2	MCL–OPL	6.73879e-10	3.26494e-06	-1.02455	0.923	0.974
Dnal1	MCL–OPL	7.89093e-10	3.82315e-06	-1.31418	0.115	0.895
BC005624	MCL–OPL	8.35615e-10	4.04856e-06	1.35502	0.923	0.447
Pum3	MCL–OPL	2.02876e-09	9.82932e-06	-0.82956	0.846	0.974
Nsd3	MCL–OPL	2.33615e-09	1.13186e-05	-0.539191	0.769	0.947
Flvcr1	MCL–OPL	2.71232e-09	1.31412e-05	-1.12095	0.154	0.868
2810459M11Rik	MCL–OPL	2.87967e-09	1.3952e-05	1.21108	0.962	0.816
Tent2	MCL–OPL	3.93151e-09	1.90482e-05	0.51225	0.692	0
Rpl7a	MCL–OPL	5.39675e-09	2.61473e-05	-1.10002	0.115	0.842
Aopep	MCL–OPL	7.57211e-09	3.66869e-05	-0.684953	0.846	0.947
Lins1	MCL–OPL	9.7484e-09	4.7231e-05	1.0237	0.923	0.947
Carnmt1	MCL–OPL	1.14949e-08	5.56926e-05	0.754274	1	0.974
6430571L13Rik	MCL–OPL	1.54133e-08	7.46773e-05	0.855352	0.808	0.211
Cemip2	MCL–OPL	2.47925e-08	0.000120119	-0.606217	0.077	0.789
Zfp974	MCL–OPL	2.61022e-08	0.000126465	-0.960451	0.885	0.921
Pacc1	MCL–OPL	2.72945e-08	0.000132242	0.848414	0.962	0.895
Wtap	MCL–OPL	3.01894e-08	0.000146268	0.772551	0.923	0.605
1700086L19Rik	MCL–OPL	4.05151e-08	0.000196296	-0.501047	0.885	1
Zfp445	MCL–OPL	4.13375e-08	0.00020028	0.782787	0.923	0.789
Ciao3	MCL–OPL	7.0649e-08	0.000342295	-0.721851	0.115	0.842
Epb41l4b	MCL–OPL	1.40749e-07	0.000681929	-1.49477	0.692	0.868
Cd33	MCL–OPL	1.47064e-07	0.000712526	0.639803	0.962	0.947
Fst	MCL–OPL	2.11565e-07	0.00102503	1.15337	0.654	0.026
Gk	MCL–OPL	2.12522e-07	0.00102967	-0.5847	0	0.684
Gspt1	MCL–OPL	2.92764e-07	0.00141844	-0.771145	0.115	0.737
Zfp65	MCL–OPL	3.38219e-07	0.00163867	-0.530286	0.808	0.974
Wdtc1	MCL–OPL	1.63579e-06	0.00792539	0.512781	0.5	0
Stx3	MCL–OPL	1.87055e-06	0.00906284	0.529059	0.962	0.605
Nectin3	MCL–OPL	1.91503e-06	0.00927832	-0.575943	0.692	0.921
9430038I01Rik	MCL–OPL	2.01014e-06	0.00973913	-0.50055	0	0.605
Snu13	MCL–OPL	4.23957e-06	0.0205407	0.885565	0.808	0.447
Sdhaf3	MCL–OPL	4.77228e-06	0.0231217	-0.62411	0.654	0.842
Disp3	MCL–OPL	5.07052e-06	0.0245667	-0.555565	0.5	0.868
Pea15a	MCL–OPL	7.57735e-06	0.0367123	-0.510629	0.962	1
Fam189a1	MCL–OPL	9.61088e-06	0.0465647	1.13335	0.692	0.158
Calu	MCL–OPL	9.83387e-06	0.0476451	-0.981771	0.115	0.632
Tedc1	MCL–GL	7.61192e-16	3.68798e-12	1.81152	1	0.279
H4c11	MCL–GL	1.10721e-14	5.36444e-11	1.6829	1	0.338
Cdk17	MCL–GL	1.62505e-14	7.87336e-11	1.00524	0.885	0.132
Lmntd1	MCL–GL	2.84165e-14	1.37678e-10	1.46328	1	0.544
9330182L06Rik	MCL–GL	2.83316e-13	1.37266e-09	-1.23751	0.577	0.985
2210408I21Rik	MCL–GL	3.6051e-13	1.74667e-09	1.20487	1	0.544
Eef1aknmt	MCL–GL	6.37823e-13	3.09025e-09	1.29098	1	0.544
BC005624	MCL–GL	2.83321e-12	1.37269e-08	1.20376	0.923	0.324
Cd33	MCL–GL	3.20614e-12	1.55337e-08	1.38986	0.962	0.544
2310068J16Rik	MCL–GL	3.35214e-12	1.62411e-08	-1.76042	0.077	0.926
Tent2	MCL–GL	1.17609e-11	5.69816e-08	0.50691	0.692	0.059
Carnmt1	MCL–GL	2.79771e-11	1.35549e-07	0.977488	1	0.676
Prelid3a	MCL–GL	4.13335e-11	2.00261e-07	0.712579	1	0.882
St8sia5	MCL–GL	4.88631e-11	2.36742e-07	0.85828	1	0.75
3110040N11Rik	MCL–GL	5.5398e-11	2.68403e-07	-1.52607	0	0.853
Gask1b	MCL–GL	5.5398e-11	2.68403e-07	-1.55697	0	0.853
Epb41l4b	MCL–GL	5.8838e-11	2.8507e-07	-1.27785	0.692	0.926
Vcpkmt	MCL–GL	6.31355e-11	3.05892e-07	-1.15887	0.654	0.926
6430571L13Rik	MCL–GL	7.85748e-11	3.80695e-07	0.843739	0.808	0.221
Dnal1	MCL–GL	9.91946e-11	4.80598e-07	-1.55088	0.115	0.868
Rpl7a	MCL–GL	1.9606e-10	9.4991e-07	-0.883126	0.115	0.853
2810459M11Rik	MCL–GL	2.19393e-10	1.06296e-06	1.17259	0.962	0.529
Lrrtm1	MCL–GL	3.61809e-10	1.75297e-06	-0.675707	0.115	0.838
Trp53rkb	MCL–GL	3.72251e-10	1.80356e-06	-0.99303	0.885	0.926
Dhdh	MCL–GL	5.06093e-10	2.45202e-06	-0.781392	0.231	0.853
Zfp974	MCL–GL	7.95715e-10	3.85524e-06	-0.813634	0.885	0.956
Sdhaf3	MCL–GL	1.57398e-09	7.62593e-06	-0.927181	0.654	0.926
Pacc1	MCL–GL	1.69054e-09	8.19066e-06	0.662955	0.962	0.882
Zfp65	MCL–GL	2.38257e-09	1.15436e-05	-0.684898	0.808	0.956
Lins1	MCL–GL	2.41906e-09	1.17204e-05	0.821087	0.923	0.882
Trim27	MCL–GL	3.93726e-09	1.9076e-05	0.681201	0.654	0.118
B230307C23Rik	MCL–GL	5.90175e-09	2.8594e-05	0.811713	1	0.485
Snu13	MCL–GL	1.06942e-08	5.18135e-05	0.903575	0.808	0.368
Calu	MCL–GL	2.43281e-08	0.000117869	-0.913367	0.115	0.75
3830406C13Rik	MCL–GL	5.18699e-08	0.00025131	-0.920889	0.654	0.853
Pde5a	MCL–GL	5.74292e-08	0.000278245	-1.23131	0.308	0.824
Atpaf1	MCL–GL	9.3954e-08	0.000455207	0.774401	0.808	0.368
Thg1l	MCL–GL	9.68876e-08	0.00046942	-1.08918	0	0.662
Armh4	MCL–GL	1.17637e-07	0.000569953	-0.662346	0.846	0.941
Thoc1	MCL–GL	2.0924e-07	0.00101377	0.500781	0.538	0.088
Epb41l5	MCL–GL	2.40233e-07	0.00116393	0.522079	0.962	0.926
Zic2	MCL–GL	2.63864e-07	0.00127842	-0.556297	0.615	0.912
Lbhd1	MCL–GL	2.85702e-07	0.00138423	-0.826283	0.538	0.809
Mrpl51	MCL–GL	3.23904e-07	0.00156932	0.537159	0.885	0.618
Fst	MCL–GL	4.67105e-07	0.00226313	0.942713	0.654	0.132
Gja1	MCL–GL	5.27101e-07	0.00255381	-0.713467	0.462	0.853
Ess2	MCL–GL	9.02525e-07	0.00437273	-0.592175	0.923	0.853
Vps35l	MCL–GL	1.65407e-06	0.00801397	-0.596764	0.385	0.75
9930021J03Rik	MCL–GL	2.65607e-06	0.0128687	0.839045	0.846	0.603
Gatd1	MCL–GL	2.91148e-06	0.0141061	0.686523	0.654	0.279
Cep162	MCL–GL	8.93426e-06	0.0432865	0.508233	0.885	0.574
Snrnp27	MCL–GL	9.40057e-06	0.0455458	0.537469	0.731	0.353
Tedc1	MCL–ONL	9.77614e-18	4.73654e-14	1.95257	1	0.036
Cdk17	MCL–ONL	1.74222e-15	8.44106e-12	1.02832	0.885	0.018
BC005624	MCL–ONL	6.62285e-15	3.20877e-11	1.22456	0.923	0.036
St8sia5	MCL–ONL	1.87245e-14	9.07202e-11	1.58068	1	0.179
6430571L13Rik	MCL–ONL	2.30786e-14	1.11816e-10	0.867806	0.808	0
Lins1	MCL–ONL	5.54589e-14	2.68699e-10	1.25684	0.923	0.143
Thg1l	MCL–ONL	1.73659e-13	8.41378e-10	-2.23108	0	1
H4c11	MCL–ONL	2.8252e-13	1.36881e-09	1.91714	1	0.643
Dnah11	MCL–ONL	4.18528e-13	2.02777e-09	-0.505234	0.962	1
Galnt15	MCL–ONL	4.18528e-13	2.02777e-09	-0.595331	1	1
2410131K14Rik	MCL–ONL	6.97967e-13	3.38165e-09	-0.56437	0.885	1
Prdm10	MCL–ONL	8.08033e-13	3.91492e-09	-0.726615	0.923	1
Gask1b	MCL–ONL	9.77549e-13	4.73622e-09	-2.14156	0	0.964
1700086L19Rik	MCL–ONL	1.15978e-12	5.61913e-09	-0.863268	0.885	1
2310068J16Rik	MCL–ONL	1.39965e-12	6.78129e-09	-2.15993	0.077	0.964
Wtap	MCL–ONL	2.11455e-12	1.0245e-08	1.16717	0.923	0.179
Nceh1	MCL–ONL	2.51061e-12	1.21639e-08	0.61204	0.885	0.089
Zfp729a	MCL–ONL	2.94384e-12	1.42629e-08	-0.790479	0.962	1
Rpl17	MCL–ONL	2.97013e-12	1.43903e-08	1.13061	0.808	0.054
Cep126	MCL–ONL	5.11997e-12	2.48062e-08	-1.94085	0	0.929
Trp53rkb	MCL–ONL	1.79216e-11	8.68303e-08	-1.20436	0.885	0.964
Gatd1	MCL–ONL	2.26512e-11	1.09745e-07	0.735623	0.654	0
Trim27	MCL–ONL	2.26512e-11	1.09745e-07	0.689701	0.654	0
Zfp974	MCL–ONL	2.35444e-11	1.14073e-07	-1.10315	0.885	0.964
3110040N11Rik	MCL–ONL	2.50047e-11	1.21148e-07	-2.10692	0	0.893
Snu13	MCL–ONL	3.62741e-11	1.75748e-07	0.991227	0.808	0.143
Pacc1	MCL–ONL	5.6563e-11	2.74048e-07	1.25803	0.962	0.393
Tmem268	MCL–ONL	1.00011e-10	4.84552e-07	0.757026	0.885	0.107
Mrpl51	MCL–ONL	1.08586e-10	5.26101e-07	0.948465	0.885	0.179
9330182L06Rik	MCL–ONL	1.1038e-10	5.34792e-07	-1.86954	0.577	0.929
Ess2	MCL–ONL	1.42608e-10	6.90935e-07	-1.11507	0.923	0.946
Nsd3	MCL–ONL	1.93116e-10	9.35649e-07	-0.589299	0.769	0.946
Dlx6os1	MCL–ONL	1.97973e-10	9.59181e-07	-1.28335	0.923	0.964
Krr1	MCL–ONL	2.10997e-10	1.02228e-06	0.773115	0.769	0.071
Fyco1	MCL–ONL	2.75329e-10	1.33397e-06	-0.907774	0.577	0.929
Osbpl9	MCL–ONL	3.07908e-10	1.49181e-06	1.25467	0.769	0.107
Zfp445	MCL–ONL	6.07594e-10	2.94379e-06	0.703192	0.923	0.429
B230307C23Rik	MCL–ONL	7.12013e-10	3.4497e-06	-0.81647	1	0.946
9130008F23Rik	MCL–ONL	8.84844e-10	4.28707e-06	-1.77853	0.769	0.929
Thoc1	MCL–ONL	2.66543e-09	1.2914e-05	0.508893	0.538	0
Vcpkmt	MCL–ONL	3.58556e-09	1.7372e-05	-1.33644	0.654	0.893
Cfap69	MCL–ONL	3.83603e-09	1.85856e-05	-1.47235	0	0.768
Lin7a	MCL–ONL	3.9643e-09	1.9207e-05	1.01737	0.923	0.357
Gabrb2	MCL–ONL	5.96713e-09	2.89108e-05	1.08819	0.962	0.571
Mapk8ip3	MCL–ONL	1.73955e-08	8.42813e-05	0.877878	1	0.714
Igfbp4	MCL–ONL	1.91888e-08	9.29697e-05	-0.59179	0.615	0.929
Coq8a	MCL–ONL	1.9229e-08	9.31647e-05	0.559764	0.692	0.143
Cep162	MCL–ONL	2.05937e-08	9.97763e-05	-0.780571	0.885	0.929
Ciao3	MCL–ONL	3.03278e-08	0.000146938	-1.07711	0.115	0.821
Ablim2	MCL–ONL	3.12101e-08	0.000151213	1.09219	0.577	0.036
Zdhhc8	MCL–ONL	3.25553e-08	0.000157731	1.10248	0.731	0.143
Prpf4b	MCL–ONL	3.38288e-08	0.000163901	0.532461	0.538	0.018
Lingo1	MCL–ONL	3.76195e-08	0.000182266	0.948366	0.654	0.071
Hs3st5	MCL–ONL	4.32488e-08	0.00020954	1.13469	0.885	0.179
Lmntd1	MCL–ONL	4.50375e-08	0.000218207	1.18097	1	0.661
Cemip2	MCL–ONL	4.79793e-08	0.00023246	-1.17794	0.077	0.732
Adgrl3	MCL–ONL	4.91433e-08	0.000238099	0.719617	0.654	0.125
Mast1	MCL–ONL	5.38453e-08	0.000260881	0.821573	0.462	0
Pou3f2	MCL–ONL	5.38453e-08	0.000260881	0.798425	0.462	0
Bean1	MCL–ONL	5.64837e-08	0.000273664	1.19862	0.731	0.089
Aph1a	MCL–ONL	6.12146e-08	0.000296585	0.757408	0.654	0.107
Phf20l1	MCL–ONL	6.25468e-08	0.000303039	0.72013	0.5	0.018
Acan	MCL–ONL	6.72573e-08	0.000325862	1.25459	0.615	0.054
Epb41l4a	MCL–ONL	7.11029e-08	0.000344494	0.745267	1	0.607
Hspa12a	MCL–ONL	1.67682e-07	0.000812417	0.878244	0.962	0.411
Zfp950	MCL–ONL	2.04943e-07	0.00099295	-1.18945	0.769	0.893
Dnm3	MCL–ONL	2.29328e-07	0.0011111	0.847285	0.923	0.339
Wdr77	MCL–ONL	2.30628e-07	0.00111739	0.512557	0.423	0
Kcnc3	MCL–ONL	3.15336e-07	0.00152781	0.879812	0.846	0.321
Dnal1	MCL–ONL	3.21216e-07	0.00155629	-1.34813	0.115	0.714
Crebbp	MCL–ONL	3.43591e-07	0.0016647	0.722956	0.769	0.125
Gatb	MCL–ONL	3.96149e-07	0.00191934	1.10861	0.692	0.25
Lgi3	MCL–ONL	4.59941e-07	0.00222841	0.778669	0.538	0.071
Flvcr1	MCL–ONL	6.22907e-07	0.00301798	-1.05153	0.154	0.696
Aopep	MCL–ONL	6.33555e-07	0.00306957	-0.574881	0.846	0.911
Snapc1	MCL–ONL	6.52628e-07	0.00316198	1.02695	0.615	0.125
Cntn2	MCL–ONL	6.57474e-07	0.00318546	0.627389	0.538	0.071
Uggt1	MCL–ONL	7.33199e-07	0.00355235	0.742773	0.885	0.554
Dzip1	MCL–ONL	9.58314e-07	0.00464303	0.577413	0.385	0
Grik2	MCL–ONL	9.58314e-07	0.00464303	0.508736	0.385	0
Ypel2	MCL–ONL	1.02043e-06	0.00494399	0.598065	0.923	0.589
Ddx25	MCL–ONL	1.264e-06	0.00612406	0.786528	0.538	0.054
Sec61g	MCL–ONL	1.359e-06	0.00658436	0.869456	0.769	0.375
Lsamp	MCL–ONL	1.38484e-06	0.00670955	0.890543	0.808	0.196
Tmem132b	MCL–ONL	1.72888e-06	0.00837641	-0.761716	0.731	0.857
Medag	MCL–ONL	1.86115e-06	0.00901726	1.00175	0.731	0.196
Fst	MCL–ONL	1.92528e-06	0.00932796	0.848196	0.654	0.107
Stx3	MCL–ONL	2.02077e-06	0.00979062	0.629332	0.962	0.482
Ipmk	MCL–ONL	2.39582e-06	0.0116077	0.754491	0.615	0.143
Gm28042	MCL–ONL	2.46613e-06	0.0119484	0.619314	0.962	0.732
Gpr12	MCL–ONL	2.54437e-06	0.0123275	1.09178	0.462	0.036
Tln2	MCL–ONL	2.66326e-06	0.0129035	0.769275	0.923	0.411
Zfp65	MCL–ONL	2.95398e-06	0.014312	0.527627	0.808	0.375
Raver2	MCL–ONL	3.01763e-06	0.0146204	0.882359	0.885	0.196
Cfap300	MCL–ONL	3.58276e-06	0.0173585	0.593459	1	0.804
Srcap	MCL–ONL	3.78481e-06	0.0183374	0.609972	1	0.821
Rspo3	MCL–ONL	3.78992e-06	0.0183622	0.865613	0.923	0.411
Nosip	MCL–ONL	3.86901e-06	0.0187454	0.546497	0.346	0
Vwc2	MCL–ONL	3.86901e-06	0.0187454	0.501372	0.346	0
Gcdh	MCL–ONL	4.943e-06	0.0239488	0.54993	0.385	0.018
Sema6a	MCL–ONL	5.61622e-06	0.0272106	0.713923	0.577	0.107
Dynlt1a	MCL–ONL	6.11644e-06	0.0296342	0.586594	0.731	0.214
Armh4	MCL–ONL	6.34651e-06	0.0307489	-0.812472	0.846	0.875
Gm20716	MCL–ONL	6.44166e-06	0.0312098	0.531498	0.808	0.357
0610012G03Rik	MCL–ONL	6.48043e-06	0.0313977	-1.0694	0.231	0.679
Btbd3	MCL–ONL	6.9034e-06	0.033447	-0.572829	0	0.536
Rnf152	MCL–ONL	8.23399e-06	0.0398937	1.03639	0.577	0.125
St8sia1	MCL–ONL	8.56839e-06	0.0415139	1.07158	0.692	0.214
Dnlz	MCL–ONL	8.87689e-06	0.0430085	0.633542	0.885	0.607
Pcdh11x	MCL–ONL	9.09526e-06	0.0440665	0.901124	0.692	0.196
Ankrd34c	MCL–ONL	9.18256e-06	0.0444895	0.8467	0.885	0.196
Gask1b	OPL–GL	5.90691e-14	2.8619e-10	0.57658	1	0.853
3110040N11Rik	OPL–GL	7.16539e-14	3.47163e-10	0.594527	0.974	0.853
Eef1aknmt	OPL–GL	1.34222e-13	6.50306e-10	0.888275	0.974	0.544
Dhdh	OPL–GL	7.16801e-13	3.4729e-09	0.774581	0.947	0.853
Cd33	OPL–GL	5.7006e-12	2.76194e-08	0.750056	0.947	0.544
Pum3	OPL–GL	7.76708e-11	3.76315e-07	0.604201	0.974	0.868
Gspt1	OPL–GL	1.68544e-10	8.16596e-07	0.643806	0.737	0.191
Flvcr1	OPL–GL	5.10963e-09	2.47561e-05	0.616942	0.868	0.397
Esd	OPL–GL	7.63081e-08	0.000369713	0.697694	0.5	0.074
Msl1	OPL–GL	2.42704e-07	0.0011759	0.531943	0.974	0.882
Lrrc75a	OPL–GL	4.29362e-07	0.00208026	-0.540573	0.842	0.824
Vps35l	OPL–GL	1.31561e-06	0.00637413	-0.532177	0.474	0.75
Suclg2	OPL–GL	2.44792e-06	0.0118602	0.704972	0.447	0.074
Rpl17	OPL–GL	2.48372e-06	0.0120336	0.525077	0.789	0.574
Gm20716	OPL–GL	3.52848e-06	0.0170955	-0.720576	0.447	0.779
Tcim	OPL–GL	8.20651e-06	0.0397605	-0.671666	0.658	0.824
Coq8a	OPL–ONL	2.01969e-14	9.78541e-11	0.939966	0.868	0.143
Carnmt1	OPL–ONL	2.32431e-14	1.12613e-10	-1.00415	0.974	1
Thg1l	OPL–ONL	3.32346e-14	1.61022e-10	-0.876925	1	1
2210408I21Rik	OPL–ONL	6.73827e-14	3.26469e-10	-1.46291	0.947	0.964
Epb41l4a	OPL–ONL	8.939e-14	4.33094e-10	0.978139	1	0.607
Tmem268	OPL–ONL	9.07062e-14	4.39472e-10	1.14187	0.921	0.107
Dhdh	OPL–ONL	1.27143e-13	6.1601e-10	1.11705	0.947	0.268
Spindoc	OPL–ONL	2.03735e-13	9.87095e-10	-0.97777	0.947	0.982
Rpl17	OPL–ONL	4.67293e-13	2.26403e-09	1.01655	0.789	0.054
B230307C23Rik	OPL–ONL	4.78845e-13	2.32e-09	-1.53464	0.947	0.946
Zfp65	OPL–ONL	6.34952e-13	3.07634e-09	1.05791	0.974	0.375
Gabrb2	OPL–ONL	7.22619e-13	3.50109e-09	1.22253	0.974	0.571
Cep126	OPL–ONL	9.59712e-13	4.64981e-09	-1.60405	0.816	0.929
Dlx6os1	OPL–ONL	2.65556e-12	1.28662e-08	-1.46441	0.816	0.964
Mapk8ip3	OPL–ONL	3.72447e-12	1.80451e-08	1.02767	1	0.714
Dnm3	OPL–ONL	8.22868e-12	3.98679e-08	1.16031	0.895	0.339
Srcap	OPL–ONL	1.81984e-11	8.81715e-08	0.758513	0.974	0.821
Pum3	OPL–ONL	1.98748e-11	9.62935e-08	0.917381	0.974	0.429
Prelid3a	OPL–ONL	3.10969e-11	1.50664e-07	-0.559059	0.974	0.982
Edrf1	OPL–ONL	3.28097e-11	1.58963e-07	0.796574	0.947	0.304
9430038I01Rik	OPL–ONL	4.96874e-11	2.40735e-07	0.50055	0.605	0
9130008F23Rik	OPL–ONL	1.33064e-10	6.44693e-07	-1.59429	0.895	0.929
Zfp983	OPL–ONL	2.51316e-10	1.21762e-06	0.56015	0.921	0.946
Cfap300	OPL–ONL	3.55121e-10	1.72056e-06	0.79326	1	0.804
Osbpl9	OPL–ONL	1.03602e-09	5.0195e-06	0.706751	0.737	0.107
Zfp950	OPL–ONL	1.3545e-09	6.56256e-06	-1.28451	0.974	0.893
Kcnk9	OPL–ONL	3.30977e-09	1.60358e-05	0.692676	0.921	0.839
Zdhhc2	OPL–ONL	3.89575e-09	1.88749e-05	-1.70317	0.053	0.661
Cep162	OPL–ONL	4.37106e-09	2.11778e-05	-0.796831	0.868	0.929
Plekhj1	OPL–ONL	5.30344e-09	2.56952e-05	0.536694	0.5	0
Med29	OPL–ONL	1.61112e-08	7.80586e-05	0.696815	0.474	0
Slc39a10	OPL–ONL	2.66674e-08	0.000129204	1.10799	0.711	0.268
Krr1	OPL–ONL	2.99468e-08	0.000145092	0.751856	0.605	0.071
Atrip-trex1	OPL–ONL	4.31736e-08	0.000209176	0.545381	0.921	0.625
Pnkd	OPL–ONL	8.86196e-08	0.000429362	0.681013	0.921	0.554
Zfp91	OPL–ONL	9.8789e-08	0.000478633	0.737663	0.789	0.429
Esd	OPL–ONL	1.03697e-07	0.000502411	0.730952	0.5	0.036
Ttc19	OPL–ONL	1.11856e-07	0.000541941	0.91935	0.605	0.107
Suclg2	OPL–ONL	1.81532e-07	0.000879521	0.827947	0.447	0.018
Nceh1	OPL–ONL	2.16203e-07	0.0010475	0.501873	0.579	0.089
Cebpzos	OPL–ONL	4.28114e-07	0.00207421	-0.748992	0.526	0.786
Tmem132b	OPL–ONL	6.70841e-07	0.00325022	-0.741327	0.447	0.857
Calu	OPL–ONL	7.14627e-07	0.00346237	0.730257	0.632	0.179
Sntb1	OPL–ONL	7.95097e-07	0.00385225	-1.22466	0.079	0.625
Pwwp2a	OPL–ONL	9.76465e-07	0.00473097	0.733177	0.553	0.089
Coa7	OPL–ONL	1.20873e-06	0.00585632	-1.54787	0.895	0.786
Pfdn6	OPL–ONL	1.34961e-06	0.00653888	-0.851503	0.526	0.732
Arl5a	OPL–ONL	1.61867e-06	0.00784244	0.662457	0.842	0.714
1810058I24Rik	OPL–ONL	1.6437e-06	0.00796371	0.777663	0.789	0.554
Washc5	OPL–ONL	1.9935e-06	0.00965853	0.553626	0.895	0.607
Tacc1	OPL–ONL	2.36956e-06	0.0114805	0.631055	0.763	0.536
Nlk	OPL–ONL	3.33622e-06	0.016164	0.551831	0.921	0.589
Cfap69	OPL–ONL	4.42166e-06	0.0214229	-1.38334	0.789	0.768
Zdhhc3	OPL–ONL	4.57505e-06	0.0221661	0.569147	0.421	0.036
Lgi3	OPL–ONL	4.63902e-06	0.022476	0.777052	0.447	0.071
Unc13c	OPL–ONL	5.12775e-06	0.0248439	-1.24406	0.237	0.607
Pias2	OPL–ONL	5.56963e-06	0.0269849	-0.734311	0.105	0.554
Lin7a	OPL–ONL	5.65869e-06	0.0274164	0.945641	0.684	0.357
Rpl7a	OPL–ONL	9.46456e-06	0.0458558	0.562491	0.842	0.464
Zfp141	GL–ONL	6.18789e-21	2.99803e-17	-0.558713	0.956	1
Carnmt1	GL–ONL	4.46093e-20	2.16132e-16	-1.22737	0.676	1
2410131K14Rik	GL–ONL	8.58436e-20	4.15912e-16	-0.506435	0.971	1
Thg1l	GL–ONL	1.09324e-19	5.29677e-16	-1.1419	0.662	1
Prelid3a	GL–ONL	3.05738e-19	1.4813e-15	-1.02675	0.882	0.982
2210408I21Rik	GL–ONL	4.71508e-19	2.28446e-15	-1.44842	0.544	0.964
1700086L19Rik	GL–ONL	4.88978e-19	2.3691e-15	-0.53933	0.971	1
B230307C23Rik	GL–ONL	1.15446e-18	5.59334e-15	-1.62818	0.485	0.946
Zfp729a	GL–ONL	2.57024e-18	1.24528e-14	-0.518061	0.971	1
Cep126	GL–ONL	1.60306e-17	7.76682e-14	-1.59122	0.441	0.929
Spindoc	GL–ONL	1.75782e-17	8.51664e-14	-0.893079	0.912	0.982
Dlx6os1	GL–ONL	2.39628e-17	1.161e-13	-1.48812	0.588	0.964
Xndc1	GL–ONL	8.26367e-17	4.00375e-13	-0.521208	0.941	1
Zfp65	GL–ONL	3.59065e-16	1.73967e-12	1.21253	0.956	0.375
Coq8a	GL–ONL	4.046e-16	1.96029e-12	0.560583	0.853	0.143
9130008F23Rik	GL–ONL	4.43764e-16	2.15003e-12	-1.53094	0.529	0.929
Cep162	GL–ONL	6.62023e-16	3.2075e-12	-1.2888	0.574	0.929
Dnm3	GL–ONL	1.88907e-15	9.15257e-12	1.1125	0.926	0.339
Lrrtm1	GL–ONL	3.27433e-15	1.58641e-11	0.537438	0.838	0.143
Gask1b	GL–ONL	3.87718e-15	1.87849e-11	-0.584589	0.853	0.964
Ess2	GL–ONL	1.0824e-14	5.24421e-11	-0.5229	0.853	0.946
Zfp950	GL–ONL	2.63735e-14	1.2778e-10	-1.49728	0.574	0.893
Tmem268	GL–ONL	2.94378e-14	1.42626e-10	1.00654	0.853	0.107
Gabrb2	GL–ONL	5.16521e-14	2.50254e-10	1.06805	0.956	0.571
Lin7a	GL–ONL	1.04985e-13	5.08654e-10	1.10664	0.897	0.357
Adgrl3	GL–ONL	2.05242e-13	9.94395e-10	0.531239	0.765	0.125
Mapk8ip3	GL–ONL	2.09558e-13	1.01531e-09	0.886953	0.985	0.714
Wtap	GL–ONL	2.60319e-12	1.26125e-08	0.805885	0.809	0.179
Cfap69	GL–ONL	1.05284e-11	5.10102e-08	-1.4062	0.338	0.768
Srcap	GL–ONL	1.2655e-11	6.13136e-08	0.648787	1	0.821
Epb41l4a	GL–ONL	1.41119e-11	6.83719e-08	0.75168	0.941	0.607
3110040N11Rik	GL–ONL	1.50032e-11	7.26906e-08	-0.580852	0.853	0.893
Eef1aknmt	GL–ONL	2.14556e-11	1.03952e-07	-0.999012	0.544	0.839
Pacc1	GL–ONL	2.82792e-11	1.37013e-07	0.595071	0.882	0.393
Msl1	GL–ONL	3.7196e-11	1.80215e-07	-0.736677	0.882	0.893
9330182L06Rik	GL–ONL	6.5783e-11	3.18718e-07	-0.63203	0.985	0.929
Gja1	GL–ONL	2.66256e-10	1.29001e-06	0.641515	0.853	0.429
Osbpl9	GL–ONL	6.71818e-10	3.25496e-06	0.736098	0.676	0.107
Cfap300	GL–ONL	7.98237e-10	3.86746e-06	0.644014	1	0.804
St8sia5	GL–ONL	9.57214e-10	4.6377e-06	0.7224	0.75	0.179
Gm20716	GL–ONL	1.07443e-09	5.2056e-06	0.890282	0.779	0.357
Pfdn6	GL–ONL	1.10104e-09	5.33454e-06	-0.816978	0.353	0.732
Calu	GL–ONL	1.17172e-09	5.67697e-06	0.661854	0.75	0.179
Cd33	GL–ONL	2.13851e-09	1.03611e-05	-1.23674	0.544	0.804
Ciao3	GL–ONL	2.17242e-09	1.05254e-05	-0.777478	0.529	0.821
Arl5a	GL–ONL	2.70086e-09	1.30857e-05	0.675435	0.882	0.714
Coa7	GL–ONL	3.28223e-09	1.59024e-05	-1.17473	0.456	0.786
Slc39a10	GL–ONL	4.31354e-09	2.08991e-05	0.824734	0.75	0.268
Sdhaf3	GL–ONL	6.25022e-09	3.02823e-05	0.637598	0.926	0.304
1810013L24Rik	GL–ONL	6.68222e-09	3.23754e-05	-0.747178	0.706	0.839
Hspa12a	GL–ONL	9.08218e-09	4.40032e-05	0.850724	0.853	0.411
Cebpzos	GL–ONL	1.32826e-08	6.43542e-05	-0.766154	0.485	0.786
Aph1a	GL–ONL	1.49398e-08	7.23832e-05	0.620093	0.603	0.107
Tmem132b	GL–ONL	2.47573e-08	0.000119949	-0.64773	0.574	0.857
Scn3a	GL–ONL	2.75996e-08	0.00013372	0.560527	0.485	0.036
Ublcp1	GL–ONL	2.91856e-08	0.000141404	0.709716	0.529	0.054
Chd5	GL–ONL	3.90251e-08	0.000189076	0.765761	0.882	0.411
Ttc19	GL–ONL	4.58571e-08	0.000222178	0.760916	0.574	0.107
Edrf1	GL–ONL	4.85116e-08	0.000235039	0.537264	0.794	0.304
Dnlz	GL–ONL	6.24774e-08	0.000302703	0.614473	0.853	0.607
Pcdh11x	GL–ONL	9.26917e-08	0.000449091	0.933155	0.662	0.196
Rufy3	GL–ONL	1.14588e-07	0.000555177	-0.655471	0.706	0.875
Zdhhc2	GL–ONL	1.15579e-07	0.000559981	-1.03299	0.25	0.661
2810459M11Rik	GL–ONL	1.30271e-07	0.000631164	-0.780965	0.529	0.857
Tacc1	GL–ONL	2.37606e-07	0.0011512	0.562447	0.868	0.536
Ypel2	GL–ONL	4.75427e-07	0.00230344	0.536552	0.853	0.589
Anapc16	GL–ONL	5.3949e-07	0.00261383	0.66896	0.368	0
Ddx25	GL–ONL	5.78465e-07	0.00280266	0.538978	0.485	0.054
Mrpl35	GL–ONL	6.30546e-07	0.003055	0.839938	0.559	0.179
Trim67	GL–ONL	6.52742e-07	0.00316253	1.07893	0.544	0.107
A830018L16Rik	GL–ONL	7.76388e-07	0.0037616	0.71361	0.647	0.268
Mon2	GL–ONL	9.15593e-07	0.00443605	0.778901	0.618	0.232
Uba52	GL–ONL	9.26181e-07	0.00448735	-0.815597	0.279	0.625
Cemip2	GL–ONL	1.04796e-06	0.00507737	-0.729094	0.485	0.732
Pwwp2a	GL–ONL	1.228e-06	0.00594965	0.730365	0.5	0.089
Cstf3	GL–ONL	1.38136e-06	0.0066927	0.611768	0.574	0.179
Fuca2	GL–ONL	2.23039e-06	0.0108062	0.656686	0.412	0.054
Vat1l	GL–ONL	2.68942e-06	0.0130303	-0.56517	0.471	0.696
Tafa5	GL–ONL	3.17819e-06	0.0153983	-0.571793	0.618	0.804
Pias2	GL–ONL	3.23352e-06	0.0156664	-0.582149	0.191	0.554
0610012G03Rik	GL–ONL	4.67979e-06	0.0226736	-0.792156	0.426	0.679
Med9	GL–ONL	4.85536e-06	0.0235242	0.579774	0.647	0.232
Mpp3	GL–ONL	5.24101e-06	0.0253927	0.567428	0.662	0.232
Sec61g	GL–ONL	5.44292e-06	0.026371	0.652822	0.676	0.375
Ank1	GL–ONL	6.231e-06	0.0301892	0.576165	0.809	0.5
Sntb1	GL–ONL	6.73254e-06	0.0326192	-0.734355	0.279	0.625
Syndig1l	GL–ONL	9.67317e-06	0.0468665	0.841564	0.603	0.232
