# Supplementary material for: stAPAminer: Mining Spatial Patterns of Alternative Polyadenylation for Spatially Resolved Transcriptomic Studies
Source: Genomics Proteomics Bioinformatics. 2023 Jan 18;21(3):601–18. doi: 10.1016/j.gpb.2023.01.003 (PMC10787175; doi:10.1016/j.gpb.2023.01.003)
Supplement: Supplementary Table S3 — Differentially expressed genes identified using the gene–spot expression matrix [file mmc12.xlsx]

## Sheet: Table S3
Table S3 Differentially expressed genes identified using the gene–spot expression matrix
Gene symbol	Layer1–layer2	P value	Adjusted P value	Average logFC	Percentage1	Percentage2
Col1a2	MCL–ONL	3.00566e-06	0.0487457	-0.763392	0.333	0.702
Srebf1	MCL–ONL	2.99516e-06	0.0485755	-0.624667	0.7	0.912
Ccnd1	OPL–ONL	2.97098e-06	0.0481833	-0.874769	0.586	0.807
Gjb6	GCL–ONL	2.94065e-06	0.0476915	-0.53418	0.851	0.86
Zdhhc2	GCL–ONL	2.91553e-06	0.0472841	-0.626132	0.343	0.632
Cyp2j6	MCL–ONL	2.8131e-06	0.0456229	-0.622961	0.567	0.807
Col12a1	OPL–ONL	2.77132e-06	0.0449453	-0.588032	0.259	0.614
Col12a1	GL–ONL	2.70999e-06	0.0439506	-0.635962	0.271	0.614
Tax1bp3	MCL–ONL	2.51911e-06	0.0408549	-0.797246	0.6	0.789
Aebp1	GCL–ONL	2.32308e-06	0.0376757	-0.553874	0.463	0.667
Cebpd	GL–ONL	2.2488e-06	0.036471	-0.503687	0.583	0.842
Dcn	OPL–ONL	2.21673e-06	0.035951	-1.00885	0.655	0.825
Dtx4	MCL–ONL	2.1306e-06	0.034554	-0.66422	0.4	0.754
Tax1bp3	OPL–ONL	2.12815e-06	0.0345143	-0.617684	0.517	0.789
Wnt6	GCL–ONL	2.10565e-06	0.0341494	-0.545957	0.328	0.596
Id3	OPL–ONL	1.99909e-06	0.0324212	-0.508984	0.897	0.93
Trak2	MCL–ONL	1.89649e-06	0.0307573	-0.894316	1	1
Ptprd	MCL–ONL	1.89649e-06	0.0307573	0.535878	1	0.982
Ppfia1	GCL–ONL	1.84987e-06	0.0300012	-0.731845	0.881	0.842
Tbc1d9b	MCL–ONL	1.81408e-06	0.0294207	-0.525185	1	0.965
Dtx4	OPL–ONL	1.81153e-06	0.0293794	-0.531018	0.328	0.754
Sv2b	MCL–ONL	1.77158e-06	0.0287315	0.603812	1	0.807
Col1a2	OPL–ONL	1.76915e-06	0.0286921	-0.621442	0.31	0.702
Dio2	OPL–ONL	1.74135e-06	0.0282412	0.557341	0.862	0.579
Gabrb2	MCL–GL	1.65758e-06	0.0268826	0.522433	1	1
Nefl	MCL–GL	1.65672e-06	0.0268687	0.602246	0.933	0.708
A230065H16Rik	MCL–ONL	1.65484e-06	0.0268382	0.525213	0.967	0.544
Sema3c	MCL–ONL	1.63844e-06	0.0265722	0.525085	1	0.842
Cd9	OPL–ONL	1.60646e-06	0.0260536	-0.501346	0.897	0.965
Fam102a	OPL–ONL	1.60164e-06	0.0259754	-0.502953	0.552	0.825
Clca1	OPL–ONL	1.56732e-06	0.0254188	-0.70878	0.379	0.754
Paqr8	GCL–OPL	1.49718e-06	0.0242813	-0.508807	0.746	0.759
Nr2f1	MCL–ONL	1.40691e-06	0.0228173	-0.616311	0.8	0.895
Col12a1	GCL–ONL	1.3568e-06	0.0220045	-0.639927	0.343	0.614
Syt7	MCL–ONL	1.26917e-06	0.0205833	0.502804	1	1
Ddah1	OPL–ONL	1.25187e-06	0.0203028	0.511488	0.931	0.684
Fn1	GCL–ONL	1.23752e-06	0.02007	-0.534727	0.91	0.93
Plcxd2	MCL–ONL	1.21195e-06	0.0196554	0.527479	1	0.93
Lhfpl3	GCL–OPL	1.20466e-06	0.0195372	-0.557571	0.836	0.81
Afap1l2	OPL–ONL	1.16859e-06	0.0189523	-0.545921	0.259	0.667
Cldn5	OPL–ONL	1.1629e-06	0.0188599	-0.788271	0.741	0.895
Col16a1	MCL–ONL	1.15076e-06	0.018663	-0.529817	0.267	0.719
Cd9	MCL–ONL	1.1081e-06	0.0179711	-0.63959	0.967	0.965
Col11a1	GL–ONL	1.08634e-06	0.0176182	-0.584789	0.5	0.789
Cldn5	GL–ONL	1.07591e-06	0.0174491	-0.8636	0.854	0.895
Hadhb	GCL–OPL	1.04097e-06	0.0168825	-0.514826	0.97	1
Pla2g16	MCL–ONL	1.03354e-06	0.016762	-0.643532	0.767	0.93
Ppap2b	MCL–OPL	1.00858e-06	0.0163571	-0.523829	1	1
Hadhb	MCL–ONL	9.67226e-07	0.0156865	-0.630647	0.967	0.965
Nid1	MCL–ONL	9.56597e-07	0.0155141	-0.549642	0.467	0.807
AI593442	MCL–GL	9.33115e-07	0.0151333	-0.552921	0.7	0.917
S100a1	GCL–OPL	9.17869e-07	0.014886	-0.517342	1	0.983
Acsbg1	GCL–ONL	8.94718e-07	0.0145105	-0.555439	0.985	0.965
Ccng1	GCL–ONL	8.428e-07	0.0136685	-0.518157	0.91	0.912
Hpcal4	MCL–ONL	8.42132e-07	0.0136577	0.543848	1	0.912
Ablim3	MCL–ONL	8.28404e-07	0.0134351	0.509991	0.967	0.754
Prdx1	GCL–ONL	7.87168e-07	0.0127663	-0.571136	1	1
Th	OPL–GL	7.75137e-07	0.0125712	-0.515812	0.931	0.958
Igfbp7	GL–ONL	7.59526e-07	0.012318	-0.642381	0.875	0.93
Camk2a	OPL–ONL	7.55338e-07	0.0122501	0.582026	0.948	0.877
Mgll	GCL–GL	7.37217e-07	0.0119562	-0.50399	0.985	0.979
Dtx4	GL–ONL	7.36661e-07	0.0119472	-0.592668	0.438	0.754
Lmo4	OPL–ONL	7.02763e-07	0.0113974	-0.528341	0.81	0.947
Chl1	MCL–ONL	6.85247e-07	0.0111133	-0.537663	0.3	0.737
S100a16	GCL–ONL	6.64762e-07	0.0107811	-0.528223	0.955	0.947
Matn4	MCL–ONL	6.6376e-07	0.0107649	-0.54198	0.2	0.684
Agt	GL–ONL	6.62921e-07	0.0107513	-0.652294	0.5	0.807
Thbs2	GCL–ONL	6.58855e-07	0.0106853	-0.509514	0.388	0.649
Dio2	GCL–OPL	6.55442e-07	0.01063	-0.577117	0.866	0.862
Sash1	MCL–GL	6.48762e-07	0.0105216	-0.523029	1	1
Afap1l2	GCL–ONL	6.40932e-07	0.0103946	-0.583514	0.373	0.667
Slc17a7	MCL–GL	6.15222e-07	0.00997767	0.66691	1	0.979
Ppfia1	OPL–ONL	5.82631e-07	0.00944911	-0.742166	0.621	0.842
Slc13a3	MCL–ONL	5.58375e-07	0.00905573	-0.509699	0.633	0.877
Caskin2	GCL–ONL	5.21107e-07	0.00845131	-0.515423	0.358	0.649
Slc25a22	MCL–ONL	5.10062e-07	0.00827218	0.51776	1	0.667
Plce1	MCL–ONL	4.91807e-07	0.00797612	-0.687698	0.5	0.825
Arap2	GCL–MCL	4.87983e-07	0.00791411	-0.521675	0.91	1
Nr2f1	OPL–ONL	4.77791e-07	0.00774881	-0.508423	0.707	0.895
Doc2g	MCL–ONL	4.63148e-07	0.00751134	0.553925	1	1
Vat1l	MCL–ONL	4.61078e-07	0.00747777	-0.708001	0.333	0.754
Snx18	GCL–ONL	4.43036e-07	0.00718516	-0.556328	0.776	0.825
Clstn2	GCL–MCL	4.32921e-07	0.00702111	-0.552985	0.955	1
Arpc1b	MCL–ONL	4.32891e-07	0.00702063	-0.706825	0.767	0.86
Cav2	OPL–ONL	4.30473e-07	0.00698141	-0.503393	0.552	0.807
Clstn2	MCL–GL	4.19119e-07	0.00679727	0.552331	1	0.854
Hmgcs2	MCL–ONL	4.1688e-07	0.00676097	-1.03479	0.6	0.807
Tubb2b	GCL–MCL	4.15709e-07	0.00674197	0.53126	1	1
Ctnna1	MCL–ONL	4.07048e-07	0.0066015	-0.598547	0.733	0.86
Trh	OPL–GL	3.97034e-07	0.0064391	-0.501374	0.724	1
Lrig1	GCL–ONL	3.88021e-07	0.00629292	-0.507893	0.746	0.842
Col1a1	OPL–ONL	3.83681e-07	0.00622254	-0.788928	0.379	0.754
Heyl	MCL–ONL	3.56638e-07	0.00578395	-0.674746	0.467	0.807
Lrrn3	MCL–ONL	3.18334e-07	0.00516274	0.512371	1	0.667
Sash1	MCL–OPL	3.07437e-07	0.00498601	-0.507215	1	0.983
Stmn2	MCL–GL	3.05707e-07	0.00495796	0.562617	1	0.979
Hey2	MCL–ONL	3.04044e-07	0.00493099	-0.786843	0.8	0.877
Gpsm1	MCL–OPL	2.92179e-07	0.00473856	0.513198	1	0.897
Nrn1	MCL–ONL	2.90956e-07	0.00471872	0.57434	0.967	0.439
Clstn2	MCL–ONL	2.86675e-07	0.0046493	0.57981	1	0.754
Kif5b	GL–ONL	2.80127e-07	0.00454309	-0.993314	1	1
Sfxn5	MCL–OPL	2.79998e-07	0.00454101	-0.559664	0.967	1
Necab2	GCL–MCL	2.77651e-07	0.00450295	0.535606	0.925	0.733
Cbln1	GCL–MCL	2.71315e-07	0.00440018	-0.531338	0.746	0.867
Tspan15	MCL–ONL	2.69397e-07	0.00436908	-0.616577	0.6	0.86
Nefm	MCL–GL	2.63839e-07	0.00427894	0.67459	1	0.771
Tril	GCL–OPL	2.60238e-07	0.00422054	-0.504267	0.821	0.879
Sorbs1	GL–ONL	2.52757e-07	0.00409921	-0.697575	0.979	1
Ctnna1	OPL–ONL	2.46866e-07	0.00400367	-0.50113	0.569	0.86
Dcn	MCL–ONL	2.46644e-07	0.00400007	-1.27271	0.567	0.825
Ppp3ca	GCL–MCL	2.3298e-07	0.00377846	0.503094	1	1
Aqp4	GCL–ONL	2.22852e-07	0.00361422	-0.508081	1	0.965
Yap1	MCL–ONL	2.22331e-07	0.00360576	-0.677001	0.6	0.86
Ifi27l1	OPL–ONL	2.20393e-07	0.00357434	-0.52536	0.776	0.947
Reln	MCL–GL	2.20087e-07	0.00356938	0.566374	1	1
Cnn3	GL–ONL	2.09124e-07	0.00339157	-0.553518	0.979	0.982
Col1a2	GCL–ONL	2.08939e-07	0.00338858	-0.711619	0.478	0.702
Cryab	GL–ONL	2.08428e-07	0.00338029	-0.628046	0.792	0.965
Itm2a	MCL–ONL	2.07163e-07	0.00335977	-0.558552	1	1
Ube2v1	MCL–ONL	2.01438e-07	0.00326693	0.500414	1	0.807
Slc38a1	MCL–ONL	1.96947e-07	0.00319409	0.5288	1	0.912
Syne2	MCL–ONL	1.93684e-07	0.00314116	-0.512351	0.567	0.825
Ifi27l1	GL–ONL	1.92833e-07	0.00312736	-0.553003	0.854	0.947
Scube1	MCL–ONL	1.92019e-07	0.00311416	0.521214	1	0.684
Rgcc	GL–ONL	1.91142e-07	0.00309994	-0.741016	0.854	0.912
Nppa	MCL–GL	1.91057e-07	0.00309856	-0.567388	0.267	0.771
Ssfa2	GCL–ONL	1.88214e-07	0.00305245	-0.553746	0.91	0.93
Serpinh1	MCL–ONL	1.78579e-07	0.00289619	-0.532907	0.633	0.877
S1pr1	GCL–OPL	1.77649e-07	0.00288111	-0.547221	0.955	0.897
Sp9	GCL–MCL	1.73659e-07	0.00281641	0.507477	1	0.967
Vat1l	GL–ONL	1.70457e-07	0.00276447	-0.611833	0.396	0.754
Tmem229a	GCL–OPL	1.62353e-07	0.00263304	-0.530877	0.985	0.914
Dnm3	GL–ONL	1.61433e-07	0.00261812	0.535493	0.958	0.789
Atp1a2	MCL–OPL	1.58786e-07	0.00257519	-0.622505	1	1
Cacnb4	MCL–GL	1.57582e-07	0.00255566	0.625137	1	0.917
Hbb.b2	GCL–ONL	1.55579e-07	0.00252318	-0.701476	0.806	0.807
Foxo1	GCL–ONL	1.53832e-07	0.00249486	-0.531594	0.731	0.807
Zfp36l1	MCL–ONL	1.52706e-07	0.00247659	-0.690647	0.7	0.877
Elavl2	GCL–MCL	1.51138e-07	0.00245116	-0.534155	0.627	0.933
Bsn	MCL–ONL	1.46174e-07	0.00237065	0.509491	1	0.86
Ntng1	MCL–OPL	1.44129e-07	0.00233748	0.52283	1	0.931
Cldn5	MCL–ONL	1.41953e-07	0.00230219	-1.05296	0.667	0.895
Ahnak	GL–ONL	1.34159e-07	0.00217579	-0.719754	0.896	0.93
Fam163b	MCL–ONL	1.33479e-07	0.00216477	0.538482	1	0.895
Npr1	MCL–ONL	1.30797e-07	0.00212126	0.576289	0.967	0.474
Bmp7	OPL–ONL	1.28443e-07	0.0020831	-0.512807	0.517	0.807
Beta.s	GCL–GL	1.27036e-07	0.00206027	-1.10501	1	1
Rcan2	GCL–OPL	1.25898e-07	0.00204182	-0.512889	1	0.983
Fasn	OPL–ONL	1.24825e-07	0.00202442	-0.517945	0.948	0.982
Hey2	GL–ONL	1.24699e-07	0.00202238	-0.653748	0.729	0.877
Sv2b	GCL–GL	1.23043e-07	0.0019955	-0.527222	0.806	0.958
Grin1	MCL–ONL	1.20739e-07	0.00195815	0.541081	1	0.877
Th	GL–ONL	1.19241e-07	0.00193385	0.594643	0.958	0.825
Camk4	GCL–MCL	1.17883e-07	0.00191182	0.578797	0.985	0.8
Cd9	GL–ONL	1.17528e-07	0.00190607	-0.610098	0.958	0.965
Aspa	GL–ONL	1.16245e-07	0.00188526	-0.693238	0.667	0.877
Abhd3	OPL–ONL	1.16228e-07	0.00188499	0.526252	1	0.754
Pvrl1	MCL–ONL	1.14209e-07	0.00185225	0.56354	1	0.474
Nfia	GCL–ONL	1.13176e-07	0.00183549	-0.648071	0.896	0.86
Tbx21	MCL–GL	1.09222e-07	0.00177137	0.517972	0.933	0.542
Foxd3	GL–ONL	1.09123e-07	0.00176976	-0.633737	0.5	0.825
Apold1	MCL–GL	1.0898e-07	0.00176744	-0.586124	0.833	0.979
Col1a1	GCL–ONL	1.05112e-07	0.0017047	-0.828943	0.627	0.754
Igf2	GCL–ONL	1.04201e-07	0.00168993	-0.904646	0.896	0.86
Dmd	GCL–ONL	1.03272e-07	0.00167487	-0.52067	0.866	0.912
Atp1b2	MCL–ONL	9.99899e-08	0.00162164	-0.504144	1	1
X2010300C02Rik	GCL–MCL	9.98514e-08	0.00161939	0.531037	1	1
Ptn	GL–ONL	9.81801e-08	0.00159228	-0.83016	0.812	0.947
Unc13c	MCL–ONL	9.75342e-08	0.00158181	-0.956945	0.333	0.772
Sox10	GL–ONL	9.701e-08	0.00157331	-0.545877	0.688	0.93
Ncan	MCL–GL	9.52413e-08	0.00154462	-0.537357	0.967	1
Cd9	GCL–ONL	9.28999e-08	0.00150665	-0.545544	0.925	0.965
Islr	MCL–GL	9.14136e-08	0.00148255	-0.700603	0.733	0.938
Syn1	MCL–GL	8.9995e-08	0.00145954	0.525615	1	0.979
Atf5	GL–ONL	8.9843e-08	0.00145707	-0.688336	0.833	0.93
Nrxn3	MCL–OPL	8.90775e-08	0.00144466	0.520247	1	0.983
Bgn	GL–ONL	8.453e-08	0.00137091	-0.573798	0.688	0.895
Col11a1	MCL–ONL	8.32327e-08	0.00134987	-0.740994	0.367	0.789
S100a5	GL–ONL	8.25397e-08	0.00133863	-0.703693	1	1
Gja1	MCL–ONL	7.81311e-08	0.00126713	-0.502821	1	1
Stmn2	GCL–MCL	7.38144e-08	0.00119712	-0.546242	1	1
Gstm1	MCL–OPL	7.32895e-08	0.00118861	-0.574598	0.967	1
Vstm4	MCL–ONL	7.20763e-08	0.00116893	-0.697781	0.433	0.807
Nefh	GCL–MCL	7.19456e-08	0.00116681	-0.597303	0.746	0.933
Bsn	MCL–GL	6.76759e-08	0.00109757	0.500892	1	0.958
Yap1	OPL–ONL	6.72793e-08	0.00109114	-0.544462	0.552	0.86
Fndc5	GCL–OPL	6.7108e-08	0.00108836	-0.569907	0.955	0.966
Cnp	GCL–GL	6.68474e-08	0.00108413	0.520062	0.985	0.938
Slc4a4	MCL–OPL	6.64481e-08	0.00107765	-0.578787	1	1
Ptn	GCL–GL	6.62209e-08	0.00107397	-0.623522	0.522	0.812
Aspa	MCL–ONL	6.60679e-08	0.00107149	-0.832833	0.7	0.877
Cnn3	GCL–ONL	6.30907e-08	0.0010232	-0.518459	1	0.982
Dcn	GL–ONL	6.26374e-08	0.00101585	-1.15511	0.479	0.825
Fyco1	OPL–ONL	6.25632e-08	0.00101465	-0.641556	0.672	0.93
X2310022B05Rik	GL–ONL	6.14152e-08	0.000996031	-0.770389	0.896	0.93
Cebpd	MCL–ONL	6.02347e-08	0.000976886	-0.665374	0.467	0.842
Gap43	OPL–ONL	6.00252e-08	0.000973488	0.534618	0.793	0.316
Bex1	GL–ONL	5.88807e-08	0.000954927	0.551066	0.979	0.614
Epas1	MCL–ONL	5.51348e-08	0.000894177	-0.520376	1	1
Fxyd6	MCL–ONL	5.50583e-08	0.000892936	-0.595935	0.933	0.965
Shisa9	GCL–OPL	5.46052e-08	0.000885587	-0.545952	0.91	0.897
Rcan2	OPL–ONL	5.45803e-08	0.000885184	0.572414	0.983	0.86
Sept3	GL–ONL	5.2711e-08	0.000854867	0.519874	0.979	0.684
Rgcc	MCL–ONL	5.20325e-08	0.000843862	-0.945254	0.933	0.912
Plce1	GL–ONL	5.1214e-08	0.000830589	-0.639681	0.417	0.825
S100a5	GCL–GL	5.10693e-08	0.000828241	-0.959333	0.985	1
Heyl	GL–ONL	5.04234e-08	0.000817767	-0.624399	0.458	0.807
Camk2a	MCL–ONL	4.70572e-08	0.000763174	0.510912	1	0.877
Acsbg1	GCL–OPL	4.55341e-08	0.000738472	-0.552509	0.985	0.966
Tax1bp3	GCL–ONL	4.43106e-08	0.000718629	-0.760504	0.716	0.789
Strbp	MCL–ONL	4.2876e-08	0.000695363	0.526053	1	0.965
Ap3s1	MCL–ONL	4.14129e-08	0.000671634	0.573051	1	0.596
Kctd12	MCL–GL	4.02763e-08	0.000653201	-0.647958	1	1
Msi2	MCL–GL	4.02763e-08	0.000653201	-0.539963	1	1
Gng13	GCL–GL	3.97697e-08	0.000644984	-0.574716	0.866	0.979
Cnn3	MCL–ONL	3.87596e-08	0.000628603	-0.695292	1	0.982
Mmd2	MCL–OPL	3.8554e-08	0.000625268	-0.523817	1	1
Tnfrsf19	GCL–GL	3.8253e-08	0.000620387	-0.507321	0.478	0.771
Nlk	MCL–ONL	3.7359e-08	0.000605888	0.506182	1	0.684
Aqp1	GCL–ONL	3.71164e-08	0.000601953	-0.529468	0.448	0.702
Shisa9	MCL–GL	3.58189e-08	0.000580911	-0.642118	0.933	0.979
Arap2	GCL–OPL	3.5183e-08	0.000570597	-0.527772	0.91	0.948
Mest	MCL–ONL	3.50226e-08	0.000567997	-0.852874	1	1
Timp3	GCL–GL	3.47495e-08	0.000563567	-0.524853	0.97	0.979
Nat8l	MCL–GL	3.3807e-08	0.000548282	0.523938	1	0.958
Nrxn3	MCL–GL	3.37868e-08	0.000547955	0.591135	1	0.938
Nrep	GCL–MCL	3.3493e-08	0.000543189	0.579568	1	1
Psat1	GL–ONL	3.34592e-08	0.000542641	-0.576168	1	1
Scube1	MCL–GL	3.32536e-08	0.000539306	0.550595	1	0.833
Cnn3	OPL–ONL	3.3037e-08	0.000535794	-0.564781	0.897	0.982
Igfbp7	MCL–ONL	3.30215e-08	0.000535542	-0.870496	0.9	0.93
Snx10	GCL–MCL	3.20032e-08	0.000519028	-0.511992	0.94	1
Uchl1	MCL–GL	3.18922e-08	0.000517228	0.587739	1	0.979
Tmem132b	MCL–ONL	3.17618e-08	0.000515113	-0.780756	0.667	0.895
Phgdh	MCL–ONL	3.10945e-08	0.000504291	-0.834475	0.833	0.93
Cdhr1	GL–ONL	3.10937e-08	0.000504277	0.624276	1	1
Sat1	GCL–ONL	3.06329e-08	0.000496805	-0.547745	0.791	0.842
Apc	GL–ONL	2.99726e-08	0.000486095	-0.887836	1	1
Timp3	GCL–OPL	2.98771e-08	0.000484546	-0.507445	0.97	1
Wls	GL–ONL	2.96788e-08	0.000481331	-0.671208	0.896	0.93
Tmem132b	GL–ONL	2.90713e-08	0.000471479	-0.694791	0.604	0.895
Scoc	MCL–ONL	2.85641e-08	0.000463253	0.513288	1	0.965
Igfbp7	OPL–ONL	2.81723e-08	0.000456898	-0.701024	0.81	0.93
Epha5	GCL–ONL	2.78361e-08	0.000451446	0.502996	0.91	0.579
X2900097C17Rik	MCL–ONL	2.71446e-08	0.000440231	0.501131	1	1
Tmem163	MCL–ONL	2.67414e-08	0.000433691	0.508161	1	0.754
Thy1	MCL–ONL	2.57861e-08	0.000418199	0.534378	1	0.965
Npr1	MCL–GL	2.52228e-08	0.000409064	0.643436	0.967	0.5
Hmgcs2	OPL–ONL	2.47479e-08	0.000401362	-0.894301	0.586	0.807
Sox10	MCL–ONL	2.40749e-08	0.000390446	-0.637947	0.833	0.93
Slc38a3	GCL–GL	2.35503e-08	0.000381938	-0.510702	0.985	1
Ctnnd2	OPL–ONL	2.32808e-08	0.000377568	0.558835	0.966	0.667
Ifitm3	OPL–ONL	2.32082e-08	0.00037639	-0.527248	0.638	0.93
Ptn	GCL–OPL	2.30101e-08	0.000373179	-0.567936	0.522	0.81
Camkk2	MCL–ONL	2.2535e-08	0.000365473	0.536149	1	0.807
Serpine2	MCL–GL	2.24027e-08	0.000363327	-0.54618	1	1
Ndrg2	MCL–OPL	2.21665e-08	0.000359496	-0.524861	1	1
Gabra1	MCL–ONL	2.21077e-08	0.000358543	0.593885	1	1
Trak2	OPL–ONL	2.18533e-08	0.000354417	-0.899212	0.966	1
Arhgap5	GCL–ONL	2.16323e-08	0.000350833	-0.809722	0.642	0.807
Bgn	MCL–ONL	2.14328e-08	0.000347597	-0.755114	0.7	0.895
Col11a1	OPL–ONL	2.08068e-08	0.000337444	-0.620438	0.362	0.789
Dcx	GCL–ONL	2.07794e-08	0.000337001	0.501037	1	0.947
Agt	MCL–ONL	2.04462e-08	0.000331596	-0.821576	0.233	0.807
Col11a1	GCL–ONL	2.00286e-08	0.000324824	-0.624278	0.522	0.789
Epas1	MCL–OPL	2.00248e-08	0.000324762	-0.541238	1	1
Scrib	GCL–ONL	1.98185e-08	0.000321417	-0.535821	0.881	0.912
Lrrc58	GCL–ONL	1.96126e-08	0.000318077	-0.518599	0.985	1
Eomes	GL–ONL	1.89645e-08	0.000307567	0.530479	1	0.825
Cacnb4	OPL–ONL	1.82539e-08	0.000296042	0.563113	0.966	0.825
Rcn1	MCL–ONL	1.79398e-08	0.000290947	-0.588469	0.733	0.912
Vat1l	OPL–ONL	1.72449e-08	0.000279678	-0.620969	0.414	0.754
Mdk	GCL–ONL	1.71662e-08	0.000278401	-0.574727	0.791	0.842
Mmd2	MCL–ONL	1.70751e-08	0.000276924	-0.750359	1	1
Gpsm1	MCL–GL	1.66301e-08	0.000269707	0.610949	1	0.938
Aspa	OPL–ONL	1.62782e-08	0.000263999	-0.685982	0.5	0.877
Tns3	MCL–ONL	1.62019e-08	0.000262762	-0.574806	0.933	0.982
Pik3r1	MCL–ONL	1.61631e-08	0.000262133	-0.735703	0.9	0.965
Sema3c	MCL–GL	1.60829e-08	0.000260833	0.686613	1	0.792
Gng3	GL–ONL	1.59551e-08	0.000258759	0.504397	1	0.965
Kcnh3	GCL–MCL	1.5602e-08	0.000253033	0.556655	1	0.967
Gng4	MCL–OPL	1.53866e-08	0.00024954	0.715355	1	0.879
Agt	OPL–ONL	1.5322e-08	0.000248492	-0.700146	0.362	0.807
Mgst3	MCL–ONL	1.51401e-08	0.000245542	0.588325	1	0.754
Heyl	OPL–ONL	1.50998e-08	0.000244889	-0.607505	0.397	0.807
Laptm4a	MCL–ONL	1.461e-08	0.000236944	-0.557195	1	1
Stxbp6	MCL–ONL	1.46078e-08	0.000236909	0.591745	1	0.965
Lhfp	GCL–ONL	1.42371e-08	0.000230898	-0.585651	0.881	0.877
Camk4	GCL–OPL	1.40297e-08	0.000227533	0.504535	0.985	0.724
Unc13c	GCL–ONL	1.36722e-08	0.000221735	-0.847147	0.522	0.772
Dcx	GCL–OPL	1.33713e-08	0.000216855	0.523797	1	0.879
Gng4	MCL–GL	1.30956e-08	0.000212384	0.698677	1	0.958
Ccnd2	GL–ONL	1.29581e-08	0.000210155	-0.89494	0.438	0.825
Unc80	MCL–ONL	1.2492e-08	0.000202595	0.594348	1	1
Luzp2	OPL–ONL	1.217e-08	0.000197372	0.537019	1	1
Fam107a	GCL–ONL	1.19317e-08	0.000193509	-0.549409	0.97	0.965
Luzp2	OPL–GL	1.17909e-08	0.000191225	0.539046	1	1
Vat1l	GCL–ONL	1.16969e-08	0.0001897	-0.642327	0.552	0.754
Gatm	GCL–ONL	1.15705e-08	0.00018765	-0.676266	0.94	0.965
Evi5	GCL–MCL	1.13295e-08	0.000183742	-0.531095	0.955	1
Npy	MCL–ONL	1.12422e-08	0.000182327	-1.07639	0.967	0.965
Ifi27l1	MCL–ONL	1.11532e-08	0.000180882	-0.699744	0.867	0.947
Tubb5	MCL–ONL	1.09393e-08	0.000177413	0.677938	1	0.93
Slc6a11	MCL–GL	1.09325e-08	0.000177303	-0.56368	1	1
B2m	MCL–ONL	1.01268e-08	0.000164236	-0.707599	1	1
Map1b	MCL–ONL	1.01268e-08	0.000164236	0.585846	1	1
Rgcc	OPL–ONL	1.00317e-08	0.000162694	-0.790223	0.81	0.912
Fam3c	MCL–ONL	9.86213e-09	0.000159944	-0.600887	0.967	0.982
Kif1a	MCL–ONL	9.6057e-09	0.000155785	0.53707	1	0.965
Gpsm1	MCL–ONL	9.52448e-09	0.000154468	0.61748	1	0.877
Mbp	GCL–MCL	9.00543e-09	0.00014605	0.577748	1	1
Igfbp2	GCL–ONL	8.86841e-09	0.000143828	-0.650049	0.97	0.93
Hey2	OPL–ONL	8.85325e-09	0.000143582	-0.710823	0.603	0.877
Gng13	GL–ONL	8.71928e-09	0.000141409	-0.722464	0.979	0.965
Atf5	OPL–ONL	8.64377e-09	0.000140185	-0.715045	0.793	0.93
Cck	MCL–OPL	8.34019e-09	0.000135261	-0.646043	1	1
Camk4	GCL–ONL	8.20825e-09	0.000133121	0.512273	0.985	0.596
Gcnt1	GCL–GL	8.14172e-09	0.000132042	0.502733	0.851	0.438
Fyco1	MCL–ONL	7.7735e-09	0.000126071	-0.859436	0.6	0.93
Slc16a1	GCL–ONL	7.7329e-09	0.000125412	-0.527638	0.776	0.86
Kcnd2	MCL–ONL	7.67464e-09	0.000124467	0.641429	1	0.86
Ccnd2	MCL–ONL	7.6599e-09	0.000124228	-1.04254	0.267	0.825
Mboat2	GCL–ONL	7.47459e-09	0.000121223	-0.581455	0.478	0.789
Nrep	GCL–ONL	7.4193e-09	0.000120326	0.547337	1	0.895
Apod	MCL–GL	7.14488e-09	0.000115876	-0.814052	1	1
Scn1b	GCL–MCL	7.14433e-09	0.000115867	-0.519123	0.985	1
Serpinf1	GCL–ONL	6.99084e-09	0.000113378	-0.547191	0.552	0.807
Nefm	MCL–ONL	6.98946e-09	0.000113355	0.747823	1	0.596
Gpt2	MCL–ONL	6.7973e-09	0.000110239	-0.978069	0.9	0.982
Ptgds	OPL–ONL	6.71035e-09	0.000108828	-0.712268	1	1
Shisa3	MCL–ONL	6.50588e-09	0.000105512	0.69105	1	0.842
Lamc1	GCL–ONL	6.3859e-09	0.000103566	-0.59522	0.627	0.825
Gm13889	GCL–MCL	6.21336e-09	0.000100768	0.552642	1	1
Ccnd1	GCL–ONL	6.19812e-09	0.000100521	-1.10279	0.701	0.807
Gpt2	GL–ONL	6.17021e-09	0.000100068	-0.805224	0.917	0.982
Dtx4	GCL–ONL	6.15322e-09	9.97929e-05	-0.648376	0.478	0.754
Scn1b	MCL–ONL	5.69459e-09	9.23548e-05	0.629247	1	0.789
Matn4	GCL–ONL	5.67271e-09	9.2e-05	-0.518601	0.343	0.684
Spock3	GCL–ONL	5.66406e-09	9.18597e-05	0.511313	1	0.667
Ms4a15	GCL–MCL	5.65296e-09	9.16797e-05	-0.604894	0.94	1
Prdx6	MCL–ONL	5.64928e-09	9.16201e-05	-0.727473	1	1
Timp3	GL–ONL	5.50766e-09	8.93233e-05	-0.564385	0.979	1
Wls	OPL–ONL	5.45901e-09	8.85342e-05	-0.724358	0.672	0.93
Luzp2	GCL–OPL	5.40396e-09	8.76414e-05	-0.500373	1	1
Ptn	OPL–ONL	5.23196e-09	8.4852e-05	-0.885746	0.81	0.947
Bex2	MCL–ONL	5.07537e-09	8.23124e-05	0.571229	1	0.982
Unc13c	OPL–ONL	5.05765e-09	8.2025e-05	-0.835795	0.31	0.772
Stxbp6	MCL–OPL	4.93163e-09	7.99812e-05	0.57663	1	0.983
Nrep	GCL–GL	4.90761e-09	7.95917e-05	0.559395	1	0.938
Cav1	GCL–ONL	4.85801e-09	7.87873e-05	-0.616479	0.642	0.807
Aqp4	MCL–OPL	4.67726e-09	7.58558e-05	-0.638864	1	1
Tyro3	GCL–MCL	4.64653e-09	7.53575e-05	0.574173	0.97	0.8
Vstm4	OPL–ONL	4.50579e-09	7.30749e-05	-0.599093	0.414	0.807
Serpinf1	OPL–ONL	4.50579e-09	7.30749e-05	-0.557927	0.414	0.807
Lmo4	MCL–ONL	4.41235e-09	7.15596e-05	-0.861465	0.9	0.947
Mfap3l	MCL–ONL	4.31664e-09	7.00073e-05	-0.762969	0.933	0.982
Lrrc55	GCL–MCL	4.29074e-09	6.95871e-05	-0.509004	0.746	0.967
X2310022B05Rik	MCL–ONL	4.26122e-09	6.91084e-05	-1.00908	0.867	0.93
Sash1	GL–ONL	4.20078e-09	6.81283e-05	-0.834863	1	0.982
Tmod2	GCL–ONL	4.20071e-09	6.81272e-05	-0.561515	1	1
Rasd2	GCL–MCL	4.13055e-09	6.69893e-05	-0.607478	0.896	0.967
Clca1	GCL–ONL	4.11246e-09	6.66959e-05	-0.767741	0.418	0.754
Ncam1	MCL–ONL	4.09271e-09	6.63756e-05	-0.684954	1	1
Ap2m1	MCL–ONL	3.87697e-09	6.28767e-05	0.529227	1	0.965
Ptprd	GCL–GL	3.86333e-09	6.26555e-05	-0.516148	0.97	1
Ly6c1	GCL–ONL	3.49458e-09	5.66752e-05	-0.624572	0.94	0.965
Kcnip2	GL–ONL	3.43967e-09	5.57846e-05	0.576236	1	0.877
Plp1	GL–ONL	3.32518e-09	5.39278e-05	-0.804798	0.979	1
Ppm1e	MCL–ONL	3.29621e-09	5.34579e-05	0.502086	1	0.982
Trh	MCL–GL	3.1926e-09	5.17776e-05	-0.680171	0.867	1
Spon1	GCL–GL	3.13835e-09	5.08978e-05	-0.50412	0.94	0.979
Kitl	GCL–OPL	3.12793e-09	5.07287e-05	-0.58513	0.806	0.914
Ppfia2	GCL–OPL	3.12284e-09	5.06462e-05	0.500202	0.985	0.776
Psat1	MCL–ONL	3.11686e-09	5.05493e-05	-0.812527	0.867	1
Rasl11b	MCL–GL	3.00597e-09	4.87509e-05	0.520178	1	1
Ahcyl2	GL–ONL	2.95652e-09	4.79488e-05	-0.717021	1	1
Pak1	MCL–ONL	2.95626e-09	4.79446e-05	0.603079	1	0.965
Nid1	GCL–ONL	2.7637e-09	4.48217e-05	-0.516965	0.537	0.807
Gm12070	MCL–ONL	2.67045e-09	4.33093e-05	0.568918	1	0.789
Gabrb2	GCL–GL	2.64373e-09	4.2876e-05	-0.541184	1	1
Atf5	MCL–ONL	2.55629e-09	4.1458e-05	-0.956924	0.767	0.93
Nnat	GCL–ONL	2.55568e-09	4.14481e-05	-0.643654	0.91	0.93
Zic2	OPL–GL	2.48125e-09	4.02409e-05	-0.551146	0.603	0.979
Rasl11b	MCL–OPL	2.33356e-09	3.78457e-05	0.510805	1	1
Ncdn	MCL–OPL	2.3298e-09	3.77847e-05	0.569857	1	0.931
Ntng1	MCL–ONL	2.3269e-09	3.77377e-05	0.676649	1	0.754
Stxbp6	GCL–GL	2.30086e-09	3.73153e-05	0.569789	1	0.979
Edil3	OPL–ONL	2.22823e-09	3.61374e-05	-0.696652	0.914	0.982
Cyp2j6	GCL–ONL	2.15917e-09	3.50174e-05	-0.654482	0.687	0.807
Vtn	GL–ONL	2.11381e-09	3.42818e-05	-0.730859	0.938	0.982
Trnp1	GCL–MCL	2.09288e-09	3.39423e-05	-0.590472	1	1
Slc17a7	GCL–GL	2.07193e-09	3.36025e-05	-0.75198	0.97	0.979
Psat1	OPL–ONL	1.97765e-09	3.20735e-05	-0.626893	0.914	1
Abhd3	GCL–OPL	1.82376e-09	2.95778e-05	-0.570262	0.91	1
Bgn	OPL–ONL	1.81249e-09	2.93949e-05	-0.65698	0.569	0.895
Fstl5	GCL–MCL	1.81086e-09	2.93685e-05	-0.505549	0.955	1
Omp	GCL–GL	1.79595e-09	2.91267e-05	-0.523576	0.836	0.979
Kcnj10	MCL–OPL	1.77991e-09	2.88666e-05	-0.576942	1	1
Sh3pxd2a	GL–ONL	1.77719e-09	2.88225e-05	-0.812284	0.542	0.895
Jam2	GCL–GL	1.76958e-09	2.8699e-05	-0.510313	0.955	0.979
Foxd3	MCL–ONL	1.74361e-09	2.82779e-05	-0.896467	0.233	0.825
Fyco1	GL–ONL	1.7024e-09	2.76095e-05	-0.76432	0.729	0.93
Gap43	GCL–MCL	1.6958e-09	2.75024e-05	-0.641638	0.582	0.967
Wls	MCL–ONL	1.67468e-09	2.71599e-05	-0.939788	0.833	0.93
Gpt2	OPL–ONL	1.63362e-09	2.64941e-05	-0.808586	0.914	0.982
Galntl6	MCL–ONL	1.5773e-09	2.55807e-05	0.503488	1	0.456
Syn1	MCL–ONL	1.52506e-09	2.47334e-05	0.668548	1	0.912
Tubb5	GCL–ONL	1.47887e-09	2.39844e-05	0.53538	1	0.93
Kif5b	MCL–ONL	1.44781e-09	2.34806e-05	-1.31269	1	1
Sorbs1	MCL–ONL	1.44781e-09	2.34806e-05	-1.0198	1	1
Efhd2	OPL–ONL	1.4236e-09	2.3088e-05	0.597154	0.983	0.93
Aldh1a1	GCL–ONL	1.3925e-09	2.25836e-05	-0.630162	0.746	0.86
Pclo	MCL–ONL	1.36734e-09	2.21755e-05	0.626318	1	0.93
A230065H16Rik	GCL–MCL	1.36325e-09	2.21092e-05	-0.635439	0.597	0.967
Ifitm3	MCL–ONL	1.36167e-09	2.20835e-05	-0.727406	0.6	0.93
Npy	GCL–GL	1.36016e-09	2.20591e-05	-0.669182	0.955	1
Cck	OPL–ONL	1.35338e-09	2.19492e-05	0.536355	1	1
Tbc1d9b	GCL–ONL	1.29362e-09	2.098e-05	-0.579698	0.881	0.965
Cpt1a	GCL–ONL	1.25081e-09	2.02856e-05	-0.539366	0.761	0.86
Nptx2	MCL–ONL	1.23996e-09	2.01096e-05	0.571168	1	0.632
Id3	MCL–ONL	1.21819e-09	1.97566e-05	-0.916899	0.933	0.93
Ahnak	MCL–ONL	1.21675e-09	1.97333e-05	-1.04629	0.7	0.93
Nnat	MCL–ONL	1.1664e-09	1.89166e-05	-0.916984	0.733	0.93
Eef1a2	MCL–ONL	1.15917e-09	1.87994e-05	0.565901	1	1
Sept3	OPL–ONL	1.15899e-09	1.87964e-05	0.637289	0.983	0.684
Shisa3	MCL–GL	1.15694e-09	1.87632e-05	0.743425	1	0.896
Fam163b	GCL–GL	1.1402e-09	1.84917e-05	0.511193	1	0.979
Sh3pxd2a	MCL–ONL	1.12403e-09	1.82295e-05	-0.944008	0.567	0.895
Ptprd	GCL–OPL	1.1174e-09	1.8122e-05	-0.60547	0.97	1
Plp1	GCL–ONL	1.11732e-09	1.81207e-05	-0.73542	1	1
Abat	GL–ONL	1.09569e-09	1.77699e-05	0.535969	1	0.965
Tspan15	OPL–ONL	1.08054e-09	1.75243e-05	-0.576571	0.466	0.86
Frzb	GL–ONL	1.07292e-09	1.74007e-05	-0.86774	0.938	0.982
Nap1l5	GL–ONL	1.05249e-09	1.70692e-05	0.561802	1	0.965
Nudt4	MCL–ONL	1.03672e-09	1.68135e-05	-0.904862	1	1
Gng4	MCL–ONL	1.00732e-09	1.63367e-05	0.813031	1	0.825
Nsf	MCL–OPL	9.74407e-10	1.58029e-05	0.503108	1	1
Sh3pxd2a	OPL–ONL	9.54826e-10	1.54854e-05	-0.790825	0.534	0.895
Ppap2b	OPL–ONL	9.54333e-10	1.54774e-05	0.554032	1	0.982
Vim	GL–ONL	8.95415e-10	1.45218e-05	-0.668602	0.938	1
Vsnl1	GL–ONL	8.60191e-10	1.39506e-05	0.560591	1	0.965
Slc7a11	MCL–ONL	8.33325e-10	1.35149e-05	-0.8741	0.667	0.965
Atp6v1b2	MCL–ONL	8.27901e-10	1.34269e-05	0.651964	1	0.947
Map7d1	GCL–ONL	8.01739e-10	1.30026e-05	0.513446	1	0.789
Prss23	GCL–GL	7.70588e-10	1.24974e-05	-0.549696	0.97	0.979
Snca	MCL–OPL	7.38738e-10	1.19809e-05	0.593617	1	0.983
Mest	GL–ONL	7.31224e-10	1.1859e-05	-0.826827	0.938	1
Zic2	MCL–GL	7.22183e-10	1.17124e-05	-0.722502	0.6	0.979
Zfp36l1	GCL–ONL	7.05581e-10	1.14431e-05	-0.644615	0.687	0.877
Aldh2	GCL–ONL	6.7127e-10	1.08867e-05	-0.642372	0.94	0.93
Zic2	GCL–GL	6.5655e-10	1.06479e-05	-0.5295	0.806	0.979
Prune2	GCL–MCL	6.50207e-10	1.05451e-05	-0.552658	0.985	1
Phgdh	OPL–ONL	6.49816e-10	1.05387e-05	-0.755548	0.724	0.93
Edil3	GL–ONL	6.34365e-10	1.02881e-05	-0.778113	0.979	0.982
Cplx1	GCL–ONL	6.33239e-10	1.02699e-05	0.529162	1	1
Nr4a1	GCL–ONL	6.07193e-10	9.84745e-06	0.50906	1	0.719
Gad1	MCL–OPL	5.91152e-10	9.5873e-06	0.570078	1	1
Gad1	MCL–ONL	5.90478e-10	9.57637e-06	0.623687	1	1
Yap1	GCL–ONL	5.7327e-10	9.29729e-06	-0.633564	0.701	0.86
Plce1	OPL–ONL	5.73119e-10	9.29485e-06	-0.668355	0.276	0.825
Gpsm1	GCL–MCL	5.60458e-10	9.08952e-06	0.535676	1	1
Fabp7	MCL–GL	5.34662e-10	8.67115e-06	-0.618673	1	1
Snca	MCL–GL	5.34662e-10	8.67115e-06	0.593615	1	0.979
Nat8l	MCL–ONL	5.2522e-10	8.51802e-06	0.608182	1	0.912
Apc	OPL–ONL	5.0496e-10	8.18943e-06	-0.938603	1	1
Nsf	MCL–ONL	4.70406e-10	7.62905e-06	0.585752	1	1
Lpgat1	MCL–ONL	4.63298e-10	7.51377e-06	0.713499	1	0.86
Gabra5	GCL–ONL	4.6195e-10	7.4919e-06	0.522087	1	0.754
Thy1	GCL–MCL	4.59378e-10	7.4502e-06	-0.523623	1	1
AI848285	GCL–ONL	4.43477e-10	7.19231e-06	0.522653	1	0.86
Nr4a1	GCL–GL	4.43409e-10	7.19121e-06	0.54069	1	0.792
Tubb2b	GCL–OPL	4.3708e-10	7.08857e-06	0.554194	1	1
Hmgcs2	GCL–ONL	4.3434e-10	7.04412e-06	-1.00708	0.627	0.807
Lcat	GCL–GL	4.32119e-10	7.0081e-06	-0.510746	0.597	0.875
Inpp5j	MCL–ONL	4.19667e-10	6.80616e-06	0.575094	1	1
Fabp7	MCL–OPL	3.99068e-10	6.47209e-06	-0.528252	1	1
Ahcyl2	MCL–ONL	3.96269e-10	6.42669e-06	-1.01639	0.967	1
Dab2	GCL–ONL	3.91274e-10	6.34568e-06	-0.6346	0.358	0.737
Lamp2	GCL–ONL	3.8916e-10	6.3114e-06	-0.515579	0.925	0.93
Mcf2l	GL–ONL	3.79982e-10	6.16254e-06	-0.951218	0.979	1
Rasgrp1	MCL–GL	3.60581e-10	5.8479e-06	0.526838	1	1
Map1a	MCL–ONL	3.53426e-10	5.73186e-06	0.602228	1	0.982
Ccnd2	OPL–ONL	3.52238e-10	5.7126e-06	-0.910871	0.31	0.825
Lmo4	GCL–ONL	3.49575e-10	5.6694e-06	-0.697765	0.955	0.947
Pmepa1	GL–ONL	3.49125e-10	5.66211e-06	-0.789704	0.938	0.965
Sash1	OPL–ONL	3.34466e-10	5.42437e-06	-0.850678	0.983	0.982
Pcp4	MCL–ONL	3.33704e-10	5.41201e-06	0.510625	1	1
Gls	MCL–ONL	3.33458e-10	5.40803e-06	0.648915	1	0.947
Aspa	GCL–ONL	3.23216e-10	5.24192e-06	-0.780788	0.776	0.877
Acsl6	GCL–OPL	3.08054e-10	4.99602e-06	-0.541174	1	0.948
Sox10	OPL–ONL	3.04375e-10	4.93635e-06	-0.607024	0.655	0.93
Slc7a11	OPL–ONL	3.03991e-10	4.93012e-06	-0.705421	0.724	0.965
Shisa6	GCL–GL	3.03248e-10	4.91808e-06	-0.540918	0.403	0.812
Doc2g	GCL–ONL	3.02987e-10	4.91384e-06	-0.531865	1	1
Nefl	GCL–MCL	2.99253e-10	4.85329e-06	-0.772896	0.522	0.933
Kcnip2	OPL–GL	2.93917e-10	4.76674e-06	-0.629366	0.828	1
Fam213a	GCL–ONL	2.93343e-10	4.75744e-06	-0.528809	1	1
Lrp4	GCL–ONL	2.90076e-10	4.70445e-06	-0.550506	0.821	0.93
Chl1	GCL–ONL	2.88017e-10	4.67106e-06	-0.546619	0.358	0.737
Dnajc6	GCL–OPL	2.79969e-10	4.54053e-06	-0.519651	1	1
Timp3	OPL–ONL	2.74296e-10	4.44853e-06	-0.581793	1	1
Gabrb2	MCL–ONL	2.64821e-10	4.29487e-06	0.761402	1	0.947
Selm	MCL–GL	2.58945e-10	4.19957e-06	0.581974	1	1
Jam2	GCL–OPL	2.50123e-10	4.0565e-06	-0.504119	0.955	0.983
Mmd2	GCL–ONL	2.49448e-10	4.04554e-06	-0.669103	1	1
Tbx21	MCL–ONL	2.48156e-10	4.0246e-06	0.607729	0.933	0.281
Rab3b	MCL–ONL	2.36064e-10	3.82849e-06	0.739369	1	0.982
Dcn	GCL–ONL	2.34482e-10	3.80284e-06	-1.25741	0.687	0.825
Wls	GCL–ONL	2.3248e-10	3.77035e-06	-0.742526	0.94	0.93
Sh3gl2	MCL–ONL	2.2277e-10	3.61288e-06	0.652342	1	0.982
Ptgds	GL–ONL	2.21475e-10	3.59189e-06	-0.758086	1	1
Slc20a1	GCL–MCL	2.15948e-10	3.50225e-06	-0.625959	0.955	1
Plp1	MCL–ONL	2.10208e-10	3.40915e-06	-1.09897	1	1
Nrxn2	MCL–ONL	2.10168e-10	3.40851e-06	0.572645	1	0.965
AI848285	GCL–OPL	2.02828e-10	3.28947e-06	0.515876	1	0.914
Ppap2b	GCL–OPL	1.96644e-10	3.18917e-06	-0.53245	1	1
Ptn	MCL–ONL	1.96239e-10	3.1826e-06	-1.30735	0.667	0.947
Nnat	GL–ONL	1.91793e-10	3.11049e-06	-0.771952	0.771	0.93
Ahcyl2	OPL–ONL	1.90744e-10	3.09348e-06	-0.759992	0.966	1
Tshz2	GCL–ONL	1.87715e-10	3.04436e-06	-0.689832	0.493	0.807
Jam2	GCL–MCL	1.8541e-10	3.00697e-06	-0.520191	0.955	1
Plekhb1	OPL–ONL	1.77332e-10	2.87596e-06	-0.669836	0.966	1
Lhfp	GCL–MCL	1.74279e-10	2.82646e-06	-0.644609	0.881	1
Dner	GL–ONL	1.72235e-10	2.79331e-06	0.533315	1	0.982
Igfbp4	MCL–ONL	1.71408e-10	2.77989e-06	-1.03901	0.3	0.877
Arhgdig	GCL–MCL	1.68721e-10	2.73632e-06	-0.638998	0.612	0.967
Selm	MCL–ONL	1.66525e-10	2.70071e-06	0.585055	1	0.982
Mlc1	GL–ONL	1.65125e-10	2.67799e-06	0.543851	1	0.965
Plcxd2	GCL–GL	1.60863e-10	2.60888e-06	-0.52006	1	0.979
Psd3	MCL–ONL	1.57074e-10	2.54742e-06	0.558084	1	1
Igfbp4	GL–ONL	1.54685e-10	2.50868e-06	-0.872249	0.458	0.877
Necab2	GCL–OPL	1.51694e-10	2.46018e-06	0.522947	0.925	0.707
Cck	GCL–MCL	1.51258e-10	2.45311e-06	-0.595165	1	1
Mcf2l	MCL–ONL	1.48147e-10	2.40264e-06	-1.30419	1	1
Plekhb1	MCL–ONL	1.48147e-10	2.40264e-06	-0.862873	1	1
Pla2g7	OPL–ONL	1.47564e-10	2.3932e-06	0.688876	1	0.93
Vim	OPL–ONL	1.47442e-10	2.39121e-06	-0.695748	0.914	1
Gng13	OPL–ONL	1.47259e-10	2.38824e-06	-0.770312	0.931	0.965
Cacnb4	GCL–MCL	1.43712e-10	2.33072e-06	-0.699517	0.985	1
Epas1	GCL–GL	1.38634e-10	2.24837e-06	-0.560413	1	1
X2900097C17Rik	GCL–MCL	1.36533e-10	2.2143e-06	-0.573948	1	1
Slc6a11	MCL–OPL	1.3481e-10	2.18634e-06	-0.706248	1	1
Arpp21	GCL–GL	1.28675e-10	2.08685e-06	0.530349	1	0.979
Cdr1	OPL–ONL	1.27289e-10	2.06438e-06	1.10514	0.948	0.965
Lhfpl3	GCL–MCL	1.25795e-10	2.04015e-06	-0.666083	0.836	1
Stxbp6	MCL–GL	1.23855e-10	2.00868e-06	0.702486	1	0.979
Phyhipl	GCL–ONL	1.19586e-10	1.93945e-06	0.519109	1	0.807
Gabra5	GCL–OPL	1.16868e-10	1.89536e-06	0.516519	1	0.914
Aqp4	MCL–GL	1.15752e-10	1.87726e-06	-0.698914	1	1
Gapdh	GL–ONL	1.12891e-10	1.83087e-06	0.544308	1	0.965
Ntng1	MCL–GL	1.12074e-10	1.81761e-06	0.762712	1	0.812
Cebpd	OPL–ONL	1.07939e-10	1.75055e-06	-0.644772	0.31	0.842
Ifitm3	GL–ONL	1.01656e-10	1.64865e-06	-0.651604	0.667	0.93
Camk4	GCL–GL	9.84936e-11	1.59737e-06	0.608064	0.985	0.771
Ncam1	OPL–ONL	9.8472e-11	1.59702e-06	-0.605489	1	1
Nefl	MCL–ONL	9.73737e-11	1.57921e-06	0.800947	0.933	0.281
Fyco1	GCL–ONL	9.735e-11	1.57882e-06	-0.760003	0.806	0.93
Ahnak	OPL–ONL	9.65932e-11	1.56655e-06	-0.873821	0.707	0.93
Vsnl1	MCL–GL	9.44275e-11	1.53142e-06	-0.722353	1	1
Col16a1	GCL–ONL	9.09703e-11	1.47536e-06	-0.541675	0.269	0.719
Gng13	GCL–OPL	9.0859e-11	1.47355e-06	-0.526867	0.866	0.931
Cpne4	GCL–MCL	9.04236e-11	1.46649e-06	0.615077	1	1
Ptprd	GCL–MCL	9.04109e-11	1.46628e-06	-0.853753	0.97	1
Enho	GCL–MCL	9.01685e-11	1.46235e-06	-0.605293	0.925	1
Mef2c	GCL–ONL	9.00653e-11	1.46068e-06	0.5211	1	0.982
Prss23	GCL–ONL	9.0041e-11	1.46028e-06	-0.544702	0.97	0.982
Scube1	GCL–MCL	8.97108e-11	1.45493e-06	-0.616887	0.896	1
Gapdh	MCL–ONL	8.71733e-11	1.41378e-06	0.62444	1	0.965
Inpp5j	GCL–GL	8.20529e-11	1.33073e-06	0.51315	1	1
Pmepa1	MCL–ONL	8.16072e-11	1.32351e-06	-1.10237	0.867	0.965
Zdhhc2	OPL–ONL	7.78563e-11	1.26267e-06	-0.760612	0.069	0.632
Atcay	GCL–ONL	7.75841e-11	1.25826e-06	0.520418	0.985	0.702
Uchl1	MCL–ONL	7.74193e-11	1.25559e-06	0.768566	1	0.965
Sh3pxd2a	GCL–ONL	7.37646e-11	1.19631e-06	-0.818528	0.701	0.895
Enho	GCL–GL	7.31463e-11	1.18629e-06	-0.533593	0.925	1
Stxbp1	MCL–ONL	7.29654e-11	1.18335e-06	0.52386	1	0.982
Atp1a1	MCL–ONL	7.29654e-11	1.18335e-06	0.642993	1	1
Atp1a1	MCL–GL	7.18729e-11	1.16563e-06	0.561647	1	1
Kctd12	GL–ONL	7.06191e-11	1.1453e-06	-0.933415	1	1
Beta.s	GCL–ONL	6.89791e-11	1.1187e-06	-1.59879	1	1
Marcks	GL–ONL	6.76535e-11	1.0972e-06	-0.516188	1	1
Tmem132b	OPL–ONL	6.65097e-11	1.07865e-06	-0.762993	0.5	0.895
X2310022B05Rik	OPL–ONL	6.52964e-11	1.05898e-06	-0.888938	0.828	0.93
Celf1	GCL–ONL	6.4509e-11	1.04621e-06	0.524544	1	0.965
Ypel5	GCL–ONL	6.4509e-11	1.04621e-06	0.537837	1	0.965
Cdr1	OPL–GL	6.38225e-11	1.03507e-06	1.13294	0.948	0.958
Rasl10b	GCL–OPL	6.26775e-11	1.0165e-06	-0.539504	1	1
Efhd2	MCL–ONL	6.08968e-11	9.87625e-07	0.719021	1	0.93
Plcb1	GCL–GL	6.0584e-11	9.82551e-07	0.58115	1	0.917
Sncb	GCL–MCL	5.96578e-11	9.67529e-07	-0.606885	1	1
Necab2	GCL–ONL	5.95941e-11	9.66498e-07	0.566343	0.925	0.579
Celf3	GCL–ONL	5.95318e-11	9.65487e-07	0.525479	1	0.719
Jph3	GCL–ONL	5.73039e-11	9.29354e-07	0.513085	1	0.509
Npr1	GCL–MCL	5.61778e-11	9.11091e-07	-0.716971	0.597	0.967
Srebf1	GCL–ONL	5.61262e-11	9.10254e-07	-0.689853	0.851	0.912
Pla2g16	GCL–ONL	5.50118e-11	8.92181e-07	-0.687211	0.866	0.93
Inpp5j	MCL–GL	5.46153e-11	8.85751e-07	0.600559	1	1
Gabra5	GCL–GL	5.40123e-11	8.75972e-07	0.56771	1	0.896
Gap43	MCL–ONL	5.38452e-11	8.73261e-07	0.745783	0.967	0.316
Igsf3	GCL–GL	5.10588e-11	8.28071e-07	0.515532	0.97	0.604
Th	GCL–GL	4.99878e-11	8.10702e-07	-0.685883	0.94	0.958
Cacnb4	MCL–ONL	4.93264e-11	7.99975e-07	0.92139	1	0.825
Cdhr1	OPL–ONL	4.84699e-11	7.86085e-07	0.704781	1	1
Sez6	GCL–MCL	4.8388e-11	7.84756e-07	0.694962	1	1
Tiam1	GCL–GL	4.81184e-11	7.80385e-07	0.660315	1	0.875
Ctxn1	GCL–MCL	4.3563e-11	7.06504e-07	0.544741	1	1
Nmb	GCL–OPL	4.34803e-11	7.05163e-07	-0.576501	0.985	0.966
Cdr1	GCL–OPL	4.20535e-11	6.82024e-07	-0.946717	1	0.948
Islr	GCL–GL	4.16898e-11	6.76125e-07	-0.690207	0.851	0.938
Nrsn1	MCL–GL	4.14329e-11	6.71959e-07	-0.737778	1	1
Necab2	GCL–GL	4.0456e-11	6.56115e-07	0.597776	0.925	0.708
Dlx6as1	GCL–ONL	3.92466e-11	6.36502e-07	0.530488	0.97	0.684
Id3	MCL–GL	3.86473e-11	6.26781e-07	-0.790811	0.933	1
Pak1	GCL–MCL	3.71957e-11	6.0324e-07	-0.642143	1	1
Nsf	MCL–GL	3.60655e-11	5.8491e-07	0.560182	1	1
Gsn	MCL–ONL	3.55279e-11	5.76192e-07	-1.10665	1	0.965
Gpr37l1	GCL–OPL	3.44161e-11	5.58161e-07	-0.616811	0.985	1
Prex1	GCL–OPL	3.44161e-11	5.58161e-07	-0.530205	0.985	1
Arrb1	GCL–OPL	3.1645e-11	5.13219e-07	-0.62203	0.985	0.983
Kcnd2	GCL–ONL	3.15703e-11	5.12008e-07	0.610258	1	0.86
Akap12	GCL–ONL	3.12351e-11	5.0657e-07	-0.63385	0.672	0.877
Fam3c	GCL–ONL	3.06879e-11	4.97696e-07	-0.55542	0.97	0.982
Phgdh	GCL–ONL	3.04362e-11	4.93615e-07	-0.774033	0.925	0.93
Unc80	GCL–MCL	3.01044e-11	4.88233e-07	-0.682155	1	1
Baiap2	GCL–MCL	2.85496e-11	4.63017e-07	0.683108	1	0.967
Omp	GL–ONL	2.84421e-11	4.61275e-07	-1.21139	0.979	1
Arpc1b	GCL–ONL	2.80415e-11	4.54776e-07	-0.755077	0.701	0.86
Usp54	GCL–ONL	2.79936e-11	4.54001e-07	-0.60134	0.821	0.912
Plekhb1	GL–ONL	2.72246e-11	4.41528e-07	-0.74821	0.979	1
Dync1i1	GCL–GL	2.612e-11	4.23614e-07	0.537721	1	1
Pclo	GCL–MCL	2.56721e-11	4.1635e-07	-0.707722	0.985	1
Nrgn	GCL–MCL	2.56721e-11	4.1635e-07	0.977545	1	1
Bmp7	GCL–ONL	2.50015e-11	4.05474e-07	-0.703056	0.567	0.807
Nr4a1	GCL–OPL	2.49252e-11	4.04237e-07	0.548444	1	0.793
Gpm6b	MCL–ONL	2.46943e-11	4.00492e-07	-0.565824	1	1
Rasl11b	MCL–ONL	2.46943e-11	4.00492e-07	0.678375	1	0.982
S100b	GCL–ONL	2.41753e-11	3.92075e-07	-0.796079	1	1
Sorbs1	OPL–ONL	2.18593e-11	3.54514e-07	-0.88126	1	1
Nrn1	GCL–MCL	2.17371e-11	3.52532e-07	-0.728324	0.463	0.967
Gng13	MCL–ONL	2.17004e-11	3.51938e-07	-1.17581	0.867	0.965
Plekhb2	GCL–GL	2.1524e-11	3.49076e-07	-0.50216	0.985	1
Ppfia2	GCL–GL	2.13856e-11	3.46831e-07	0.591882	0.985	0.771
Calb2	GCL–MCL	2.0743e-11	3.36411e-07	-0.599576	1	1
Lpar1	GL–ONL	2.03807e-11	3.30534e-07	-0.844627	0.812	0.965
Rcan2	GCL–MCL	1.8639e-11	3.02287e-07	-0.690572	1	1
Hsp90aa1	MCL–ONL	1.81947e-11	2.95082e-07	0.615799	1	1
Sepp1	MCL–OPL	1.80556e-11	2.92825e-07	-0.534226	1	1
Mest	OPL–ONL	1.79562e-11	2.91214e-07	-0.868983	0.879	1
Ncdn	MCL–GL	1.79114e-11	2.90487e-07	0.719057	1	1
Rcan2	MCL–ONL	1.78762e-11	2.89916e-07	0.750097	1	0.86
Rab3b	GCL–GL	1.77227e-11	2.87426e-07	-0.63462	1	1
Kif5b	OPL–ONL	1.67129e-11	2.7105e-07	-1.19029	1	1
Cdhr1	MCL–ONL	1.60934e-11	2.61003e-07	0.930893	1	1
Khdrbs1	GCL–ONL	1.60084e-11	2.59625e-07	0.50202	1	0.982
Slc38a3	GCL–OPL	1.58189e-11	2.56551e-07	-0.526728	0.985	1
Pcp4	MCL–GL	1.55524e-11	2.5223e-07	0.653579	1	1
Limd2	GCL–ONL	1.528e-11	2.4781e-07	0.526628	1	0.825
Nat8l	GCL–GL	1.5161e-11	2.45881e-07	0.525185	1	0.958
Slc17a7	MCL–ONL	1.50698e-11	2.44402e-07	1.04065	1	0.912
Nppa	GCL–GL	1.50302e-11	2.4376e-07	-0.575157	0.284	0.771
Slc4a4	GCL–ONL	1.39422e-11	2.26115e-07	-0.546142	1	1
Bzrap1	GCL–ONL	1.3812e-11	2.24003e-07	0.531611	0.985	0.649
Dnajc6	GCL–MCL	1.35036e-11	2.19002e-07	-0.614813	1	1
Igfbp2	GCL–GL	1.34711e-11	2.18474e-07	-0.684003	0.97	0.958
Trak2	GCL–ONL	1.34679e-11	2.18423e-07	-0.982373	1	1
Sparc	GL–ONL	1.34445e-11	2.18043e-07	-0.560472	1	1
Gng3	MCL–ONL	1.33768e-11	2.16945e-07	0.716051	1	0.965
Slc9a3r1	GCL–ONL	1.33055e-11	2.15789e-07	-0.659006	0.91	0.93
AI593442	GCL–GL	1.25932e-11	2.04237e-07	-0.630561	0.657	0.917
Sash1	MCL–ONL	1.25789e-11	2.04005e-07	-1.35789	1	0.982
Snca	MCL–ONL	1.24853e-11	2.02486e-07	0.787259	1	0.895
Lpar1	MCL–ONL	1.22605e-11	1.98841e-07	-1.10089	0.767	0.965
Atp6v1b2	GCL–ONL	1.21343e-11	1.96795e-07	0.51623	1	0.947
Apold1	GCL–GL	1.19051e-11	1.93078e-07	-0.612554	0.836	0.979
Igfbp5	MCL–ONL	1.18252e-11	1.91781e-07	-1.34213	1	1
Atp6v1e1	MCL–ONL	1.18252e-11	1.91781e-07	0.632958	1	0.982
Nrsn1	OPL–GL	1.08768e-11	1.764e-07	-0.560549	1	1
Psd3	GCL–GL	1.06538e-11	1.72783e-07	0.531213	1	1
Agt	GCL–ONL	1.05165e-11	1.70557e-07	-0.811491	0.507	0.807
Vstm4	GCL–ONL	1.03567e-11	1.67965e-07	-0.703133	0.478	0.807
Map1b	GCL–MCL	1.03061e-11	1.67144e-07	-0.735102	1	1
Nudt4	GL–ONL	9.84169e-12	1.59613e-07	-0.898782	1	1
Bin1	GCL–GL	9.09975e-12	1.4758e-07	0.517863	1	1
Ppm1e	GCL–GL	9.09975e-12	1.4758e-07	0.570049	1	1
Fmo1	MCL–ONL	8.99178e-12	1.45829e-07	-0.768084	0.767	0.965
Fam163b	GCL–OPL	8.83298e-12	1.43253e-07	0.544707	1	1
Gpm6b	MCL–GL	8.80393e-12	1.42782e-07	-0.591272	1	1
Bcan	GCL–OPL	8.5335e-12	1.38396e-07	-0.554991	1	1
Mt2	GCL–OPL	8.5335e-12	1.38396e-07	-0.553416	1	1
Cnih2	GCL–ONL	8.43629e-12	1.3682e-07	0.548561	1	0.667
Dlgap3	GCL–ONL	8.24173e-12	1.33664e-07	0.528361	0.985	0.807
Gria3	GCL–ONL	8.22256e-12	1.33353e-07	0.571439	1	0.86
Nefm	GCL–MCL	8.16441e-12	1.3241e-07	-0.884781	0.716	1
Heyl	GCL–ONL	8.09602e-12	1.31301e-07	-0.71759	0.448	0.807
Lin7a	GCL–ONL	7.90384e-12	1.28185e-07	0.594766	0.985	0.649
Syt7	GCL–MCL	7.85395e-12	1.27375e-07	-0.867934	0.985	1
Nnat	OPL–ONL	7.18619e-12	1.16546e-07	-0.794196	0.741	0.93
Nmb	GCL–MCL	7.04214e-12	1.14209e-07	-0.720038	0.985	1
Fxyd6	GCL–ONL	6.91578e-12	1.1216e-07	-0.609003	0.925	0.965
Ccnd2	GCL–ONL	6.79834e-12	1.10255e-07	-0.983601	0.403	0.825
Cldn5	GCL–ONL	6.79778e-12	1.10246e-07	-1.10763	0.716	0.895
Reln	MCL–ONL	6.75704e-12	1.09586e-07	0.841484	1	0.982
Grasp	GCL–ONL	6.71694e-12	1.08935e-07	0.536804	0.985	0.439
Vtn	MCL–ONL	6.15014e-12	9.97429e-08	-1.19143	0.967	0.982
Rab40b	GCL–GL	5.76076e-12	9.34279e-08	0.552103	1	0.771
Slc20a1	GCL–OPL	5.72506e-12	9.2849e-08	-0.634711	0.955	0.983
Slc17a7	OPL–ONL	5.61511e-12	9.10658e-08	0.716015	1	0.912
Omp	MCL–ONL	5.24674e-12	8.50916e-08	-1.60015	0.867	1
Atp1b2	GCL–ONL	5.05926e-12	8.20511e-08	-0.527385	1	1
Ypel3	GCL–ONL	5.03762e-12	8.17002e-08	0.542054	1	0.877
Tbx21	GCL–MCL	5.0088e-12	8.12327e-08	-0.647928	0.448	0.933
Sipa1l1	GCL–GL	4.81884e-12	7.81519e-08	0.515119	1	0.979
Nr2f2	MCL–ONL	4.80804e-12	7.79768e-08	-1.49776	0.8	0.947
Npy	OPL–ONL	4.79675e-12	7.77937e-08	-1.05903	0.948	0.965
Htra1	GCL–OPL	4.73003e-12	7.67116e-08	-0.50097	1	1
Foxd3	OPL–ONL	4.71152e-12	7.64114e-08	-0.814509	0.276	0.825
Syt1	MCL–ONL	4.63653e-12	7.51952e-08	0.551086	1	1
Stmn3	MCL–ONL	4.63653e-12	7.51952e-08	0.676167	1	1
Frzb	MCL–ONL	4.63241e-12	7.51284e-08	-1.33884	0.933	0.982
Rcn1	GCL–ONL	4.49433e-12	7.28891e-08	-0.581925	0.761	0.912
Dst	GCL–ONL	4.39059e-12	7.12066e-08	-0.67246	0.985	0.965
Gm13889	GCL–ONL	3.94764e-12	6.40227e-08	0.581895	1	0.947
Abl2	GCL–GL	3.94255e-12	6.39403e-08	0.557631	1	0.938
Marcks	MCL–ONL	3.83665e-12	6.22229e-08	-0.740121	1	1
Dlx1	GCL–ONL	3.57571e-12	5.79908e-08	0.572779	1	0.772
Nrxn3	GCL–OPL	3.57458e-12	5.79725e-08	0.532127	1	0.983
Marcks	OPL–ONL	3.50212e-12	5.67974e-08	-0.524487	1	1
Gria3	GCL–OPL	3.44207e-12	5.58235e-08	0.561921	1	0.897
Vamp2	MCL–ONL	3.3803e-12	5.48218e-08	0.609258	1	1
Cbx6	GCL–ONL	3.30481e-12	5.35974e-08	0.535223	1	0.947
Nrxn3	MCL–ONL	3.17182e-12	5.14406e-08	0.868507	1	0.965
Dlx2	GCL–ONL	3.13419e-12	5.08303e-08	0.530781	0.985	0.684
Tspan15	GCL–ONL	3.06074e-12	4.9639e-08	-0.658268	0.627	0.86
Lamp1	GCL–ONL	2.97057e-12	4.81766e-08	-0.504803	1	1
Apod	GCL–GL	2.85784e-12	4.63484e-08	-0.802477	1	1
Gjb6	GCL–OPL	2.81494e-12	4.56528e-08	-0.594345	0.851	0.948
Sash1	GCL–GL	2.74465e-12	4.45128e-08	-0.617875	0.985	1
X2900097C17Rik	OPL–ONL	2.65071e-12	4.29892e-08	0.556045	1	1
Sv2b	GCL–OPL	2.60574e-12	4.22599e-08	-0.687694	0.806	0.948
Dbi	GCL–ONL	2.57493e-12	4.17603e-08	-0.535685	1	1
Hadhb	GCL–ONL	2.57291e-12	4.17274e-08	-0.745536	0.97	0.965
Map1b	OPL–ONL	2.54699e-12	4.1307e-08	0.50981	1	1
Pik3r1	GCL–ONL	2.4842e-12	4.02888e-08	-0.708773	1	0.965
Kalrn	GCL–ONL	2.45232e-12	3.97718e-08	0.575113	1	0.825
Ppm1e	GCL–OPL	2.42594e-12	3.93439e-08	0.535611	1	1
Vtn	OPL–ONL	2.41841e-12	3.92218e-08	-0.885869	0.862	0.982
Kalrn	GCL–GL	2.41742e-12	3.92057e-08	0.597404	1	0.854
Plp1	OPL–ONL	2.35135e-12	3.81342e-08	-0.934251	0.983	1
Anks1b	GCL–OPL	2.34088e-12	3.79644e-08	0.52264	1	0.948
Vim	MCL–ONL	2.30754e-12	3.74237e-08	-1.05615	1	1
Slc1a3	MCL–OPL	2.21494e-12	3.5922e-08	-0.711352	1	1
X2010300C02Rik	GCL–OPL	2.17558e-12	3.52835e-08	0.61454	1	0.897
Dbi	MCL–ONL	2.16469e-12	3.5107e-08	-0.707443	1	1
X2310022B05Rik	GCL–ONL	2.12451e-12	3.44552e-08	-0.951971	0.91	0.93
Msi2	GCL–ONL	2.0032e-12	3.24879e-08	-0.557956	1	0.982
Spp1	GCL–MCL	1.97196e-12	3.19813e-08	-0.676868	0.761	1
Abl2	GCL–OPL	1.95816e-12	3.17575e-08	0.532129	1	0.914
Slc6a11	GL–ONL	1.91707e-12	3.1091e-08	0.689036	1	0.965
Gpm6b	MCL–OPL	1.83284e-12	2.97251e-08	-0.600818	1	1
Atp1a1	GCL–OPL	1.82664e-12	2.96244e-08	0.534307	1	1
Rasl11b	GCL–ONL	1.79818e-12	2.91628e-08	0.640595	1	0.982
Anks1b	GCL–GL	1.68583e-12	2.73409e-08	0.531639	1	0.979
Igfbp4	OPL–ONL	1.6806e-12	2.7256e-08	-0.916324	0.345	0.877
Itm2a	GCL–ONL	1.67308e-12	2.7134e-08	-0.62528	1	1
Rgcc	GCL–ONL	1.6439e-12	2.66607e-08	-0.998154	0.91	0.912
Gabrb2	GCL–OPL	1.64161e-12	2.66237e-08	-0.713253	1	0.983
Fam131b	GCL–GL	1.6184e-12	2.62472e-08	0.585989	1	0.979
Edil3	GCL–ONL	1.58478e-12	2.57019e-08	-0.801589	0.985	0.982
Ptgds	MCL–ONL	1.57079e-12	2.54751e-08	-1.06417	1	1
Nrsn1	GL–ONL	1.52133e-12	2.46729e-08	0.623468	1	1
Igf1	GCL–ONL	1.47425e-12	2.39093e-08	-0.848873	0.761	0.877
Dpf1	GCL–GL	1.45869e-12	2.3657e-08	0.5514	1	0.771
Pla2g7	GCL–OPL	1.42325e-12	2.30822e-08	-0.726469	1	1
Ptprz1	GCL–OPL	1.42325e-12	2.30822e-08	-0.612768	0.985	1
Timp3	MCL–ONL	1.37964e-12	2.23749e-08	-1.0047	0.9	1
Rasl10b	OPL–ONL	1.3391e-12	2.17175e-08	0.70386	1	0.965
Tceal5	GCL–ONL	1.32314e-12	2.14586e-08	0.577147	0.97	0.368
Adk	GCL–GL	1.31845e-12	2.13826e-08	-0.595585	0.955	1
Kcna2	GCL–MCL	1.31321e-12	2.12976e-08	-0.963518	0.881	1
Ctgf	GCL–GL	1.23779e-12	2.00745e-08	-0.57604	0.269	0.812
Snn	GCL–ONL	1.16304e-12	1.88621e-08	0.554961	1	0.912
Gsn	GL–ONL	1.14793e-12	1.86171e-08	-0.955803	0.938	0.965
Tmem163	GCL–MCL	1.09323e-12	1.773e-08	-0.697077	0.851	1
Limd2	GCL–GL	1.07028e-12	1.73578e-08	0.584154	1	0.875
Igsf3	GCL–OPL	1.06505e-12	1.7273e-08	0.51621	0.97	0.621
Hey2	GCL–ONL	1.03146e-12	1.67282e-08	-0.874226	0.701	0.877
Sparc	MCL–ONL	9.99314e-13	1.62069e-08	-0.751138	1	1
Tmem132b	GCL–ONL	9.97562e-13	1.61785e-08	-0.801911	0.612	0.895
Cx3cl1	GCL–GL	9.89177e-13	1.60425e-08	0.503067	1	1
Apoe	MCL–GL	9.82531e-13	1.59347e-08	-0.589341	1	1
Gsn	OPL–ONL	9.21682e-13	1.49478e-08	-0.87635	0.897	0.965
Rgs12	GCL–GL	9.1424e-13	1.48271e-08	0.575684	0.985	0.812
Ifi27l1	GCL–ONL	8.31006e-13	1.34772e-08	-0.704922	0.91	0.947
Eomes	GCL–OPL	7.77944e-13	1.26167e-08	-0.724442	0.881	0.914
Egr1	GCL–OPL	7.72606e-13	1.25301e-08	0.555138	1	0.983
Reln	GCL–GL	7.40692e-13	1.20125e-08	-0.714376	0.985	1
Gda	GCL–GL	7.40615e-13	1.20113e-08	0.725602	1	0.958
Kcna2	GCL–GL	7.04461e-13	1.14249e-08	-0.677991	0.881	1
Cspg5	GCL–ONL	6.97702e-13	1.13153e-08	0.616351	1	0.912
Mt2	GCL–GL	6.81739e-13	1.10564e-08	-0.60658	1	1
Grin1	GCL–GL	6.54015e-13	1.06068e-08	0.561502	1	1
Eif4a1	GCL–OPL	6.44684e-13	1.04555e-08	0.543927	1	0.983
Atp1a2	GCL–GL	6.27398e-13	1.01751e-08	-0.678643	0.985	1
Nrxn3	GCL–GL	6.27137e-13	1.01709e-08	0.603015	1	0.938
Tyro3	GCL–ONL	6.2035e-13	1.00608e-08	0.626518	0.97	0.491
Dpf1	GCL–OPL	5.87646e-13	9.53045e-09	0.571682	1	0.552
Tyro3	GCL–GL	5.75319e-13	9.33052e-09	0.665365	0.97	0.562
Kcnj4	GCL–OPL	5.56625e-13	9.02735e-09	0.521392	1	0.914
Shisa3	GCL–OPL	5.52114e-13	8.95419e-09	-0.660009	0.94	0.914
Bai2	GCL–GL	5.48928e-13	8.90251e-09	0.602904	1	0.833
Apoe	MCL–OPL	5.43728e-13	8.81818e-09	-0.60007	1	1
Enho	GCL–OPL	5.07599e-13	8.23224e-09	-0.532708	0.925	0.983
Sorbs1	GCL–ONL	5.01905e-13	8.1399e-09	-0.943507	1	1
Atp1b1	MCL–GL	4.99749e-13	8.10493e-09	0.544037	1	1
Sox10	GCL–ONL	4.68706e-13	7.60147e-09	-0.672001	0.806	0.93
Rragd	GCL–OPL	4.64716e-13	7.53677e-09	0.512296	1	0.983
Cplx1	OPL–ONL	4.63357e-13	7.51472e-09	0.521223	1	1
Ncdn	MCL–ONL	4.49981e-13	7.29779e-09	0.887226	1	0.877
Slc4a4	GCL–OPL	4.16498e-13	6.75477e-09	-0.626737	1	1
Gm13889	GCL–GL	4.13378e-13	6.70416e-09	0.673124	1	1
Tubb2b	GCL–GL	4.13378e-13	6.70416e-09	0.75229	1	0.979
Sash1	GCL–OPL	4.08921e-13	6.63188e-09	-0.60206	0.985	0.983
Penk	GCL–MCL	4.02082e-13	6.52096e-09	0.788738	1	1
Scamp1	GCL–ONL	3.87111e-13	6.27817e-09	0.5657	1	0.93
Cebpd	GCL–ONL	3.6222e-13	5.87449e-09	-0.701905	0.388	0.842
Fam163b	GCL–ONL	3.58673e-13	5.81696e-09	0.641033	1	0.895
Fam131b	GCL–ONL	3.58036e-13	5.80662e-09	0.596607	1	0.877
Camkv	GCL–ONL	3.06866e-13	4.97676e-09	0.57923	1	0.842
Plcxd2	GCL–MCL	3.01144e-13	4.88396e-09	-0.888797	1	1
Gja1	GCL–GL	2.83202e-13	4.59297e-09	-0.60754	1	1
Igfbp7	GCL–ONL	2.76812e-13	4.48934e-09	-0.954827	0.851	0.93
Sv2b	GCL–MCL	2.66264e-13	4.31828e-09	-0.960353	0.806	1
Cst3	MCL–OPL	2.65699e-13	4.3091e-09	-0.516981	1	1
Ptpro	GCL–ONL	2.57104e-13	4.16972e-09	0.613847	1	0.93
Ntng1	GCL–MCL	2.51213e-13	4.07417e-09	-0.902796	0.806	1
Mfap3l	GCL–ONL	2.43282e-13	3.94554e-09	-0.768042	0.985	0.982
Abl2	GCL–ONL	2.36346e-13	3.83306e-09	0.602322	1	0.842
S100b	GCL–OPL	2.31362e-13	3.75223e-09	-0.59276	1	1
Mcf2l	OPL–ONL	2.28878e-13	3.71194e-09	-1.17411	0.966	1
Trh	GCL–GL	2.20436e-13	3.57503e-09	-0.697071	0.806	1
Scd1	MCL–ONL	2.20087e-13	3.56936e-09	-1.62434	1	1
Nr2f2	GL–ONL	2.09452e-13	3.39689e-09	-1.13576	0.854	0.947
Lhfp	GCL–GL	2.0875e-13	3.38551e-09	-0.584888	0.881	1
S100a5	MCL–ONL	2.0588e-13	3.33897e-09	-1.60368	1	1
Uchl1	GCL–MCL	2.00377e-13	3.24972e-09	-0.93625	0.97	1
Serpine2	GCL–OPL	1.78544e-13	2.89563e-09	-0.559317	1	1
Olfm1	GCL–MCL	1.78306e-13	2.89176e-09	-0.644746	1	1
Gsn	GCL–ONL	1.70338e-13	2.76254e-09	-0.860143	0.985	0.965
Ncan	GCL–GL	1.63082e-13	2.64487e-09	-0.670419	0.94	1
Kcnh3	GCL–OPL	1.48976e-13	2.41609e-09	0.672468	1	0.707
Plce1	GCL–ONL	1.42227e-13	2.30664e-09	-0.770185	0.328	0.825
B2m	GCL–ONL	1.41143e-13	2.28906e-09	-0.710348	1	1
Dlgap1	GCL–ONL	1.41131e-13	2.28886e-09	0.522809	1	1
Tubb2b	GCL–ONL	1.41131e-13	2.28886e-09	0.722705	1	0.965
E030024N20Rik	GCL–ONL	1.35903e-13	2.20408e-09	0.527841	1	0.965
Dpf1	GCL–ONL	1.33471e-13	2.16463e-09	0.614716	1	0.474
Bai2	GCL–OPL	1.3236e-13	2.14661e-09	0.597488	1	0.759
Plekhb1	GCL–ONL	1.30877e-13	2.12257e-09	-0.727808	1	1
Dync1i1	GCL–ONL	1.21346e-13	1.96799e-09	0.541351	1	0.982
Snap25	MCL–ONL	1.20382e-13	1.95236e-09	0.539679	1	1
Tshz1	GCL–OPL	8.78376e-14	1.42455e-09	0.504555	1	0.983
Bgn	GCL–ONL	8.59844e-14	1.39449e-09	-0.827387	0.597	0.895
Bcl11b	GCL–ONL	8.57416e-14	1.39056e-09	0.559109	1	0.614
Fmo1	OPL–ONL	8.38021e-14	1.3591e-09	-0.683915	0.603	0.965
Kcnj10	GCL–ONL	8.30209e-14	1.34643e-09	-0.57613	1	1
Icam5	GCL–OPL	8.12283e-14	1.31736e-09	0.734809	1	0.897
Sncb	GCL–GL	7.88058e-14	1.27807e-09	-0.545343	1	1
Doc2g	GCL–MCL	7.81477e-14	1.2674e-09	-1.08579	1	1
Gpt2	GCL–ONL	7.49039e-14	1.21479e-09	-1.01934	0.896	0.982
Atp2b1	GCL–ONL	7.40502e-14	1.20095e-09	0.531592	1	1
Atp1b1	MCL–OPL	7.05816e-14	1.14469e-09	0.576741	1	1
Kctd12	MCL–ONL	6.11194e-14	9.91234e-10	-1.58137	1	1
Atp6v1e1	GCL–ONL	5.88728e-14	9.54799e-10	0.559713	1	0.982
Cplx1	MCL–ONL	5.70891e-14	9.25871e-10	0.792338	1	1
Dlx2	GCL–OPL	5.60706e-14	9.09354e-10	0.59347	0.985	0.724
Nmb	GCL–GL	5.33931e-14	8.65929e-10	-0.787154	0.985	1
Pmepa1	GCL–ONL	5.23813e-14	8.4952e-10	-0.930445	0.955	0.965
Fbxl16	GCL–ONL	5.14396e-14	8.34247e-10	0.6378	1	0.807
Rab3b	GCL–MCL	4.85191e-14	7.86882e-10	-1.07419	1	1
Map1a	OPL–ONL	4.78324e-14	7.75747e-10	0.685811	1	0.982
Tyro3	GCL–OPL	4.73039e-14	7.67175e-10	0.63384	0.97	0.621
Igfbp5	GL–ONL	4.6245e-14	7.50001e-10	-1.2823	1	1
Id3	GCL–ONL	4.41063e-14	7.15315e-10	-0.9347	0.896	0.93
Glul	MCL–ONL	4.3422e-14	7.04218e-10	-0.684541	1	1
Gabrb2	GCL–MCL	4.30429e-14	6.98069e-10	-1.06362	1	1
X2010300C02Rik	GCL–ONL	4.13464e-14	6.70556e-10	0.697049	1	0.86
Grin1	GCL–OPL	4.12398e-14	6.68827e-10	0.601679	1	1
Fabp7	MCL–ONL	4.05428e-14	6.57523e-10	-1.66284	1	1
Gabra1	GCL–MCL	4.05374e-14	6.57436e-10	-1.01976	1	1
Ahnak	GCL–ONL	3.88525e-14	6.3011e-10	-1.02664	0.716	0.93
Mest	GCL–ONL	3.85734e-14	6.25584e-10	-0.92227	1	1
Nudt4	OPL–ONL	3.83392e-14	6.21786e-10	-0.97927	0.879	1
Sepp1	MCL–ONL	3.78515e-14	6.13876e-10	-0.845087	1	1
Psd	GCL–GL	3.60827e-14	5.85189e-10	0.604468	1	1
Msi2	GCL–OPL	3.54113e-14	5.743e-10	-0.631529	1	1
Glul	MCL–OPL	3.13991e-14	5.0923e-10	-0.664436	1	1
Hlf	GCL–OPL	2.92541e-14	4.74442e-10	-0.62811	1	0.983
Rbfox3	GCL–OPL	2.91066e-14	4.7205e-10	0.70548	1	0.879
X2010300C02Rik	GCL–GL	2.77474e-14	4.50008e-10	0.750342	1	0.979
Apoe	MCL–ONL	2.50257e-14	4.05867e-10	-1.06432	1	1
Atp1b1	MCL–ONL	2.50257e-14	4.05867e-10	0.879447	1	1
Shisa3	GCL–MCL	2.49872e-14	4.05243e-10	-0.962155	0.94	1
Hpcal4	GCL–GL	2.4322e-14	3.94454e-10	0.653875	1	1
Slc1a3	OPL–ONL	2.399e-14	3.8907e-10	0.62765	1	1
Apod	MCL–ONL	2.33517e-14	3.78718e-10	-1.85433	1	1
Kctd12	GCL–GL	2.32754e-14	3.7748e-10	-0.72785	1	1
Desi1	GCL–ONL	2.23066e-14	3.61768e-10	0.60821	1	0.877
Grasp	GCL–GL	2.18952e-14	3.55097e-10	0.594374	0.985	0.542
Gm13889	GCL–OPL	2.15216e-14	3.49037e-10	0.635882	1	0.966
Stxbp1	GCL–ONL	1.91869e-14	3.11173e-10	0.54463	1	0.982
Gstm1	GCL–OPL	1.84512e-14	2.99242e-10	-0.672766	1	1
Gja1	GCL–OPL	1.84512e-14	2.99242e-10	-0.611869	1	1
Icam5	GCL–GL	1.70841e-14	2.7707e-10	0.829691	1	0.938
S100a5	OPL–ONL	1.69395e-14	2.74725e-10	-1.16519	0.983	1
Ppm1e	GCL–ONL	1.6411e-14	2.66154e-10	0.640035	1	0.982
Ablim3	GCL–GL	1.55797e-14	2.52672e-10	0.684431	1	0.875
Gprin1	GCL–GL	1.49594e-14	2.42611e-10	0.610239	1	0.938
Omp	OPL–ONL	1.4708e-14	2.38535e-10	-1.40226	0.759	1
Igfbp2	GCL–OPL	1.46292e-14	2.37256e-10	-0.769421	0.97	0.983
Epas1	GCL–ONL	1.45922e-14	2.36656e-10	-0.662843	1	1
Mt3	OPL–ONL	1.42069e-14	2.30407e-10	0.746809	1	0.93
Igf1	GCL–GL	1.39435e-14	2.26136e-10	-0.641802	0.761	0.958
Eno2	GCL–ONL	1.29721e-14	2.10381e-10	0.544491	1	1
Kif5b	GCL–ONL	1.24724e-14	2.02278e-10	-1.30745	1	1
Atf5	GCL–ONL	1.21181e-14	1.96531e-10	-1.00244	0.746	0.93
Rragd	GCL–ONL	1.19871e-14	1.94408e-10	0.594931	1	0.947
Camk2a	GCL–GL	1.19857e-14	1.94384e-10	0.628634	1	0.958
Ablim3	GCL–OPL	1.19627e-14	1.94011e-10	0.647381	1	0.862
Ctxn1	GCL–ONL	1.15183e-14	1.86803e-10	0.58557	1	0.93
Nat8l	GCL–ONL	1.15073e-14	1.86625e-10	0.60943	1	0.912
Vsnl1	GCL–GL	1.14655e-14	1.85947e-10	-0.670958	1	1
Syn1	GCL–GL	1.09662e-14	1.7785e-10	0.71842	1	0.979
Prkca	GCL–OPL	9.92653e-15	1.60989e-10	0.587534	1	1
Pcp4l1	GCL–ONL	9.46758e-15	1.53545e-10	0.524951	1	1
Epas1	GCL–OPL	8.83118e-15	1.43224e-10	-0.683706	1	1
Agap2	GCL–GL	8.77347e-15	1.42288e-10	0.528502	1	1
Reln	GCL–MCL	7.84883e-15	1.27292e-10	-1.28075	0.985	1
Icam5	GCL–ONL	7.68023e-15	1.24558e-10	0.797902	1	0.842
Gria3	GCL–GL	7.65284e-15	1.24114e-10	0.746817	1	0.896
Shisa9	GCL–GL	7.61954e-15	1.23574e-10	-0.801405	0.91	0.979
Ywhaz	GCL–ONL	7.46737e-15	1.21106e-10	0.552879	1	0.965
Fabp7	GL–ONL	7.24638e-15	1.17522e-10	-1.04417	1	1
Serpine2	GCL–GL	7.01361e-15	1.13747e-10	-0.630251	1	1
Cdhr1	GCL–MCL	6.93795e-15	1.1252e-10	-1.34933	1	1
Slc17a7	GCL–MCL	6.93654e-15	1.12497e-10	-1.41889	0.97	1
Plcxd2	GCL–OPL	6.71688e-15	1.08934e-10	-0.728407	1	0.983
Igfbp5	OPL–ONL	5.89349e-15	9.55806e-11	-1.23773	0.983	1
Apod	GL–ONL	5.61677e-15	9.10928e-11	-1.04027	1	1
Agap2	GCL–ONL	5.43545e-15	8.81521e-11	0.510473	1	1
Gm12070	GCL–ONL	5.07906e-15	8.23722e-11	0.56837	1	0.789
Aldoc	GCL–OPL	4.53408e-15	7.35337e-11	-0.613374	1	1
Trnp1	GCL–OPL	4.35877e-15	7.06905e-11	-0.725216	1	1
Gpm6b	GCL–ONL	4.27861e-15	6.93905e-11	-0.514526	1	1
Atp1a2	GCL–ONL	3.94978e-15	6.40575e-11	-0.82814	0.985	1
Prkca	GCL–GL	3.73136e-15	6.05153e-11	0.612529	1	1
Myo5a	GCL–OPL	3.57749e-15	5.80198e-11	-0.543171	1	1
Nrgn	GCL–OPL	3.43534e-15	5.57144e-11	0.971431	1	0.931
Trnp1	GCL–GL	3.40796e-15	5.52703e-11	-0.696052	1	1
Slc6a11	OPL–ONL	3.30164e-15	5.3546e-11	0.831604	1	0.965
X2900097C17Rik	GCL–OPL	3.17674e-15	5.15204e-11	-0.628862	1	1
Kcnj10	GCL–GL	3.11219e-15	5.04734e-11	-0.650067	1	1
Pmepa1	OPL–ONL	2.98241e-15	4.83687e-11	-1.11554	0.741	0.965
Prkca	GCL–ONL	2.7524e-15	4.46384e-11	0.56268	1	0.965
Cpe	GL–ONL	2.73752e-15	4.43971e-11	0.576151	1	1
Pcp4l1	GCL–GL	2.71531e-15	4.40369e-11	0.552627	1	1
Fkbp1a	GCL–ONL	2.53973e-15	4.11893e-11	0.570152	1	0.982
Psat1	GCL–ONL	2.53947e-15	4.11852e-11	-0.854848	0.97	1
Fkbp1a	GCL–GL	2.47887e-15	4.02023e-11	0.594966	1	1
Psd	GCL–ONL	2.29187e-15	3.71696e-11	0.701971	1	0.807
Lpar1	OPL–ONL	2.26028e-15	3.66573e-11	-1.02973	0.621	0.965
Mcf2l	GCL–ONL	2.25038e-15	3.64967e-11	-1.25662	0.985	1
Laptm4a	GCL–ONL	2.16135e-15	3.50527e-11	-0.653768	1	1
Ifitm3	GCL–ONL	2.1268e-15	3.44924e-11	-0.766106	0.597	0.93
Camk2a	GCL–ONL	2.06411e-15	3.34758e-11	0.663069	1	0.877
Bai2	GCL–ONL	2.00619e-15	3.25364e-11	0.701476	1	0.667
Gda	GCL–OPL	1.81949e-15	2.95085e-11	0.720109	1	0.983
Rragd	GCL–GL	1.80027e-15	2.91968e-11	0.589664	1	0.979
Hpcal4	GCL–ONL	1.76208e-15	2.85774e-11	0.715134	1	0.912
Slc6a1	GCL–OPL	1.74816e-15	2.83517e-11	-0.532775	1	1
Ptpro	GCL–OPL	1.74799e-15	2.83489e-11	0.644821	1	0.966
Id3	GCL–GL	1.48783e-15	2.41297e-11	-0.808612	0.896	1
Aplp1	GCL–ONL	1.4415e-15	2.33782e-11	0.528094	1	1
Reln	GCL–OPL	1.43084e-15	2.32054e-11	-0.851191	0.985	1
Slc1a3	GCL–OPL	1.26844e-15	2.05716e-11	-0.6236	1	1
Psd3	GCL–ONL	1.22504e-15	1.98676e-11	0.612439	1	1
Aqp4	GCL–OPL	1.17041e-15	1.89817e-11	-0.784763	1	1
Nsg2	GCL–OPL	1.12423e-15	1.82328e-11	0.501801	1	1
Slc6a11	GCL–GL	1.08562e-15	1.76066e-11	-0.748956	1	1
Kcnj4	GCL–GL	1.08506e-15	1.75976e-11	0.672523	1	0.938
Egr1	GCL–GL	9.89832e-16	1.60531e-11	0.684895	1	1
Scd1	GL–ONL	9.67023e-16	1.56832e-11	-1.38171	1	1
Olfm1	GCL–OPL	9.18942e-16	1.49034e-11	-0.559475	1	1
Prdx6	GCL–ONL	8.83694e-16	1.43318e-11	-0.814708	1	1
Atp1a1	GCL–GL	8.61555e-16	1.39727e-11	0.661105	1	1
Nr2f2	OPL–ONL	8.35716e-16	1.35536e-11	-1.28059	0.69	0.947
Nrgn	GCL–GL	7.85286e-16	1.27358e-11	1.08183	1	1
Frzb	OPL–ONL	7.77078e-16	1.26027e-11	-1.24383	0.845	0.982
Gprin1	GCL–OPL	6.37621e-16	1.03409e-11	0.596331	1	0.931
Syt7	GCL–GL	5.94201e-16	9.63675e-12	-0.783025	0.985	1
Ctxn1	GCL–OPL	5.42424e-16	8.79704e-12	0.62285	1	0.966
Gpm6b	GCL–GL	4.93092e-16	7.99697e-12	-0.539974	1	1
Fkbp1a	GCL–OPL	4.80073e-16	7.78583e-12	0.548798	1	1
Kcnj4	GCL–ONL	4.57176e-16	7.41449e-12	0.605729	1	0.93
Syt7	GCL–OPL	4.42457e-16	7.17577e-12	-0.747786	0.985	1
Rasd2	GCL–OPL	4.12576e-16	6.69115e-12	-0.647448	0.896	0.983
Eomes	GCL–GL	3.68263e-16	5.9725e-12	-0.828662	0.881	1
Egr1	GCL–ONL	3.42495e-16	5.55459e-12	0.672996	1	1
Sh3gl2	GCL–ONL	3.2857e-16	5.32874e-12	0.652658	1	0.982
Npy	GCL–ONL	3.27872e-16	5.31742e-12	-1.29604	0.955	0.965
Ctxn1	GCL–GL	3.08639e-16	5.00551e-12	0.670143	1	1
Baiap2	GCL–GL	3.07199e-16	4.98215e-12	0.808763	1	0.875
Foxd3	GCL–ONL	2.51569e-16	4.07994e-12	-0.920268	0.149	0.825
Ube2ql1	GCL–OPL	2.49227e-16	4.04196e-12	0.648635	1	0.966
Atp1b1	GCL–ONL	2.45549e-16	3.98231e-12	0.659712	1	1
Rab3b	GCL–OPL	2.11375e-16	3.42808e-12	-0.82263	1	1
Gda	GCL–ONL	2.07766e-16	3.36955e-12	0.781805	1	0.965
Gapdh	GCL–ONL	1.99259e-16	3.23158e-12	0.662822	1	0.965
Penk	GCL–OPL	1.94624e-16	3.15642e-12	0.688544	1	1
Nudt4	GCL–ONL	1.75765e-16	2.85055e-12	-1.01861	0.985	1
Olfm1	GCL–GL	1.67059e-16	2.70937e-12	-0.607513	1	1
Meis2	GCL–ONL	1.6163e-16	2.62132e-12	0.553202	1	1
Nrxn2	GCL–ONL	1.61613e-16	2.62104e-12	0.665561	1	0.965
Scd1	OPL–ONL	1.60905e-16	2.60957e-12	-1.31184	1	1
Ncdn	GCL–OPL	1.45515e-16	2.35996e-12	0.822946	1	0.931
Slc7a11	GCL–ONL	1.2685e-16	2.05725e-12	-0.952084	0.791	0.965
Kcnh3	GCL–ONL	1.14864e-16	1.86287e-12	0.787887	1	0.702
Cpe	OPL–ONL	1.05465e-16	1.71044e-12	0.599089	1	1
Nrgn	GCL–ONL	9.75357e-17	1.58183e-12	1.0753	1	0.982
Atp1a1	GCL–ONL	8.59174e-17	1.39341e-12	0.742451	1	1
Mbp	GCL–ONL	7.56662e-17	1.22716e-12	0.748746	1	1
Synpr	GCL–ONL	7.2525e-17	1.17621e-12	0.591057	1	1
Ablim3	GCL–ONL	7.19369e-17	1.16667e-12	0.753195	1	0.754
Msi2	GCL–GL	7.07806e-17	1.14792e-12	-0.77216	1	1
Rbfox3	GCL–GL	7.0682e-17	1.14632e-12	0.794522	1	0.917
Sez6	GCL–OPL	6.87705e-17	1.11532e-12	0.756866	1	0.966
Grb2	GCL–GL	6.42982e-17	1.04279e-12	0.737378	1	1
Eif1	GCL–ONL	6.38527e-17	1.03556e-12	0.518112	1	1
Lpar1	GCL–ONL	6.0824e-17	9.86444e-13	-1.06126	0.776	0.965
Ube2ql1	GCL–GL	5.30399e-17	8.60202e-13	0.69346	1	1
Ahcyl2	GCL–ONL	4.94564e-17	8.02084e-13	-1.08298	1	1
Igfbp4	GCL–ONL	4.59058e-17	7.445e-13	-1.05218	0.224	0.877
Mbp	GCL–GL	4.58946e-17	7.44318e-13	0.78432	1	1
Cdhr1	GCL–GL	4.37307e-17	7.09225e-13	-1.04271	1	1
Nsg2	GCL–ONL	4.16982e-17	6.76262e-13	0.618121	1	1
Gprin1	GCL–ONL	4.13411e-17	6.7047e-13	0.743231	1	0.754
Meis2	GCL–OPL	3.98058e-17	6.45571e-13	0.524344	1	0.983
Calb2	GCL–GL	3.97005e-17	6.43862e-13	-0.828214	1	1
Camk2n1	GCL–ONL	3.82804e-17	6.20831e-13	0.547333	1	1
Rbfox3	GCL–ONL	3.50001e-17	5.67631e-13	0.775251	1	0.895
Gja1	GCL–ONL	3.36653e-17	5.45984e-13	-0.724756	1	1
Aqp4	GCL–GL	3.11585e-17	5.05329e-13	-0.844814	1	1
Gpm6b	GCL–OPL	3.08838e-17	5.00874e-13	-0.54952	1	1
Gad1	GCL–OPL	2.96023e-17	4.80089e-13	0.736145	1	1
Gad1	GCL–ONL	2.96001e-17	4.80054e-13	0.789753	1	1
Ptn	GCL–ONL	2.48331e-17	4.02743e-13	-1.45368	0.522	0.947
Sparc	GCL–ONL	2.38741e-17	3.8719e-13	-0.643824	1	1
Gabra1	GCL–GL	1.91472e-17	3.10529e-13	-0.766869	1	1
Rcn2	GCL–GL	1.91472e-17	3.10529e-13	-0.656841	1	1
Cpne4	GCL–GL	1.91472e-17	3.10529e-13	0.777246	1	1
Atp1a2	GCL–OPL	1.85424e-17	3.0072e-13	-0.939772	0.985	1
Bex2	GCL–ONL	1.84303e-17	2.98902e-13	0.681251	1	0.982
Sepp1	GCL–GL	1.8234e-17	2.95719e-13	-0.626453	1	1
Frzb	GCL–ONL	1.80155e-17	2.92176e-13	-1.26491	0.955	0.982
Fabp7	OPL–ONL	1.49141e-17	2.41877e-13	-1.13459	1	1
Sncb	GCL–OPL	1.43488e-17	2.32709e-13	-0.611916	1	1
Sez6	GCL–GL	1.42745e-17	2.31504e-13	0.782638	1	0.979
Slc1a2	GCL–OPL	1.20885e-17	1.96051e-13	-0.73909	1	1
Cck	GCL–ONL	1.14411e-17	1.85552e-13	-0.704853	1	1
Baiap2	GCL–OPL	1.10687e-17	1.79512e-13	0.784601	1	0.914
Ncdn	GCL–GL	1.06296e-17	1.72392e-13	0.972146	1	1
Rcn2	GCL–OPL	1.06274e-17	1.72356e-13	-0.705439	1	1
Camk2n1	GCL–GL	1.01188e-17	1.64107e-13	0.639556	1	1
Grb2	GCL–OPL	9.34094e-18	1.51491e-13	0.694043	1	0.983
Camk2b	GCL–OPL	8.56998e-18	1.38988e-13	0.606519	1	1
Penk	GCL–GL	8.30689e-18	1.34721e-13	0.856929	1	1
Kctd12	OPL–ONL	7.55711e-18	1.22561e-13	-1.3223	1	1
Kcnh3	GCL–GL	7.34334e-18	1.19094e-13	0.915265	1	0.792
Doc2g	OPL–ONL	7.19725e-18	1.16725e-13	0.82098	1	1
Cpne4	GCL–ONL	6.77704e-18	1.0991e-13	0.728504	1	0.965
Camk2b	GCL–ONL	6.20932e-18	1.00703e-13	0.738033	1	1
Grin1	GCL–ONL	6.16818e-18	1.00036e-13	0.854282	1	0.877
Fabp7	GCL–GL	5.87417e-18	9.52672e-14	-0.752104	1	1
Syn1	GCL–ONL	5.67441e-18	9.20276e-14	0.861354	1	0.912
Sash1	GCL–ONL	5.096e-18	8.26469e-14	-1.45274	0.985	0.982
Kcna2	GCL–OPL	4.83648e-18	7.8438e-14	-0.900453	0.881	1
Camk2b	GCL–GL	4.58182e-18	7.4308e-14	0.726985	1	1
Gng13	GCL–ONL	4.44735e-18	7.21271e-14	-1.29718	0.866	0.965
Vtn	GCL–ONL	4.34022e-18	7.03897e-14	-1.20774	0.91	0.982
Ube2ql1	GCL–ONL	4.18068e-18	6.78023e-14	0.673523	1	0.965
Nr2f2	GCL–ONL	3.96157e-18	6.42488e-14	-1.54744	0.791	0.947
Fmo1	GCL–ONL	3.48813e-18	5.65705e-14	-0.810805	0.657	0.965
Gabra1	GCL–OPL	2.53987e-18	4.11916e-14	-0.764582	1	1
Gpsm1	GCL–GL	2.51412e-18	4.0774e-14	1.14663	1	0.938
Cck	GCL–GL	2.27541e-18	3.69026e-14	-1.198	1	1
Gng4	GCL–GL	2.1636e-18	3.50893e-14	0.989623	1	0.958
Doc2g	GCL–GL	2.05785e-18	3.33742e-14	-0.899836	1	1
Dclk1	GCL–ONL	1.72392e-18	2.79585e-14	0.554817	1	1
Slc1a2	OPL–ONL	1.64152e-18	2.66221e-14	0.872562	1	1
Baiap2	GCL–ONL	1.52236e-18	2.46896e-14	0.950163	1	0.789
Slc6a11	GCL–OPL	1.20259e-18	1.95035e-14	-0.891524	1	1
Nrsn1	GCL–GL	1.0675e-18	1.73127e-14	-1.03861	1	1
Vamp2	GCL–ONL	1.0545e-18	1.71019e-14	0.594885	1	1
Cpne4	GCL–OPL	1.00757e-18	1.63408e-14	0.707892	1	1
Penk	GCL–ONL	7.70059e-19	1.24888e-14	0.853512	1	0.982
Nrxn3	GCL–ONL	7.03665e-19	1.1412e-14	0.880387	1	0.965
Map1b	GCL–OPL	6.75723e-19	1.09589e-14	-0.659066	1	1
Calm2	GCL–ONL	6.43092e-19	1.04297e-14	0.518558	1	1
Grb2	GCL–ONL	5.6095e-19	9.09748e-15	0.849353	1	0.93
Pcp4	GCL–GL	4.48844e-19	7.27935e-15	1.03566	1	1
Ppia	GCL–ONL	4.09158e-19	6.63573e-15	0.612399	1	1
Omp	GCL–ONL	2.52428e-19	4.09388e-15	-1.73497	0.836	1
Cdhr1	GCL–OPL	2.20463e-19	3.57547e-15	-1.12322	1	1
Kcnj10	GCL–OPL	2.10738e-19	3.41774e-15	-0.883236	1	1
Glul	GCL–GL	2.07385e-19	3.36336e-15	-0.64092	1	1
Apoe	GCL–GL	1.9693e-19	3.19381e-15	-0.680179	1	1
Gng4	GCL–OPL	1.39259e-19	2.25851e-15	1.0063	1	0.879
Igfbp5	GCL–ONL	1.24809e-19	2.02416e-15	-1.64486	1	1
Gng4	GCL–ONL	1.16648e-19	1.8918e-15	1.10398	1	0.825
Vim	GCL–ONL	8.63217e-20	1.39997e-15	-1.16021	0.985	1
Sparcl1	GCL–GL	7.71932e-20	1.25192e-15	-0.777649	1	1
Timp3	GCL–ONL	6.53904e-20	1.0605e-15	-1.08924	0.97	1
Slc17a7	GCL–OPL	5.89902e-20	9.56702e-16	-1.09425	0.97	1
Gpsm1	GCL–OPL	4.06775e-20	6.59708e-16	1.04887	1	0.897
Ncdn	GCL–ONL	3.89301e-20	6.31369e-16	1.14032	1	0.877
Fabp7	GCL–OPL	3.55931e-20	5.77248e-16	-0.661683	1	1
Apod	OPL–ONL	3.25333e-20	5.27625e-16	-1.45917	1	1
Pcp4	GCL–ONL	3.10605e-20	5.03739e-16	0.892702	1	1
Pcp4	GCL–OPL	3.09948e-20	5.02674e-16	0.839081	1	1
Gpsm1	GCL–ONL	1.84062e-20	2.98513e-16	1.15316	1	0.877
Ptgds	GCL–ONL	1.53654e-20	2.49196e-16	-1.16887	1	1
Sepp1	GCL–OPL	1.22562e-20	1.98771e-16	-0.733413	1	1
S100a5	GCL–ONL	7.55877e-21	1.22588e-16	-1.66303	0.985	1
Scd1	GCL–ONL	5.16584e-21	8.37796e-17	-1.76459	1	1
Sez6	GCL–ONL	4.68914e-21	7.60484e-17	1.01454	1	0.93
Sparcl1	GCL–ONL	4.26802e-21	6.92188e-17	-0.678942	1	1
Apoe	GCL–OPL	3.44919e-21	5.5939e-17	-0.690908	1	1
Kctd12	GCL–ONL	1.41291e-21	2.29146e-17	-1.66127	1	1
Glul	GCL–ONL	1.16422e-21	1.88813e-17	-0.8288	1	1
Apod	GCL–ONL	1.05665e-21	1.71367e-17	-1.84275	1	1
Fabp7	GCL–ONL	1.05665e-21	1.71367e-17	-1.79627	1	1
Apoe	GCL–ONL	1.05665e-21	1.71367e-17	-1.15516	1	1
Sepp1	GCL–ONL	1.05665e-21	1.71367e-17	-1.04427	1	1
Cck	GCL–OPL	9.09023e-22	1.47425e-17	-1.24121	1	1
Glul	GCL–OPL	8.6644e-22	1.40519e-17	-0.808695	1	1
Doc2g	GCL–OPL	7.50181e-22	1.21664e-17	-1.35285	1	1
Sparcl1	GCL–OPL	7.50181e-22	1.21664e-17	-0.776546	1	1
