# Supplementary material for: stAPAminer: Mining Spatial Patterns of Alternative Polyadenylation for Spatially Resolved Transcriptomic Studies
Source: Genomics Proteomics Bioinformatics. 2023 Jan 18;21(3):601–18. doi: 10.1016/j.gpb.2023.01.003 (PMC10787175; doi:10.1016/j.gpb.2023.01.003)
Supplement: Supplementary Table S4 — List of representative genes in the olfactory system presented in previous studies or public resources [file mmc13.xlsx]

## Sheet: Table S4
Table S4 List of representative genes in the olfactory system presented in previous studies or public resources
Gene symbol	Tepe, et al. 2018	Ståhl, et al. 2016	Harmonizome database
Kctd12	Y	N	Y
Penk	N	N	Y
Doc2g	N	Y	N
Slc17a7	Y	N	N
Reln	Y	N	Y
Cdhr1	Y	N	Y
Sv2b	N	Y	N
Shisa3	N	Y	N
Plcxd2	N	Y	N
Nrnb	N	Y	N
Uchl1	N	N	Y
Rcan2	N	Y	N
Fam110c	N	N	Y
Cabp7	N	N	Y
Cdk11a	N	N	Y
Herc2	N	N	Y
Ubqln1	N	N	Y
Slc27a1	Y	N	Y
Strip1	N	N	Y
Nab1	N	N	Y
Lgr4	N	N	Y
Pcdh10	N	N	Y
Morc3	N	N	Y
Rapgefl1	N	N	Y
Apold1	N	N	Y
Myo5a	N	N	Y
Celsr3	N	N	Y
Emc2	N	N	Y
Sost	N	N	Y
Acr	N	N	Y
Ddx17	Y	N	Y
H2afz	N	N	Y
Chd1	N	N	Y
Esd	N	N	Y
Emc4	N	N	Y
Atp8a2	N	N	Y
Lacc1	N	N	Y
Nfxl1	N	N	Y
Ppic	N	N	Y
Prox1	N	N	Y
Eif3g	N	N	Y
Srrm4	N	N	Y
Crhr1	N	N	Y
Cacna1b	N	N	Y
Dhx40	N	N	Y
Znf143	N	N	Y
Casp2	N	N	Y
Ggn	N	N	Y
Ncor2	N	N	Y
Dusp22	N	N	Y
Mastl	N	N	Y
Rnaseh2c	N	N	Y
Zmym4	N	N	Y
Sphk2	N	N	Y
Sipa1l1	N	N	Y
Csgalnact1	N	N	Y
Qtrtd1	N	N	Y
Cmpk2	N	N	Y
Gldc	N	N	Y
Rab24	N	N	Y
Uimc1	N	N	Y
Spint2	N	N	Y
Tagln2	Y	N	Y
Clic1	Y	N	Y
Apc	N	N	Y
Atp8b2	N	N	Y
Mapkapk3	N	N	Y
Ss18	N	N	Y
Myadm	N	N	Y
Lrrcc1	N	N	Y
Trappc12	N	N	Y
Mapk11	N	N	Y
Znf483	N	N	Y
Mtor	N	N	Y
Srp54	N	N	Y
Siae	N	N	Y
Zbtb12	N	N	Y
Gjd4	N	N	Y
Slc16a8	N	N	Y
Pacsin3	N	N	Y
Suclg1	N	N	Y
Rasa1	N	N	Y
Ssc5d	N	N	Y
Rev3l	N	N	Y
Sucla2	N	N	Y
Cd300lf	N	N	Y
Csnk2a1	N	N	Y
Sdhd	N	N	Y
Bivm	N	N	Y
Ankrd60	N	N	Y
Filip1l	N	N	Y
Rps10	N	N	Y
Stxbp6	Y	N	Y
Mrpl35	N	N	Y
Atp12a	N	N	Y
Polg2	N	N	Y
Art1	N	N	Y
Hmx3	N	N	Y
Hoxd10	N	N	Y
Mapk8ip1	N	N	Y
Dab2ip	N	N	Y
Klhl11	N	N	Y
Plekhh2	N	N	Y
Grip2	N	N	Y
Lrrc16a	N	N	Y
Znf775	N	N	Y
Pknox1	N	N	Y
Sdr39u1	N	N	Y
Grik3	N	N	Y
Erh	N	N	Y
Cers3	N	N	Y
Tlx1	N	N	Y
Trappc4	N	N	Y
Snai1	N	N	Y
Igfbp3	N	N	Y
Kdelr2	N	N	Y
Rbm20	N	N	Y
Ptges3	N	N	Y
Ramp3	N	N	Y
Prdx2	Y	N	Y
P4htm	N	N	Y
Purg	N	N	Y
Gucy1a3	N	N	Y
Kcnf1	N	N	Y
Lrch2	N	N	Y
Higd1c	N	N	Y
Acy1	N	N	Y
Mrps18a	N	N	Y
Plin2	N	N	Y
Tekt4	N	N	Y
Wdr45	N	N	Y
Tbx21	N	N	Y
Bmper	N	N	Y
Elf4	N	N	Y
Rgn	N	N	Y
Cldn7	N	N	Y
Traip	N	N	Y
Dpysl4	N	N	Y
Zdhhc1	N	N	Y
Nrros	N	N	Y
Has3	N	N	Y
Maml3	N	N	Y
Slc25a41	N	N	Y
Znf616	N	N	Y
Nudcd3	N	N	Y
Kazn	N	N	Y
Tex2	N	N	Y
Rrh	N	N	Y
Alx3	N	N	Y
Ppp1r16b	N	N	Y
Nit2	N	N	Y
Ogfod1	N	N	Y
Ankrd44	N	N	Y
Hmox2	N	N	Y
Kcnj3	N	N	Y
Mrps34	N	N	Y
Grik5	N	N	Y
Pebp1	N	N	Y
Tppp3	N	N	Y
C19orf68	N	N	Y
Slc35f3	N	N	Y
Megf9	N	N	Y
Fam118a	N	N	Y
Hivep2	N	N	Y
Cnr1	N	N	Y
Adamts19	N	N	Y
Colgalt1	N	N	Y
Ifit2	N	N	Y
Loc101928761	N	N	Y
Vapb	N	N	Y
Btg1	Y	N	Y
Bcap31	N	N	Y
Kctd10	N	N	Y
Gsap	N	N	Y
Csrp2bp	N	N	Y
Pdcd6ip	N	N	Y
Arntl	N	N	Y
Slc4a4	Y	N	Y
Rragb	N	N	Y
Arrb1	N	N	Y
Alcam	Y	N	Y
Akap13	N	N	Y
Dyrk1b	N	N	Y
Yipf3	N	N	Y
Ddx19b	N	N	Y
Ly6g5c	N	N	Y
Ntrk2	Y	N	Y
Syt2	N	N	Y
Arhgef1	N	N	Y
Ugt3a1	N	N	Y
Slc25a21	N	N	Y
Pde1c	Y	N	Y
Ankrd13d	N	N	Y
Dcx	Y	N	Y
Pcdha12	N	N	Y
Psmb11	N	N	Y
Dyrk1a	N	N	Y
Cyb5a	N	N	Y
Adra2c	N	N	Y
Il10ra	N	N	Y
Adamts5	N	N	Y
Zbtb7c	N	N	Y
Xpo5	N	N	Y
Mpp1	N	N	Y
Cfap52	N	N	Y
Gnpat	N	N	Y
Etfa	N	N	Y
Mphosph6	N	N	Y
Entpd6	N	N	Y
Fam69a	N	N	Y
Alkbh6	N	N	Y
Tor1aip2	N	N	Y
Cnih4	N	N	Y
Adgrb1	Y	N	Y
Snapc1	N	N	Y
Cherp	N	N	Y
Ppwd1	N	N	Y
Dhrs1	N	N	Y
Gtf2b	N	N	Y
Mms19	N	N	Y
Lrrc75b	N	N	Y
Tet1	N	N	Y
Csnk1a1	N	N	Y
Chst4	N	N	Y
Syce2	N	N	Y
Decr1	N	N	Y
Slc39a14	N	N	Y
Atp9b	N	N	Y
Cacna1d	N	N	Y
Kcnh3	N	N	Y
Ptges	N	N	Y
Cbll1	N	N	Y
Hspb8	N	N	Y
Neurod6	N	N	Y
Zscan12	N	N	Y
Prc1	N	N	Y
Dchs1	N	N	Y
Znf189	N	N	Y
Ssh3	N	N	Y
C16orf70	N	N	Y
Rab3il1	N	N	Y
Vti1b	N	N	Y
Arpc5	N	N	Y
Cfl2	N	N	Y
B3galt1	N	N	Y
Rnf170	N	N	Y
Trpv6	N	N	Y
Phf6	N	N	Y
Magel2	N	N	Y
Atxn7	N	N	Y
Usp14	N	N	Y
Kifc3	N	N	Y
Thpo	N	N	Y
Flnb	N	N	Y
Ap2m1	N	N	Y
Dus1l	N	N	Y
Wwox	N	N	Y
Vps41	N	N	Y
C8a	N	N	Y
Furin	N	N	Y
Wbscr17	N	N	Y
Cnrip1	N	N	Y
Hcar2	N	N	Y
Sbf2	N	N	Y
Nrf1	N	N	Y
Aqr	N	N	Y
Lrp1	N	N	Y
Kcnk18	N	N	Y
Syk	N	N	Y
Hexim1	N	N	Y
Sybu	N	N	Y
Aurka	N	N	Y
Plekha5	N	N	Y
Lhfpl3	Y	N	Y
Gng13	Y	N	Y
Gmppa	N	N	Y
Marchf5	N	N	Y
Ywhab	N	N	Y
Tapt1	N	N	Y
Cttn	N	N	Y
Iws1	N	N	Y
Plekho1	N	N	Y
C1orf234	N	N	Y
Ube2e3	N	N	Y
Dsg2	N	N	Y
Grxcr2	N	N	Y
Tspan6	N	N	Y
Inppl1	N	N	Y
Hdx	N	N	Y
Lrp8	N	N	Y
B4galt3	N	N	Y
Inhba	N	N	Y
Cer1	N	N	Y
Cyp26b1	N	N	Y
Prdm16	N	N	Y
Kitlg	N	N	Y
Hspd1	N	N	Y
Rpl27a	Y	N	Y
Slc12a6	N	N	Y
Sebox	N	N	Y
Phf2	N	N	Y
Nup93	N	N	Y
Grm3	N	N	Y
Vwa1	Y	N	Y
Pglyrp1	Y	N	Y
Sgtb	N	N	Y
Rasl11b	N	N	Y
Hdac5	N	N	Y
Cacng2	N	N	Y
Etfdh	N	N	Y
Sumo1	N	N	Y
Akap3	N	N	Y
Alg2	N	N	Y
Grem2	N	N	Y
Prokr2	N	N	Y
Tfpt	N	N	Y
Ntn4	N	N	Y
Sec14l1	N	N	Y
Homer2	Y	N	Y
Znf706	N	N	Y
Ceacam1	N	N	Y
Spata5	N	N	Y
Hsh2d	N	N	Y
Ptgr1	N	N	Y
Abca3	N	N	Y
Cebpe	N	N	Y
Rab27b	N	N	Y
Npffr2	N	N	Y
Caprin1	N	N	Y
Ccdc127	N	N	Y
Itgb6	N	N	Y
Supt3h	N	N	Y
Rab4b	N	N	Y
Znf462	N	N	Y
Ly86	Y	N	Y
Gypc	N	N	Y
Plscr3	N	N	Y
Bnip3	N	N	Y
Gps1	N	N	Y
Acad9	N	N	Y
Chid1	N	N	Y
Rp9	N	N	Y
Ndufb2	N	N	Y
Foxn4	N	N	Y
Tmem54	N	N	Y
Nae1	N	N	Y
Cln6	N	N	Y
Adra1a	N	N	Y
Cracr2a	N	N	Y
Epas1	Y	N	Y
Deptor	N	N	Y
Rai2	N	N	Y
G6pc3	N	N	Y
Prdm14	N	N	Y
Islr	Y	N	Y
Klc2	N	N	Y
Mcam	N	N	Y
Irf2bpl	N	N	Y
Tfr2	N	N	Y
Map2k3	N	N	Y
Ctps1	N	N	Y
Tmeff1	N	N	Y
Mrps31	N	N	Y
C1orf198	N	N	Y
Cntrob	N	N	Y
Cma1	N	N	Y
Tbx6	N	N	Y
Ncaph2	N	N	Y
Hspb7	N	N	Y
Leprotl1	N	N	Y
Rab6b	N	N	Y
Cops6	N	N	Y
Sfi1	N	N	Y
Best2	N	N	Y
Nav2	Y	N	Y
Cdk13	N	N	Y
Prss35	N	N	Y
Tcp11l2	N	N	Y
Azin1	N	N	Y
Ndufs8	N	N	Y
Epha7	N	N	Y
Galr1	N	N	Y
Atpaf2	N	N	Y
Wbp1	N	N	Y
Tnfaip8l2	N	N	Y
Kif2b	N	N	Y
Sgk1	Y	N	Y
Ldb1	N	N	Y
Gpr37	Y	N	Y
Spag5	N	N	Y
Rln3	N	N	Y
Pkhd1	N	N	Y
Hoxc12	N	N	Y
Stk17b	N	N	Y
Zswim7	N	N	Y
Akap6	N	N	Y
Rpl10	Y	N	Y
C7orf50	N	N	Y
Ano4	N	N	Y
Itga6	N	N	Y
Patl1	N	N	Y
Prpf4	N	N	Y
Pou5f2	N	N	Y
Hspbp1	N	N	Y
Ddt	N	N	Y
Kirrel3	N	N	Y
Gria4	N	N	Y
Cep250	N	N	Y
Ppp4r1	N	N	Y
Klf12	N	N	Y
Sema3a	N	N	Y
Smarca2	N	N	Y
Tsg101	N	N	Y
Cpb1	N	N	Y
Prss27	N	N	Y
Cfap43	N	N	Y
Znf18	N	N	Y
Ccdc134	N	N	Y
Cfap70	N	N	Y
Nenf	N	N	Y
Sart3	N	N	Y
Piwil2	N	N	Y
Ttc28	N	N	Y
Mrps35	N	N	Y
Adamtsl4	N	N	Y
Dbnl	N	N	Y
Mrpl20	N	N	Y
Terf2ip	N	N	Y
Pnoc	N	N	Y
Eml1	N	N	Y
Emid1	N	N	Y
C1orf159	N	N	Y
Pde5a	N	N	Y
Prim1	N	N	Y
Mis18bp1	N	N	Y
Tomm34	N	N	Y
Armc6	N	N	Y
Rab3b	N	N	Y
Tmem132d	N	N	Y
Dusp9	N	N	Y
Cand2	N	N	Y
Gjb3	N	N	Y
Atp1a2	Y	N	Y
Pon3	N	N	Y
Zzef1	N	N	Y
Mlst8	N	N	Y
Gp1ba	N	N	Y
Scamp2	N	N	Y
Isy1-rab43	N	N	Y
Eef2	N	N	Y
Cat	N	N	Y
Bace2	N	N	Y
Ehmt1	N	N	Y
Omg	N	N	Y
Sycp3	N	N	Y
Acvr2b	N	N	Y
Slc36a4	N	N	Y
Fam127c	N	N	Y
Rps24	Y	N	Y
Kmt2c	N	N	Y
Nfx1	N	N	Y
Or1l8	N	N	Y
Utp14c	N	N	Y
Zzz3	N	N	Y
Atg16l2	N	N	Y
Ndufc2	N	N	Y
E2f3	N	N	Y
Lrpprc	N	N	Y
Adipoq	N	N	Y
Slc17a4	N	N	Y
Znf711	N	N	Y
Dbx2	N	N	Y
Adam9	N	N	Y
Rgs2	Y	N	Y
Prss57	N	N	Y
Sra1	N	N	Y
Or1q1	N	N	Y
Bax	N	N	Y
N6amt2	N	N	Y
Map6	N	N	Y
Strap	N	N	Y
Taar9	N	N	Y
Sst	N	N	Y
Klrg1	N	N	Y
C18orf32	N	N	Y
Smarcd1	N	N	Y
Mapk9	N	N	Y
Kiaa0930	N	N	Y
Slc35a4	N	N	Y
Dupd1	N	N	Y
Ciz1	N	N	Y
Dusp14	N	N	Y
Fat3	N	N	Y
Pkn2	N	N	Y
Vamp2	Y	N	Y
Rsbn1	N	N	Y
Dlg2	N	N	Y
Sorcs2	N	N	Y
Ngfr	N	N	Y
Stoml2	N	N	Y
Smap1	N	N	Y
Med23	N	N	Y
Fam155a	N	N	Y
Ucp1	N	N	Y
Acsl1	N	N	Y
Cmbl	N	N	Y
Ankrd34c	N	N	Y
Pitpnm3	N	N	Y
Agbl5	N	N	Y
Chmp1b	N	N	Y
Csrp1	Y	N	Y
Bsdc1	N	N	Y
Pced1a	N	N	Y
Agpat2	N	N	Y
Bptf	N	N	Y
Mpp5	N	N	Y
Ephb2	N	N	Y
Shb	N	N	Y
Tspan15	Y	N	Y
Mfsd11	N	N	Y
Mmp25	N	N	Y
Jund	N	N	Y
Serpini1	Y	N	Y
Rap1gap2	N	N	Y
Lgr6	N	N	Y
Snx24	N	N	Y
Nav1	Y	N	Y
Chrna4	N	N	Y
Eml5	Y	N	Y
Kmo	N	N	Y
Hmgxb4	N	N	Y
Urm1	N	N	Y
Tmx2	N	N	Y
Pde9a	N	N	Y
Tex40	N	N	Y
Paqr7	N	N	Y
Apbb1ip	N	N	Y
Fndc4	N	N	Y
Tsn	N	N	Y
Myod1	N	N	Y
Mybl2	N	N	Y
Pcdhb8	N	N	Y
B4galt2	N	N	Y
Cdc5l	N	N	Y
C4orf50	N	N	Y
Limk1	N	N	Y
Rps6	Y	N	Y
Neurl1	N	N	Y
Ctbs	N	N	Y
Cox16	N	N	Y
Tekt3	N	N	Y
Msgn1	N	N	Y
Nol12	N	N	Y
Tbc1d22b	N	N	Y
Cdk12	N	N	Y
Rnf128	N	N	Y
Gprin3	N	N	Y
Ppat	N	N	Y
Sash1	Y	N	Y
C14orf39	N	N	Y
C1qtnf4	Y	N	Y
Rnase11	N	N	Y
Stox2	N	N	Y
Jag1	N	N	Y
Rad17	N	N	Y
Znf385b	N	N	Y
Or52d1	N	N	Y
Il1rapl1	Y	N	Y
Agrn	N	N	Y
Efna1	N	N	Y
Taf9	N	N	Y
Taf15	N	N	Y
Adgrl2	N	N	Y
Dnaja3	N	N	Y
Actr10	N	N	Y
Lpl	N	N	Y
Nmnat2	N	N	Y
Htra1	Y	N	Y
Hdac4	N	N	Y
Pum2	N	N	Y
Ptx4	N	N	Y
Cpt1c	N	N	Y
Ncald	N	N	Y
Mmaa	N	N	Y
Ndufs1	N	N	Y
Or4b1	N	N	Y
Pdk3	N	N	Y
Coprs	N	N	Y
Jup	N	N	Y
Mtl5	N	N	Y
Slc25a19	N	N	Y
Pole3	N	N	Y
Gabrb3	N	N	Y
Cab39l	N	N	Y
Spint1	N	N	Y
Tas1r1	N	N	Y
Xkr6	N	N	Y
Mrgprg	N	N	Y
Akap8l	N	N	Y
Casc4	N	N	Y
Tsacc	N	N	Y
Eya3	N	N	Y
Ttpal	N	N	Y
Aspg	N	N	Y
Sumo3	N	N	Y
Dusp26	N	N	Y
Plxna3	N	N	Y
Agtrap	N	N	Y
Adgrg1	N	N	Y
Gspt2	N	N	Y
L3mbtl1	N	N	Y
Sim2	N	N	Y
Slc35c2	N	N	Y
Or10p1	N	N	Y
Sh3bp4	N	N	Y
Asah1	N	N	Y
Cpa6	N	N	Y
Ece2	N	N	Y
Acsbg1	Y	N	Y
Palm	N	N	Y
Bcam	N	N	Y
Kifc2	N	N	Y
Rpl26	Y	N	Y
Dmrtc2	N	N	Y
Gmfb	N	N	Y
Ubxn10	N	N	Y
Mettl2a	N	N	Y
Or4d5	N	N	Y
Ddx6	N	N	Y
Bod1l1	N	N	Y
Mafk	N	N	Y
Kdm3a	N	N	Y
Npvf	N	N	Y
Trappc6b	N	N	Y
Cdca8	N	N	Y
Sin3b	N	N	Y
Sarm1	N	N	Y
Gria2	Y	N	Y
Polr2f	N	N	Y
Rgs16	N	N	Y
Trabd	N	N	Y
Tnip3	N	N	Y
Nr4a1	N	N	Y
Pde4dip	N	N	Y
Dlgap4	N	N	Y
Traf7	N	N	Y
Sdk1	N	N	Y
Ankdd1b	N	N	Y
Ldah	N	N	Y
Ddx42	N	N	Y
Ccdc94	N	N	Y
Pot1	N	N	Y
Dolpp1	N	N	Y
Gdpd2	N	N	Y
Timp2	Y	N	Y
Fam207a	N	N	Y
Hey2	Y	N	Y
Cfap97	N	N	Y
Spock1	N	N	Y
Oprm1	N	N	Y
Znf598	N	N	Y
Hes5	Y	N	Y
Znf12	N	N	Y
Scyl2	N	N	Y
Slc9a9	N	N	Y
Bcl6b	N	N	Y
Adcy8	N	N	Y
C1orf194	N	N	Y
Pik3cb	N	N	Y
Stim1	N	N	Y
Pik3r1	N	N	Y
Adgrl3	N	N	Y
Mknk2	N	N	Y
Tle2	N	N	Y
Nr1h4	N	N	Y
Txnrd3	N	N	Y
Sc5d	N	N	Y
Med9	N	N	Y
Gfy	N	N	Y
Nrarp	Y	N	Y
Gas8	N	N	Y
Lrrc2	N	N	Y
Ranbp1	N	N	Y
Rgcc	Y	N	Y
Fos	Y	N	Y
Nfatc1	N	N	Y
Uhmk1	N	N	Y
Ccdc57	N	N	Y
Cd2	N	N	Y
G3bp2	N	N	Y
Alk	N	N	Y
Chml	N	N	Y
Ccdc33	N	N	Y
Trim59	N	N	Y
Lypd6	N	N	Y
Ero1l	N	N	Y
Ptpn9	N	N	Y
Inpp5j	Y	N	Y
Ervfrd-1	N	N	Y
Thbs2	N	N	Y
Pithd1	N	N	Y
Ptpn11	N	N	Y
Tex38	N	N	Y
Rnf181	N	N	Y
Chchd4	N	N	Y
Rgs18	N	N	Y
Mapk8ip2	N	N	Y
Nsg1	Y	N	Y
Grip1	N	N	Y
Fdx1	N	N	Y
Adamts3	N	N	Y
Tacr1	N	N	Y
Znf565	N	N	Y
Ccdc68	N	N	Y
C11orf74	N	N	Y
Dgcr2	N	N	Y
Cldn5	Y	N	Y
Tox	N	N	Y
Gys2	N	N	Y
Glis3	N	N	Y
Gcnt1	N	N	Y
Kiaa0513	N	N	Y
Gapt	N	N	Y
Rhbdl3	N	N	Y
Ovch2	N	N	Y
Arhgef12	N	N	Y
Wtip	N	N	Y
Rab37	N	N	Y
Ibtk	N	N	Y
Wnk4	N	N	Y
Six3	N	N	Y
Mpeg1	N	N	Y
Vamp7	N	N	Y
Ccnt2	Y	N	Y
Lrrc47	N	N	Y
Cpeb2	N	N	Y
Il12a	N	N	Y
Eif4g3	N	N	Y
Kcnd3	N	N	Y
Fam20c	N	N	Y
Nop58	N	N	Y
Hoxd12	N	N	Y
Hbp1	N	N	Y
Panx2	N	N	Y
P2rx1	N	N	Y
Med12l	N	N	Y
C15orf41	N	N	Y
Armcx1	N	N	Y
Rbm7	N	N	Y
Ntan1	N	N	Y
Ano6	N	N	Y
Ptprz1	Y	N	Y
Txndc8	N	N	Y
Alg8	N	N	Y
Wnt7a	N	N	Y
Kpna3	N	N	Y
St5	N	N	Y
Gtf2h4	N	N	Y
Slc24a1	N	N	Y
Fads3	N	N	Y
Cacng5	N	N	Y
Fn1	Y	N	Y
Ndufv2	N	N	Y
Rqcd1	N	N	Y
Ppm1g	N	N	Y
Slc40a1	N	N	Y
Maea	N	N	Y
Adamts9	N	N	Y
Dnal4	N	N	Y
Arap1	N	N	Y
Sntg2	N	N	Y
Tmco6	N	N	Y
Suz12	N	N	Y
Prok2	N	N	Y
Sema4f	N	N	Y
Hspe1	N	N	Y
Fam98b	N	N	Y
Rock2	N	N	Y
Tsga13	N	N	Y
Zkscan5	N	N	Y
Ints3	N	N	Y
Grb2	Y	N	Y
Mocs2	N	N	Y
Slc25a11	N	N	Y
Ypel4	N	N	Y
Vtn	Y	N	Y
Dopey2	N	N	Y
Hgh1	N	N	Y
Ephb6	N	N	Y
Plcd4	N	N	Y
Hecw1	N	N	Y
Rps11	Y	N	Y
Ntn3	N	N	Y
Donson	N	N	Y
Camkk1	N	N	Y
Lgals1	Y	N	Y
Abhd14b	N	N	Y
Cys1	N	N	Y
Sulf1	N	N	Y
Ephb1	N	N	Y
Fam83b	N	N	Y
Sv2a	Y	N	Y
Supt16h	N	N	Y
Pcdhga11	N	N	Y
Smim5	N	N	Y
Cdc16	N	N	Y
Spin4	N	N	Y
Pdrg1	N	N	Y
Edf1	N	N	Y
Kctd21	N	N	Y
Flot2	N	N	Y
Gdpd4	N	N	Y
Acer3	N	N	Y
Rhbdd2	N	N	Y
Metap1d	N	N	Y
Serpine2	Y	N	Y
St6galnac3	N	N	Y
Sepp1	Y	N	Y
Pqbp1	N	N	Y
Cep63	N	N	Y
Mbnl1	Y	N	Y
Slc30a10	N	N	Y
Npr1	N	N	Y
Tspan4	N	N	Y
Bdh2	N	N	Y
Stk40	N	N	Y
Dnajc25	N	N	Y
A4gnt	N	N	Y
Epha8	N	N	Y
Cdh7	N	N	Y
Tdrp	N	N	Y
Tjp1	N	N	Y
Rspo3	Y	N	Y
Rasa2	N	N	Y
Dclk2	N	N	Y
Il2rg	N	N	Y
Ndufa2	N	N	Y
Nol6	N	N	Y
Or10w1	N	N	Y
Igfbp2	Y	N	Y
Tsen34	N	N	Y
Id3	Y	N	Y
Asxl3	N	N	Y
Ptgs2	N	N	Y
Stkld1	N	N	Y
Cacna1h	N	N	Y
Sdr42e1	N	N	Y
Ackr3	N	N	Y
Lmcd1	N	N	Y
Slco1b3	N	N	Y
Sec24c	N	N	Y
Fam49b	N	N	Y
Elk1	N	N	Y
Robo2	Y	N	Y
Pbld	N	N	Y
Nab2	N	N	Y
Srpk3	N	N	Y
Erc2	N	N	Y
Klhdc10	N	N	Y
Ftsj2	N	N	Y
Ltb4r	N	N	Y
Cox14	N	N	Y
Znf512b	N	N	Y
Fstl5	N	N	Y
Npas4	N	N	Y
Arl1	N	N	Y
Fam208a	N	N	Y
Igfbp5	Y	N	Y
Ptpro	N	N	Y
Mgme1	N	N	Y
Kank3	Y	N	Y
Nyap1	N	N	Y
Dpcd	N	N	Y
Abca1	N	N	Y
Derl3	N	N	Y
Plcg1	N	N	Y
Spns2	N	N	Y
Pygo1	N	N	Y
Zeb2	Y	N	Y
Xpo7	N	N	Y
Ndufa9	N	N	Y
Mea1	N	N	Y
Ndufb8	N	N	Y
Unk	N	N	Y
Tmem72	N	N	Y
Kif22	N	N	Y
Dtnb	N	N	Y
Celf2	Y	N	Y
Phf3	N	N	Y
Mrgprx2	N	N	Y
Gss	N	N	Y
Loc100130301	N	N	Y
Mnt	N	N	Y
Fam120b	N	N	Y
Cby1	N	N	Y
Endod1	N	N	Y
Hp	N	N	Y
Als2	N	N	Y
Fam171b	Y	N	Y
Cdc42ep3	N	N	Y
Ypel2	N	N	Y
Yes1	N	N	Y
Apmap	N	N	Y
Frmd5	N	N	Y
Atp6v0e2	N	N	Y
Anks4b	N	N	Y
Stat5a	N	N	Y
Med26	N	N	Y
Ninj1	N	N	Y
Ipo13	N	N	Y
Pcdhga9	N	N	Y
Tcerg1l	N	N	Y
Ppfibp2	N	N	Y
Cpox	N	N	Y
Pan3	N	N	Y
Foxf2	N	N	Y
Slc9b2	N	N	Y
Sema6a	N	N	Y
Chst15	N	N	Y
Ccdc88a	Y	N	Y
Csdc2	N	N	Y
Map3k12	N	N	Y
Alas2	Y	N	Y
C11orf65	N	N	Y
Ptprcap	N	N	Y
Mapkbp1	N	N	Y
Chst11	N	N	Y
Ccdc136	N	N	Y
Pla2g2d	N	N	Y
Cpne8	N	N	Y
Tex26	N	N	Y
Mcph1	N	N	Y
Xpnpep1	N	N	Y
Gja1	Y	N	Y
Chst3	N	N	Y
Dph1	N	N	Y
Rasa3	N	N	Y
Stom	N	N	Y
Nup153	N	N	Y
Mmgt1	N	N	Y
Fam71d	N	N	Y
Ncor1	N	N	Y
Fes	N	N	Y
Trdn	N	N	Y
C5orf34	N	N	Y
Zc3h4	N	N	Y
Stk38l	N	N	Y
Atp5s	N	N	Y
Slc39a11	N	N	Y
Abhd13	N	N	Y
Fam98c	N	N	Y
Lppr5	N	N	Y
Timm8b	N	N	Y
Eif5	N	N	Y
Sema6c	N	N	Y
C11orf96	N	N	Y
Col6a1	N	N	Y
Ppt2	N	N	Y
Ctgf	N	N	Y
Mia	N	N	Y
Znf354b	N	N	Y
Pacsin2	N	N	Y
Gnpnat1	N	N	Y
Znf518b	N	N	Y
Ephb4	N	N	Y
Slc9a6	N	N	Y
Cyb5r1	N	N	Y
Tmem243	N	N	Y
Ffar4	N	N	Y
B3gntl1	N	N	Y
Rnf130	N	N	Y
Tnpo1	N	N	Y
Pex3	N	N	Y
Nrip3	Y	N	Y
Serinc5	N	N	Y
Slc30a5	N	N	Y
Cxxc1	N	N	Y
Calb2	Y	N	Y
Bcl2l2	N	N	Y
Cd274	N	N	Y
Pafah1b1	N	N	Y
Luc7l3	Y	N	Y
Cul4a	N	N	Y
Ptchd3	N	N	Y
Frzb	Y	N	Y
Sag	N	N	Y
Tmem67	N	N	Y
Prkag2	N	N	Y
Tm6sf1	N	N	Y
C7orf62	N	N	Y
Lama3	N	N	Y
Pten	N	N	Y
Rxfp2	N	N	Y
Znf385a	N	N	Y
Dll1	N	N	Y
Ap3m1	N	N	Y
Gnaz	N	N	Y
Glt8d2	N	N	Y
Faf2	N	N	Y
Anln	N	N	Y
Trim24	N	N	Y
Mfap5	N	N	Y
Znf729	N	N	Y
Lysmd4	N	N	Y
Fzd5	N	N	Y
Dnajc11	N	N	Y
Ctbp2	N	N	Y
Nrl	N	N	Y
Cecr2	N	N	Y
Flvcr2	N	N	Y
Mapk10	N	N	Y
Ythdf3	N	N	Y
Rhobtb3	N	N	Y
Pm20d1	N	N	Y
C1qc	Y	N	Y
Slit2	N	N	Y
Gbp3	N	N	Y
Tagln3	Y	N	Y
Smarcad1	N	N	Y
Chst14	N	N	Y
Pex26	N	N	Y
Kiss1r	N	N	Y
Kcnj13	N	N	Y
Sept10	N	N	Y
Phyhip	N	N	Y
Slc35a5	N	N	Y
Synpr	Y	N	Y
Ift22	N	N	Y
Cldn23	N	N	Y
Znf664	N	N	Y
Pttg1	N	N	Y
Hpca	N	N	Y
Or56a4	N	N	Y
Psmc6	N	N	Y
Agrp	N	N	Y
Npas3	N	N	Y
Ctdsp1	N	N	Y
Sult4a1	N	N	Y
Adgrg7	N	N	Y
Praf2	N	N	Y
Lcat	Y	N	Y
Rabepk	N	N	Y
Mmd2	Y	N	Y
Mboat2	N	N	Y
Sh3rf1	N	N	Y
Zdhhc20	N	N	Y
Me1	N	N	Y
Daxx	N	N	Y
Tbata	N	N	Y
Ankrd9	N	N	Y
Map3k1	N	N	Y
Tmem106b	N	N	Y
Tmem168	N	N	Y
Retn	N	N	Y
Sertad4	N	N	Y
Slco5a1	N	N	Y
Adgrf4	N	N	Y
Pdcl3	N	N	Y
Pim2	N	N	Y
Gjd3	N	N	Y
Ttyh3	N	N	Y
Cntnap3	N	N	Y
Primpol	N	N	Y
Otp	N	N	Y
Sfn	N	N	Y
Hhex	N	N	Y
Pagr1	N	N	Y
Zp2	N	N	Y
Sema3c	N	N	Y
Ccdc171	N	N	Y
Zcwpw2	N	N	Y
Ptpn13	N	N	Y
Ackr2	N	N	Y
Sp3	N	N	Y
Cyp2j2	N	N	Y
Galnt4	N	N	Y
Pmvk	N	N	Y
Cep170b	N	N	Y
Anapc1	N	N	Y
Agfg1	N	N	Y
Vps37d	N	N	Y
Kdm6a	N	N	Y
Rps8	Y	N	Y
C9orf41	N	N	Y
Jarid2	N	N	Y
Mrpl22	N	N	Y
Rab11fip4	N	N	Y
Lamp3	N	N	Y
Rapgef3	N	N	Y
Ptchd2	N	N	Y
Tab1	N	N	Y
Stxbp3	N	N	Y
Ramp2	Y	N	Y
Ccdc25	N	N	Y
Klf6	N	N	Y
Capzb	N	N	Y
Nefl	N	N	Y
Plekha1	N	N	Y
Tp53inp2	N	N	Y
Fzr1	N	N	Y
Slc25a33	N	N	Y
Crybb3	N	N	Y
Ccl11	N	N	Y
Odf3l1	N	N	Y
Nckap1	N	N	Y
Akt3	N	N	Y
Utp18	N	N	Y
Magea10	N	N	Y
Cnn1	N	N	Y
Mex3d	N	N	Y
Fam124a	N	N	Y
St8sia3	N	N	Y
Evpl	N	N	Y
Itfg1	N	N	Y
Fam163b	N	N	Y
Usp6nl	N	N	Y
Klf3	N	N	Y
Mrps24	N	N	Y
Ric3	N	N	Y
Sec61g	Y	N	Y
Drd5	N	N	Y
Dnaja2	N	N	Y
Ophn1	N	N	Y
Dlx2	Y	N	Y
Ints6	N	N	Y
Tmprss15	N	N	Y
Gpr61	N	N	Y
Clcn1	N	N	Y
Otud6a	N	N	Y
Syndig1	N	N	Y
Pax6	Y	N	Y
Csnk1g2	N	N	Y
Hadh	N	N	Y
Pcdhga8	N	N	Y
Sertad3	N	N	Y
Rpl6	Y	N	Y
Igsf3	N	N	Y
Kng1	N	N	Y
Shcbp1l	N	N	Y
Cnpy1	N	N	Y
Psmd4	N	N	Y
Afp	N	N	Y
Zbtb38	N	N	Y
Scn10a	N	N	Y
Gfra4	N	N	Y
Pex11a	N	N	Y
Fbln2	N	N	Y
Cfap20	N	N	Y
Usp10	N	N	Y
Cmtm4	N	N	Y
Ccsap	N	N	Y
Amz1	N	N	Y
Cast	N	N	Y
Fech	N	N	Y
Snx3	N	N	Y
Pcdha7	N	N	Y
Hoxc13	N	N	Y
Txndc16	N	N	Y
Rtp4	N	N	Y
Lgr5	Y	N	Y
Nap1l2	N	N	Y
Gprc5b	N	N	Y
Rgsl1	N	N	Y
Psme4	N	N	Y
Spaca7	N	N	Y
Ppfibp1	N	N	Y
Elovl7	N	N	Y
Npas1	N	N	Y
Lhx1	N	N	Y
Snap23	N	N	Y
Pdlim1	N	N	Y
Ptpn18	Y	N	Y
Loc100129361	N	N	Y
Notch2	Y	N	Y
Nop56	N	N	Y
Osbpl1a	N	N	Y
Rnf6	N	N	Y
Ppp3cc	N	N	Y
Zdhhc13	N	N	Y
Map6d1	N	N	Y
Cnbd2	N	N	Y
Phkg2	N	N	Y
Fyn	N	N	Y
Tsen15	N	N	Y
Itfg2	N	N	Y
Cldn14	N	N	Y
Kiaa1549l	N	N	Y
Itgav	N	N	Y
Srsf2	N	N	Y
Dync1li2	N	N	Y
Abr	N	N	Y
Coa3	N	N	Y
Eif3d	N	N	Y
Asl	N	N	Y
Wipf2	N	N	Y
Fam3b	N	N	Y
Lta4h	N	N	Y
Ppfia3	N	N	Y
Pcdha10	N	N	Y
Fam213b	N	N	Y
Ndfip2	N	N	Y
Rftn2	N	N	Y
Lhfp	Y	N	Y
Idh3b	N	N	Y
Hsd17b14	N	N	Y
Rgs3	N	N	Y
Naf1	N	N	Y
Cr1l	N	N	Y
Txlnb	N	N	Y
Fosl2	N	N	Y
Rbm5	N	N	Y
Slc30a7	N	N	Y
Oxsm	N	N	Y
Igfals	N	N	Y
Azgp1	N	N	Y
Hcn4	N	N	Y
Agtpbp1	N	N	Y
Usp33	N	N	Y
Fam173b	N	N	Y
Zmiz2	N	N	Y
Sema3g	N	N	Y
Hgsnat	N	N	Y
Akr1e2	N	N	Y
Stmn4	Y	N	Y
Cdk2ap2	N	N	Y
Mib2	N	N	Y
Sestd1	N	N	Y
Mpc2	N	N	Y
Lrrc1	N	N	Y
Hist1h2bc	N	N	Y
Zdbf2	N	N	Y
Adap2	N	N	Y
Klf7	N	N	Y
C1orf216	N	N	Y
Net1	N	N	Y
Abl2	N	N	Y
Psmd2	N	N	Y
Shoc2	N	N	Y
Caprin2	N	N	Y
Tmem52b	N	N	Y
Htra3	N	N	Y
Dcst1	N	N	Y
Amely	N	N	Y
Six2	N	N	Y
Heyl	N	N	Y
Isca1	N	N	Y
Pycr2	N	N	Y
Hexb	Y	N	Y
Chp1	N	N	Y
Pank4	N	N	Y
Poc1b	N	N	Y
Neurod2	N	N	Y
Pnma5	N	N	Y
Akr7a2	N	N	Y
Shfm1	N	N	Y
Psmb1	N	N	Y
Commd7	N	N	Y
Actr3	N	N	Y
Vsig4	N	N	Y
Lmtk3	N	N	Y
Fam57b	N	N	Y
Aig1	N	N	Y
Cdcp1	N	N	Y
Stx18	N	N	Y
Gca	N	N	Y
Sox4	Y	N	Y
Dlx1	Y	N	Y
Clk4	N	N	Y
Fkbp5	N	N	Y
Omp	N	N	Y
Rsph6a	N	N	Y
B4galnt2	N	N	Y
Lrrc69	N	N	Y
B3gnt1	N	N	Y
Hmgn1	Y	N	Y
Nrsn1	Y	N	Y
Cep120	N	N	Y
Tnfaip8	N	N	Y
Usp20	N	N	Y
Plekhm3	N	N	Y
Zc3h14	N	N	Y
Tbc1d7	N	N	Y
Amigo1	N	N	Y
Ampd2	N	N	Y
Batf	N	N	Y
Anxa9	N	N	Y
Grk5	N	N	Y
Pstpip2	N	N	Y
Fam47a	N	N	Y
Akirin1	N	N	Y
Mrpl48	N	N	Y
Ssbp3	N	N	Y
Pcdhga10	N	N	Y
Syt6	N	N	Y
Zfyve1	N	N	Y
Brf1	N	N	Y
Pcgf2	N	N	Y
Plac8l1	N	N	Y
Cyfip2	N	N	Y
Chrna1	N	N	Y
Trim3	N	N	Y
Prcc	N	N	Y
Reep5	N	N	Y
Bend6	N	N	Y
Cdkn1a	N	N	Y
Pid1	N	N	Y
Pi16	N	N	Y
Ccrn4l	N	N	Y
Rgr	N	N	Y
Zbtb6	N	N	Y
Meis2	Y	N	Y
Jak2	N	N	Y
Pdzd3	N	N	Y
Kcnh5	N	N	Y
Wsb2	N	N	Y
Satb1	N	N	Y
Cdk1	N	N	Y
Evi5	N	N	Y
Atg4b	N	N	Y
Ppp1r3c	N	N	Y
Fmod	Y	N	Y
Cxorf66	N	N	Y
Guk1	N	N	Y
Grp	N	N	Y
Ercc5	N	N	Y
Cox7a2l	N	N	Y
Ankrd52	N	N	Y
Rarres1	N	N	Y
Top1	N	N	Y
Lrrc55	N	N	Y
Srgap3	N	N	Y
Exog	N	N	Y
Tnc	N	N	Y
Prss36	N	N	Y
Cdhr5	N	N	Y
Cep57l1	N	N	Y
Gjd2	N	N	Y
Iqsec3	N	N	Y
Capn6	N	N	Y
Fyb	N	N	Y
Hax1	N	N	Y
Pigh	N	N	Y
Fmn2	N	N	Y
Znf773	N	N	Y
Hnrnph1	N	N	Y
Hoxa10	N	N	Y
Ist1	N	N	Y
Dip2a	N	N	Y
Slc31a1	N	N	Y
Znf608	N	N	Y
Or5a1	N	N	Y
Tcea2	N	N	Y
Rab9b	N	N	Y
Csta	N	N	Y
Jam2	N	N	Y
Bst1	N	N	Y
Ddx26b	N	N	Y
Gng4	Y	N	Y
Ticam2	N	N	Y
Zfp36l2	N	N	Y
Cask	N	N	Y
Son	Y	N	Y
Arhgap31	N	N	Y
Tnfaip3	N	N	Y
Ppm1e	N	N	Y
Klhl21	N	N	Y
Atp11c	N	N	Y
Gpsm1	Y	N	Y
Pycrl	N	N	Y
Trh	Y	N	Y
Dnmt1	N	N	Y
Pcbp3	N	N	Y
H2afy2	N	N	Y
Tnxb	N	N	Y
Slc30a2	N	N	Y
Pold3	N	N	Y
Rab20	N	N	Y
Ndufs6	N	N	Y
Slc22a25	N	N	Y
Cdh4	N	N	Y
Snapc4	N	N	Y
Htr1b	N	N	Y
Snrnp25	N	N	Y
Aspm	N	N	Y
Cep57	N	N	Y
Raf1	N	N	Y
Tshz1	Y	N	Y
Camk1	N	N	Y
Nckipsd	N	N	Y
Oprk1	N	N	Y
Cep55	N	N	Y
Or56a3	N	N	Y
Ell3	N	N	Y
Poglut1	N	N	Y
Mia2	N	N	Y
Lims1	N	N	Y
Gne	N	N	Y
Tssk4	N	N	Y
Gpr176	N	N	Y
Npdc1	N	N	Y
Scn4b	N	N	Y
Prss23	N	N	Y
Pkib	N	N	Y
Fam126a	N	N	Y
Tmem139	N	N	Y
Chrd	N	N	Y
Rph3al	N	N	Y
Chmp2b	N	N	Y
Pyroxd2	N	N	Y
Cacnb3	N	N	Y
Fgd1	N	N	Y
Sept7	N	N	Y
Plekha2	N	N	Y
Znf239	N	N	Y
Mitf	N	N	Y
Khdrbs1	N	N	Y
Ankfn1	N	N	Y
Erc1	N	N	Y
Fam19a3	N	N	Y
Mcat	N	N	Y
Dnah11	N	N	Y
Sqrdl	N	N	Y
Kiaa1456	N	N	Y
Slc9a3r1	N	N	Y
Crb2	N	N	Y
Hsph1	N	N	Y
Ptpmt1	N	N	Y
Kcnb2	N	N	Y
Rev1	N	N	Y
Ehd2	N	N	Y
Znf593	N	N	Y
Dact1	N	N	Y
Pla2g2e	N	N	Y
Slc22a4	N	N	Y
Spryd3	N	N	Y
Mad1l1	N	N	Y
Cryzl1	N	N	Y
Dgke	N	N	Y
Tomm70a	N	N	Y
Scgn	N	N	Y
Ttc27	N	N	Y
Fgf8	N	N	Y
Ccdc53	N	N	Y
Pvalb	N	N	Y
Nipa1	N	N	Y
Stau2	N	N	Y
Pcdh20	N	N	Y
Plscr4	N	N	Y
Atmin	N	N	Y
Kat6a	N	N	Y
Kdm6b	N	N	Y
Morc2	N	N	Y
Chd3	N	N	Y
Scnn1g	N	N	Y
Ecel1	N	N	Y
Slc13a1	N	N	Y
Dpy30	N	N	Y
Snx7	N	N	Y
B4galt6	N	N	Y
Nup107	N	N	Y
Dad1	Y	N	Y
Tmem234	N	N	Y
Hdac9	N	N	Y
Clcn6	N	N	Y
Itm2a	Y	N	Y
Mbd3	N	N	Y
Zcchc8	N	N	Y
Slc1a6	N	N	Y
Megf8	N	N	Y
Osbpl10	N	N	Y
Tmod3	N	N	Y
Cd68	Y	N	Y
Chd2	N	N	Y
Tnfrsf19	N	N	Y
Cyth1	N	N	Y
Pogk	N	N	Y
Bmpr2	N	N	Y
Cdkl1	N	N	Y
Wls	Y	N	Y
Or4d6	N	N	Y
Atp5g1	Y	N	Y
Syngr2	N	N	Y
Tctex1d1	N	N	Y
Ssr1	N	N	Y
Fbxl18	N	N	Y
Ablim2	N	N	Y
Fam149a	N	N	Y
Epc1	N	N	Y
Wiz	N	N	Y
Prrc2c	N	N	Y
Ino80d	N	N	Y
Cutc	N	N	Y
Cxorf23	N	N	Y
Gnai3	N	N	Y
Cops8	N	N	Y
Lonp2	N	N	Y
Ddx52	N	N	Y
Sox30	N	N	Y
Kiaa1161	N	N	Y
Drap1	N	N	Y
Robo4	N	N	Y
Ubp1	N	N	Y
Rbm14	N	N	Y
Yars2	N	N	Y
Fbxo9	N	N	Y
Npb	N	N	Y
Brcc3	N	N	Y
Gad1	Y	N	Y
Bbs10	N	N	Y
Ccdc65	N	N	Y
Sp2	N	N	Y
Garem	N	N	Y
Plp2	N	N	Y
Tardbp	N	N	Y
Batf2	N	N	Y
Znf516	N	N	Y
Cd300a	N	N	Y
Rps7	Y	N	Y
Rps20	Y	N	Y
Rom1	N	N	Y
Ctps2	N	N	Y
Mxd3	N	N	Y
Ezh1	N	N	Y
Gbx2	N	N	Y
Moap1	N	N	Y
Cacng7	N	N	Y
C9orf64	N	N	Y
Strbp	Y	N	Y
Dio2	N	N	Y
Engase	N	N	Y
Or11a1	N	N	Y
Sri	N	N	Y
Arhgap21	N	N	Y
Idh3g	N	N	Y
Eepd1	N	N	Y
Klhl26	N	N	Y
Ids	N	N	Y
Pcdhga12	N	N	Y
Gsk3b	N	N	Y
Klc1	Y	N	Y
Fam26f	N	N	Y
Rptor	N	N	Y
Kiaa0020	N	N	Y
Mfsd1	N	N	Y
Kiaa0922	N	N	Y
Zbtb40	N	N	Y
Ap1s1	N	N	Y
Eomes	N	N	Y
Sh2d5	N	N	Y
Ppp2ca	N	N	Y
Pbx3	Y	N	Y
Khdrbs3	N	N	Y
Tprg1l	N	N	Y
Dvl1	N	N	Y
Znf202	N	N	Y
Bloc1s6	N	N	Y
Tmed1	N	N	Y
Cmip	N	N	Y
Nrtn	N	N	Y
Cdc42se1	N	N	Y
Cacna2d3	N	N	Y
Ndufa4	Y	N	Y
Hiat1	N	N	Y
Ccr3	N	N	Y
Rnf112	N	N	Y
Slc6a15	N	N	Y
Pnisr	Y	N	Y
Kcnab3	N	N	Y
Iqcc	N	N	Y
Osr2	N	N	Y
Lnpep	N	N	Y
Slc1a3	Y	N	Y
Alg6	N	N	Y
Ndnf	N	N	Y
Cd99l2	N	N	Y
Pick1	N	N	Y
Ubald1	N	N	Y
Clps	N	N	Y
Inip	N	N	Y
Usp8	N	N	Y
Sipa1l3	N	N	Y
Birc2	N	N	Y
Znf583	N	N	Y
Zic4	N	N	Y
Epha1	N	N	Y
Adgrg6	N	N	Y
Kif2a	N	N	Y
Ralgapa2	N	N	Y
Eif2b1	N	N	Y
Cers6	N	N	Y
Adnp2	N	N	Y
Otop2	N	N	Y
Syt13	N	N	Y
Gramd1a	N	N	Y
Pim1	N	N	Y
Gtpbp2	N	N	Y
Scube1	N	N	Y
Ubqlnl	N	N	Y
Ruvbl1	N	N	Y
Pemt	N	N	Y
Tbx3	N	N	Y
Tln1	N	N	Y
Gusb	N	N	Y
Vsig2	N	N	Y
Katna1	N	N	Y
Sos2	N	N	Y
Vdac3	N	N	Y
Card6	N	N	Y
Apobr	N	N	Y
Or2t1	N	N	Y
Map4k2	N	N	Y
Znf236	N	N	Y
Ccl4	Y	N	Y
Ubr3	N	N	Y
Ncoa7	N	N	Y
Tekt1	N	N	Y
Mbd6	N	N	Y
Frs2	N	N	Y
Ceacam20	N	N	Y
Dscaml1	N	N	Y
Mtmr10	N	N	Y
Colec11	N	N	Y
Galnt9	N	N	Y
Rph3a	N	N	Y
Isx	N	N	Y
Ky	N	N	Y
Atpif1	Y	N	Y
Nat14	N	N	Y
Pik3ip1	N	N	Y
Prom1	N	N	Y
Tbx2	N	N	Y
Rap1b	N	N	Y
Slc2a12	N	N	Y
Gltscr1	N	N	Y
Kdm5c	N	N	Y
Znf3	N	N	Y
Ptpn5	N	N	Y
Ei24	N	N	Y
Sstr1	N	N	Y
Neu4	Y	N	Y
Sec14l2	N	N	Y
Skp1	N	N	Y
Pglyrp3	N	N	Y
Xrcc3	N	N	Y
Rpn1	N	N	Y
Spata13	N	N	Y
C19orf52	N	N	Y
Ppm1a	N	N	Y
Samd11	N	N	Y
Evi2b	N	N	Y
Aff3	N	N	Y
Psen1	N	N	Y
Acsm5	N	N	Y
Arhgef11	N	N	Y
Ptn	Y	N	Y
Tnrc18	N	N	Y
Slc22a3	N	N	Y
Porcn	N	N	Y
Trim32	N	N	Y
Xrcc1	N	N	Y
Gng2	N	N	Y
Tmc6	N	N	Y
Pgm2l1	N	N	Y
Cdh20	N	N	Y
Gabbr2	N	N	Y
Dgkq	N	N	Y
Hist3h2a	N	N	Y
Bmf	N	N	Y
Mbd2	N	N	Y
Dirc2	N	N	Y
Pla2g4b	N	N	Y
Rab11fip3	N	N	Y
Picalm	N	N	Y
Iglon5	N	N	Y
Dkk2	N	N	Y
Krt77	N	N	Y
Ajap1	N	N	Y
C1qa	Y	N	Y
Rufy1	N	N	Y
Col4a2	N	N	Y
Ptpru	N	N	Y
Rtbdn	N	N	Y
H1f0	N	N	Y
Kremen2	N	N	Y
Exosc7	N	N	Y
Galntl6	N	N	Y
Apool	N	N	Y
Aldh18a1	N	N	Y
Ubfd1	N	N	Y
Rbms3	N	N	Y
Msmo1	N	N	Y
Syap1	N	N	Y
Smap2	N	N	Y
Gatad1	N	N	Y
Irf4	N	N	Y
Mut	N	N	Y
Adrbk1	N	N	Y
Pax2	N	N	Y
Cog7	N	N	Y
Sall1	N	N	Y
Ldoc1l	N	N	Y
Fryl	N	N	Y
Ly6g6d	N	N	Y
Gnao1	N	N	Y
Manba	N	N	Y
Prelid1	N	N	Y
Magee1	N	N	Y
Jkamp	N	N	Y
Actr2	N	N	Y
Pcdhb15	N	N	Y
Vcam1	N	N	Y
Il7r	N	N	Y
Ubn1	N	N	Y
Park2	N	N	Y
Grem1	N	N	Y
Corin	N	N	Y
Rps23	Y	N	Y
Trpm5	N	N	Y
Kcns3	N	N	Y
Mta3	N	N	Y
Purb	N	N	Y
Cpne4	Y	N	Y
Spata2	N	N	Y
Col24a1	N	N	Y
Mycbp2	Y	N	Y
Glipr1l2	N	N	Y
Clvs1	N	N	Y
Rps4y1	N	N	Y
Ndufa12	N	N	Y
Znf524	N	N	Y
Ltn1	N	N	Y
Sdccag3	N	N	Y
Eppk1	N	N	Y
Znf276	N	N	Y
Adam23	N	N	Y
Map3k5	N	N	Y
Mfsd6	N	N	Y
Kndc1	N	N	Y
Tra2a	N	N	Y
Acot13	N	N	Y
Fam196a	N	N	Y
Dock10	N	N	Y
Syt10	N	N	Y
Snx12	N	N	Y
Sp8	Y	N	Y
Myl2	N	N	Y
Tkt	N	N	Y
Trem2	Y	N	Y
Snx27	N	N	Y
Ppid	N	N	Y
Cdkn1b	N	N	Y
Tmem100	Y	N	Y
Psma6	N	N	Y
Uba7	N	N	Y
Gapdh	Y	N	Y
Med13	N	N	Y
Abracl	N	N	Y
Chit1	N	N	Y
Pfkfb2	N	N	Y
Prss33	N	N	Y
Pla2g5	N	N	Y
Kif26b	N	N	Y
Fam135a	N	N	Y
Cnn3	Y	N	Y
Dennd5b	N	N	Y
Ncf2	N	N	Y
Ier3	N	N	Y
Retsat	N	N	Y
Rps26	Y	N	Y
Map3k8	N	N	Y
Fam71e2	N	N	Y
Nlrc3	N	N	Y
Psors1c2	N	N	Y
Cycs	N	N	Y
Rnf223	N	N	Y
Abcd3	N	N	Y
Mpc1	N	N	Y
Hnrnpl	N	N	Y
Bnipl	N	N	Y
Cst6	N	N	Y
Bloc1s5	N	N	Y
Rchy1	N	N	Y
Trim50	N	N	Y
Aifm2	N	N	Y
Smoc1	N	N	Y
Chl1	N	N	Y
Mkln1	N	N	Y
Ankrd23	N	N	Y
Angpt4	N	N	Y
Sema3f	N	N	Y
Hcn3	N	N	Y
Nipbl	N	N	Y
Mpdz	N	N	Y
Rps6kb2	N	N	Y
Cic	N	N	Y
Lix1	N	N	Y
Ssb	N	N	Y
Th	Y	N	Y
Sptlc2	N	N	Y
Tma7	N	N	Y
Tex43	N	N	Y
Tpmt	N	N	Y
Tm2d3	N	N	Y
Luc7l2	Y	N	Y
Lamtor2	N	N	Y
Cxadr	N	N	Y
Mamdc2	N	N	Y
Shank2	N	N	Y
Hif1a	N	N	Y
Vps13c	N	N	Y
Fcrla	N	N	Y
C15orf27	N	N	Y
C9orf131	N	N	Y
Ift140	N	N	Y
Adam15	N	N	Y
Znf146	N	N	Y
Wnt9a	N	N	Y
Lancl3	N	N	Y
Fbxo10	N	N	Y
Cabyr	N	N	Y
Palm3	N	N	Y
Arrdc3	N	N	Y
Oprl1	N	N	Y
Rasa4	N	N	Y
C6orf222	N	N	Y
Nmb	Y	N	Y
Pnrc2	N	N	Y
Acvr1	N	N	Y
Slc6a18	N	N	Y
Fam184a	N	N	Y
Gse1	N	N	Y
Lss	N	N	Y
Mpp2	N	N	Y
Bphl	N	N	Y
Impdh1	N	N	Y
Higd1b	Y	N	Y
Xylb	N	N	Y
Ola1	N	N	Y
C15orf39	N	N	Y
Mrpl37	N	N	Y
Lmnb2	N	N	Y
Zkscan3	N	N	Y
Slc12a9	N	N	Y
Atp5j2	Y	N	Y
Ccdc39	N	N	Y
Osbp	N	N	Y
Ankrd24	N	N	Y
Nfs1	N	N	Y
Mansc4	N	N	Y
Fkbp15	N	N	Y
Kcna4	N	N	Y
Pdp1	N	N	Y
Wwc1	N	N	Y
Fosb	N	N	Y
Fgf12	N	N	Y
Prkca	N	N	Y
Ogfod2	N	N	Y
Ppm1j	N	N	Y
Fanci	N	N	Y
E2f6	N	N	Y
Atp8b1	N	N	Y
Drg2	N	N	Y
Btg2	Y	N	Y
Tp53bp2	N	N	Y
B4galnt3	N	N	Y
Smpdl3b	N	N	Y
Unc5a	N	N	Y
Tmem35	N	N	Y
Kif5b	Y	N	Y
Rnase6	N	N	Y
Taf1a	N	N	Y
Fam135b	N	N	Y
Telo2	N	N	Y
Prpf4b	N	N	Y
Ctdspl	N	N	Y
Eid1	N	N	Y
Ankrd45	N	N	Y
Kdm5b	N	N	Y
Cdc42se2	N	N	Y
Rragd	N	N	Y
Smarce1	N	N	Y
Evx1	N	N	Y
Gid4	N	N	Y
Asic4	N	N	Y
Zdhhc18	N	N	Y
Hddc3	N	N	Y
Cd37	N	N	Y
Asic1	N	N	Y
Znrf1	N	N	Y
Lrp4	Y	N	Y
Akap11	N	N	Y
Midn	N	N	Y
Polr3b	N	N	Y
Npy	Y	N	Y
Tmem258	N	N	Y
Papolg	N	N	Y
Sall3	Y	N	Y
Gosr1	N	N	Y
Krt18	N	N	Y
Pgr	N	N	Y
Zswim6	N	N	Y
Hbb-bs	Y	N	N
Hba-a1	Y	N	N
Hba-a2	Y	N	N
Hbb-bt	Y	N	N
Ube2l6	Y	N	N
Bpgm	Y	N	N
Fam220a	Y	N	N
Mkrn1	Y	N	N
Snca	Y	N	N
Pabpc1	Y	N	N
Bnip3l	Y	N	N
Cldn11	Y	N	N
Cnp	Y	N	N
Plp1	Y	N	N
Car2	Y	N	N
Trf	Y	N	N
Ermn	Y	N	N
Mag	Y	N	N
Cryab	Y	N	N
Ppp1r14a	Y	N	N
Mal	Y	N	N
Mog	Y	N	N
Qdpr	Y	N	N
Septin4	Y	N	N
Tubb4a	Y	N	N
Opalin	Y	N	N
Kctd13	Y	N	N
Tspan2	Y	N	N
Gatm	Y	N	N
Mobp	Y	N	N
Pllp	Y	N	N
Enpp2	Y	N	N
Ugt8a	Y	N	N
Il33	Y	N	N
Aplp1	Y	N	N
Hapln2	Y	N	N
Olig1	Y	N	N
Fth1	Y	N	N
Nkx6-2	Y	N	N
Ndrg1	Y	N	N
Ptgds	Y	N	N
Pex5l	Y	N	N
Ttyh2	Y	N	N
Mbp	Y	N	N
Ttll7	Y	N	N
Tmem88b	Y	N	N
Tnfaip6	Y	N	N
Slain1	Y	N	N
Septin7	Y	N	N
Josd2	Y	N	N
Desi1	Y	N	N
Tmem151a	Y	N	N
Gng11	Y	N	N
Grb14	Y	N	N
Fez1	Y	N	N
Rnf7	Y	N	N
Pdlim2	Y	N	N
Rnf13	Y	N	N
S100a5	Y	N	N
Tpt1	Y	N	N
mt-Nd5	Y	N	N
mt-Co1	Y	N	N
Rpl39	Y	N	N
mt-Nd4l	Y	N	N
Rps29	Y	N	N
mt-Nd3	Y	N	N
mt-Co2	Y	N	N
mt-Nd4	Y	N	N
mt-Atp6	Y	N	N
Rplp1	Y	N	N
Rpl41	Y	N	N
Fau	Y	N	N
mt-Cytb	Y	N	N
mt-Nd2	Y	N	N
Rpl37a	Y	N	N
Rpl38	Y	N	N
mt-Co3	Y	N	N
mt-Nd1	Y	N	N
Rpl23a	Y	N	N
Rplp2	Y	N	N
Rps28	Y	N	N
Rpl30	Y	N	N
Pfdn2	Y	N	N
2010107E04Rik	Y	N	N
Gm9843	Y	N	N
Rps21	Y	N	N
Rpl36	Y	N	N
Pfdn5	Y	N	N
Rpl28	Y	N	N
Atp5k	Y	N	N
Gm10073	Y	N	N
Rps12	Y	N	N
Usmg5	Y	N	N
Calm1	Y	N	N
Atp5h	Y	N	N
Ndufa1	Y	N	N
Rpl23a-ps3	Y	N	N
[truncated: 1,090 more rows]
