# Supplementary material for: stAPAminer: Mining Spatial Patterns of Alternative Polyadenylation for Spatially Resolved Transcriptomic Studies
Source: Genomics Proteomics Bioinformatics. 2023 Jan 18;21(3):601–18. doi: 10.1016/j.gpb.2023.01.003 (PMC10787175; doi:10.1016/j.gpb.2023.01.003)
Supplement: Supplementary Table S5 — LSAPA genes by comparing the RUD profile of a layer to all other layers [file mmc14.xlsx]

## Sheet: Table S5
Table S5 LSAPA genes by comparing the RUD profile of a layer to all other layers
Note: RUD, relative usage of the distal poly(A) site; LSAPA, layer-specific APA.
Gene symbol	Layer	P value	Adjusted P value	Average logFC	Percentage1	Percentage2
Per1	GCL	3.45679e-40	1.67482e-36	1.51955	0.944	0.176
Myef2	GCL	3.70389e-38	1.79454e-34	1.47915	0.931	0.176
Eno2	GCL	3.91223e-32	1.89547e-28	-0.2962	0.986	1
Zgrf1	GCL	4.22281e-32	2.04595e-28	-0.432168	0.958	0.995
Crppa	GCL	5.19887e-32	2.51885e-28	-0.338032	0.958	1
Zfp974	GCL	6.52729e-32	3.16247e-28	-1.93585	0.153	0.941
Gm20716	GCL	5.80315e-31	2.81163e-27	1.12302	0.972	0.59
Gm7072	GCL	2.1661e-30	1.04947e-26	-0.440417	0.944	0.984
St6gal2	GCL	3.92923e-30	1.90371e-26	-0.262366	0.972	0.995
4931428F04Rik	GCL	1.49783e-29	7.25699e-26	-0.366504	0.986	0.995
6030458C11Rik	GCL	1.905e-29	9.22971e-26	-0.311721	0.944	0.995
1500009L16Rik	GCL	2.85914e-29	1.38525e-25	-0.474536	0.931	0.984
Abhd18	GCL	3.95319e-29	1.91532e-25	-0.376914	0.972	0.979
Mturn	GCL	4.03901e-29	1.9569e-25	-0.264708	0.986	0.989
H2ac6	GCL	7.8803e-29	3.818e-25	-1.16043	0.931	0.963
Efl1	GCL	9.16184e-29	4.43891e-25	-0.273876	0.986	0.984
Trmo	GCL	1.01292e-28	4.90761e-25	-1.16143	0.5	0.952
Snrnp27	GCL	1.0674e-28	5.17158e-25	1.45635	0.917	0.457
Ccpg1os	GCL	1.11702e-27	5.41197e-24	0.770278	0.819	0.223
Tcim	GCL	1.20357e-27	5.83129e-24	1.16835	0.986	0.691
Mpp2	GCL	1.21076e-27	5.86613e-24	1.00386	0.931	0.367
Soga1	GCL	4.96327e-27	2.4047e-23	1.20403	0.972	0.505
Plekhm3	GCL	6.07492e-27	2.9433e-23	0.611001	0.681	0.074
Gja1	GCL	9.07307e-27	4.3959e-23	0.935268	0.944	0.638
Cfap61	GCL	1.34526e-25	6.51778e-22	-0.272436	1	0.995
Trp53rkb	GCL	1.94047e-25	9.40156e-22	-1.13916	0.333	0.941
Gask1b	GCL	4.14613e-25	2.0088e-21	-1.8078	0	0.798
1700086L19Rik	GCL	9.51178e-25	4.60846e-21	-0.754095	0.861	0.973
Adgrf5	GCL	1.27405e-24	6.17277e-21	0.781345	0.861	0.271
Scoc	GCL	1.9156e-24	9.28108e-21	-0.859127	0.903	0.947
2610044O15Rik8	GCL	7.14252e-24	3.46055e-20	-0.335309	0.972	0.989
Zfp850	GCL	7.69247e-24	3.727e-20	0.690872	0.792	0.261
Galnt15	GCL	1.25177e-23	6.06483e-20	-0.380643	0.986	1
Cnot9	GCL	1.50069e-23	7.27083e-20	-0.291025	0.944	0.957
2310057M21Rik	GCL	2.57164e-23	1.24596e-19	0.644803	0.611	0.074
Zfp445	GCL	2.65583e-23	1.28675e-19	0.878235	0.931	0.691
Rnf40	GCL	1.06352e-22	5.15273e-19	0.40194	0.681	0.101
Gm28042	GCL	2.10974e-22	1.02217e-18	0.475583	0.986	0.894
Krr1	GCL	2.18592e-22	1.05908e-18	0.949455	0.903	0.42
3110040N11Rik	GCL	2.2292e-22	1.08005e-18	-1.6209	0.028	0.771
Thg1l	GCL	2.37015e-22	1.14834e-18	-1.5622	0	0.739
Tedc1	GCL	6.10866e-22	2.95965e-18	0.98748	1	0.362
Mrps35	GCL	9.98611e-22	4.83827e-18	0.349223	0.611	0.09
Pak1	GCL	1.13016e-21	5.47561e-18	-0.270305	0.986	0.989
Mcmbp	GCL	1.5393e-21	7.45793e-18	0.308446	0.528	0.037
B230307C23Rik	GCL	2.36281e-21	1.14478e-17	-1.34011	0.111	0.787
Dnajc18	GCL	3.38707e-21	1.64104e-17	0.733506	0.931	0.718
Dnajb6	GCL	4.01246e-21	1.94404e-17	0.665486	0.778	0.25
Thoc1	GCL	8.2595e-21	4.00173e-17	0.755843	0.694	0.154
Gpt2	GCL	8.78005e-21	4.25393e-17	-0.258091	0.903	0.931
Arhgap35	GCL	1.48324e-20	7.1863e-17	0.357651	0.458	0.016
Zfp729a	GCL	3.52921e-20	1.7099e-16	-0.675385	0.889	0.984
Dnal1	GCL	6.27327e-20	3.0394e-16	-1.31252	0.042	0.723
Lrp4	GCL	9.23691e-20	4.47528e-16	-0.331836	0.833	0.904
Lmntd1	GCL	2.92417e-19	1.41676e-15	0.97347	1	0.729
Utp25	GCL	1.88209e-18	9.11875e-15	-0.714149	0.806	0.947
Nsd3	GCL	2.61864e-18	1.26873e-14	-0.506733	0.806	0.915
Pacc1	GCL	6.27436e-18	3.03993e-14	0.681089	0.944	0.75
Rpl7a	GCL	1.64435e-17	7.96688e-14	-0.761133	0.014	0.633
6430571L13Rik	GCL	2.31356e-17	1.12092e-13	0.539727	0.764	0.234
Clca3a1	GCL	4.76276e-17	2.30756e-13	-0.537412	0.069	0.66
2310068J16Rik	GCL	9.75699e-17	4.72726e-13	-1.54936	0.889	0.83
Cep126	GCL	1.21071e-16	5.86591e-13	-1.10162	0	0.601
H3f3b	GCL	4.21447e-16	2.04191e-12	-0.264132	1	0.995
Zfp950	GCL	1.05627e-15	5.11764e-12	0.71308	1	0.777
Rbfox1	GCL	1.38638e-15	6.71701e-12	-0.269619	1	0.973
Atpaf1	GCL	1.6128e-15	7.814e-12	0.834098	0.819	0.473
Gng5	GCL	2.21709e-15	1.07418e-11	0.407056	0.583	0.117
Wtap	GCL	7.48664e-15	3.62728e-11	0.585872	0.917	0.596
Ess2	GCL	9.37447e-15	4.54193e-11	-0.675464	0.806	0.915
Kitl	GCL	1.29266e-14	6.26292e-11	-0.305571	0.806	0.878
Nceh1	GCL	1.44543e-14	7.0031e-11	0.380628	0.917	0.511
Rps24	GCL	1.47528e-14	7.14773e-11	0.338478	0.694	0.277
Lins1	GCL	2.24484e-14	1.08762e-10	0.679632	0.861	0.681
Ahcy	GCL	2.47174e-14	1.19756e-10	0.789471	0.722	0.351
Ak5	GCL	2.50209e-14	1.21226e-10	0.790329	0.889	0.415
Vcpkmt	GCL	2.68172e-14	1.2993e-10	-0.716753	0.889	0.883
Hnrnpk	GCL	2.84545e-14	1.37862e-10	-0.344586	1	0.973
Igfbp4	GCL	3.59212e-14	1.74038e-10	-0.681746	0.403	0.75
Kif3a	GCL	3.75648e-14	1.82002e-10	-0.262616	0.917	0.867
Mief1	GCL	4.15772e-14	2.01442e-10	-0.258168	0.944	0.947
Nhsl2	GCL	1.51361e-13	7.33342e-10	0.723652	0.903	0.383
Slc7a11	GCL	4.36886e-13	2.11671e-09	-0.699234	0.083	0.569
A830036E02Rik	GCL	4.84864e-13	2.34916e-09	0.411603	0.278	0.005
9330182L06Rik	GCL	8.10015e-13	3.92452e-09	-0.679712	0.861	0.91
Gdap2	GCL	1.00562e-12	4.87224e-09	0.359028	0.444	0.09
Tmem268	GCL	1.03765e-12	5.0274e-09	-0.853544	0.194	0.649
Lrrtm1	GCL	1.28211e-12	6.2118e-09	-0.377505	0.028	0.511
Runx1t1	GCL	1.29494e-12	6.27399e-09	0.714972	0.75	0.303
H4c11	GCL	1.30905e-12	6.34233e-09	0.645904	0.917	0.622
Kmt5a	GCL	1.76276e-12	8.54056e-09	-0.319643	0.028	0.527
Ankrd33b	GCL	2.00417e-12	9.71019e-09	0.699647	0.903	0.441
Ncbp3	GCL	3.45559e-12	1.67423e-08	-0.771987	0.347	0.75
Kcnd1	GCL	4.33931e-12	2.1024e-08	-0.424958	0	0.468
2410131K14Rik	GCL	4.82392e-12	2.33719e-08	-0.356508	0.917	0.968
N4bp2l2	GCL	5.50683e-12	2.66806e-08	0.309392	0.417	0.074
Maip1	GCL	7.40966e-12	3.58998e-08	-0.801043	0.542	0.761
Nova2	GCL	7.78329e-12	3.77101e-08	0.709564	0.681	0.346
Lgi1	GCL	8.58308e-12	4.1585e-08	0.818134	0.764	0.303
Calu	GCL	1.18941e-11	5.76268e-08	-0.681495	0.014	0.468
Slf1	GCL	1.34888e-11	6.53532e-08	-0.322493	0	0.452
Epb41l4b	GCL	1.44427e-11	6.99749e-08	-0.781055	0.681	0.851
Prdm10	GCL	2.05228e-11	9.94331e-08	-0.299057	0.847	0.963
Taok3	GCL	3.13956e-11	1.52111e-07	0.662998	0.847	0.378
Pfkfb2	GCL	3.97682e-11	1.92677e-07	-0.29686	0.028	0.484
Tmem88b	GCL	4.18413e-11	2.02721e-07	0.718073	0.778	0.319
Tacc1	GCL	4.63553e-11	2.24592e-07	-0.79214	0.542	0.739
Stk38l	GCL	6.48304e-11	3.14103e-07	0.583449	0.861	0.441
Plekha2	GCL	6.83089e-11	3.30957e-07	0.551255	0.861	0.495
Zfp983	GCL	7.81385e-11	3.78581e-07	-0.449616	0.778	0.91
Lrrc75a	GCL	8.48343e-11	4.11022e-07	-0.612686	0.417	0.777
Med15	GCL	1.2878e-10	6.23941e-07	0.353863	0.208	0
Paxx	GCL	1.58071e-10	7.65856e-07	-0.274939	0.917	0.931
Med29	GCL	1.5902e-10	7.70453e-07	0.613922	0.625	0.266
Plppr1	GCL	1.73058e-10	8.38465e-07	-0.41803	0	0.415
Grm4	GCL	1.9663e-10	9.52672e-07	0.814151	0.833	0.239
P3h4	GCL	2.53078e-10	1.22616e-06	0.280549	0.681	0.388
Bmt2	GCL	2.74278e-10	1.32888e-06	-0.301764	0.861	0.915
Invs	GCL	4.34207e-10	2.10373e-06	0.715807	0.722	0.447
Uqcc1	GCL	4.52734e-10	2.1935e-06	-0.268379	0.917	0.947
Col6a1	GCL	4.75112e-10	2.30192e-06	0.781404	0.764	0.463
Fosb	GCL	5.02023e-10	2.4323e-06	0.657748	0.847	0.404
Nrn1	GCL	6.27879e-10	3.04207e-06	-0.404268	0.597	0.755
Sec61g	GCL	6.39493e-10	3.09834e-06	0.457486	0.861	0.58
Ice2	GCL	6.76419e-10	3.27725e-06	-0.250516	0.014	0.426
Sp4	GCL	6.96049e-10	3.37236e-06	0.451101	0.792	0.553
Mrpl39	GCL	6.97605e-10	3.3799e-06	0.510526	0.292	0.032
Flvcr1	GCL	8.83508e-10	4.2806e-06	-0.683634	0.167	0.548
Gk	GCL	1.54763e-09	7.49829e-06	-0.289999	0.111	0.511
Kazn	GCL	2.02585e-09	9.81525e-06	0.368842	0.361	0.074
Epha3	GCL	2.42042e-09	1.17269e-05	0.741758	0.722	0.239
Sv2b	GCL	2.87804e-09	1.39441e-05	-0.276424	0.792	0.883
Aph1a	GCL	3.11866e-09	1.51099e-05	-0.509143	0.069	0.447
Rock1	GCL	3.30191e-09	1.59978e-05	-0.27854	0.764	0.846
Eif4g3	GCL	3.48307e-09	1.68755e-05	-0.269338	0.917	0.931
Tlnrd1	GCL	3.92552e-09	1.90192e-05	-0.629694	0.653	0.718
Lnx2	GCL	3.9307e-09	1.90442e-05	0.41085	0.264	0.027
Tut7	GCL	4.0248e-09	1.95001e-05	-0.491253	0.236	0.59
Kcnb2	GCL	4.67332e-09	2.26423e-05	0.393507	0.903	0.34
Cd33	GCL	5.51544e-09	2.67223e-05	0.468905	0.986	0.761
2210016L21Rik	GCL	5.55363e-09	2.69073e-05	0.648028	0.542	0.25
Adgrl4	GCL	5.75821e-09	2.78985e-05	-0.280225	0.944	0.936
Igfbpl1	GCL	5.86819e-09	2.84314e-05	0.685799	0.569	0.245
Msl1	GCL	6.35248e-09	3.07777e-05	0.294525	0.958	0.899
Mapk8ip3	GCL	6.63919e-09	3.21669e-05	-0.336701	1	0.91
Dnah7b	GCL	6.99141e-09	3.38734e-05	0.491169	0.528	0.255
Prpf39	GCL	7.4118e-09	3.59102e-05	-0.310842	0	0.356
Spata2	GCL	9.30838e-09	4.50991e-05	0.474408	0.833	0.495
Dimt1	GCL	9.59466e-09	4.64861e-05	0.517724	0.764	0.537
Pip4p1	GCL	1.02792e-08	4.98027e-05	-0.322689	0	0.351
Traip	GCL	1.3965e-08	6.76603e-05	0.59621	0.333	0.064
Aopep	GCL	1.45706e-08	7.05948e-05	-0.337777	0.819	0.915
Samd12	GCL	1.62466e-08	7.87149e-05	0.705219	0.625	0.186
Mpp3	GCL	1.76348e-08	8.54405e-05	0.539356	0.819	0.479
Prdm2	GCL	2.99664e-08	0.000145187	0.45593	0.861	0.564
St8sia5	GCL	3.13531e-08	0.000151906	-0.791101	0.236	0.559
Ube3a	GCL	3.93415e-08	0.000190609	0.386088	0.861	0.447
Cnot6l	GCL	4.87872e-08	0.000236374	0.569318	0.736	0.298
Zfp1	GCL	4.90271e-08	0.000237536	0.367008	0.222	0.021
Lmo3	GCL	5.36765e-08	0.000260063	0.641268	0.556	0.229
Panx1	GCL	5.61857e-08	0.00027222	0.641519	0.639	0.287
Pwwp2a	GCL	5.66692e-08	0.000274562	0.46282	0.778	0.394
Sdc4	GCL	5.82795e-08	0.000282364	-0.393891	0.639	0.739
Epha7	GCL	7.35789e-08	0.00035649	0.348175	0.361	0.074
Bach2	GCL	8.81468e-08	0.000427071	0.589179	0.736	0.42
Pde1c	GCL	9.5149e-08	0.000460997	-0.550254	0	0.314
Pcdha1	GCL	1.0312e-07	0.000499618	-0.351735	0.875	0.888
Eya1	GCL	1.31295e-07	0.000636122	0.732892	0.625	0.309
Sel1l	GCL	1.31386e-07	0.000636563	-0.267087	0.903	0.824
Sp7	GCL	1.6306e-07	0.000790026	0.610007	0.903	0.324
Nufip1	GCL	1.6938e-07	0.000820644	0.383603	0.208	0.021
Ttbk1	GCL	1.83419e-07	0.000888663	0.285268	0.181	0.011
Utrn	GCL	1.88361e-07	0.000912611	0.291149	0.319	0.074
Gdpd5	GCL	1.89857e-07	0.000919857	0.567921	0.625	0.404
Mark2	GCL	2.02549e-07	0.000981351	0.349552	0.139	0
Eif4e2	GCL	2.07505e-07	0.00100536	0.513486	0.778	0.457
Cep89	GCL	2.185e-07	0.00105863	0.709933	0.431	0.133
Wdr60	GCL	2.34064e-07	0.00113404	0.596324	0.681	0.33
Heatr6	GCL	2.48501e-07	0.00120399	0.407527	0.528	0.229
Elp6	GCL	2.58659e-07	0.0012532	0.582272	0.389	0.117
Kcnj16	GCL	2.71592e-07	0.00131586	-0.511873	0.597	0.718
Zfp831	GCL	2.72656e-07	0.00132102	0.636294	0.431	0.138
Cyb561d1	GCL	2.74255e-07	0.00132877	0.538126	0.597	0.229
Syndig1l	GCL	2.80084e-07	0.00135701	-0.907824	0.069	0.388
Tbpl1	GCL	3.0944e-07	0.00149924	0.47505	0.819	0.399
Ptrhd1	GCL	3.09777e-07	0.00150087	-0.334674	0.75	0.803
Bcor	GCL	3.38599e-07	0.00164051	0.559859	0.667	0.298
Kcnv1	GCL	3.47912e-07	0.00168563	0.645623	0.542	0.207
Exosc4	GCL	3.62693e-07	0.00175725	0.63908	0.583	0.239
Mrpl37	GCL	3.81136e-07	0.00184661	0.27068	0.389	0.106
Trmt61a	GCL	3.85975e-07	0.00187005	0.708307	0.528	0.229
Usp29	GCL	4.09799e-07	0.00198547	0.656063	0.611	0.223
Neto1	GCL	4.15407e-07	0.00201265	0.310021	0.653	0.261
Lrp6	GCL	4.63795e-07	0.00224709	0.442693	0.861	0.527
Erap1	GCL	4.90149e-07	0.00237477	0.378053	0.292	0.064
Stimate	GCL	5.29455e-07	0.00256521	-0.321381	0.833	0.888
Naif1	GCL	5.33678e-07	0.00258567	0.445211	0.431	0.202
Usp24	GCL	5.82743e-07	0.00282339	0.447681	0.833	0.569
Frmd3	GCL	6.9453e-07	0.003365	0.430182	0.819	0.505
D10Wsu102e	GCL	7.59992e-07	0.00368216	0.577459	0.417	0.117
C330007P06Rik	GCL	7.91483e-07	0.00383474	-0.318028	0	0.277
Klhl3	GCL	8.59156e-07	0.00416261	0.383983	0.167	0.011
Zfp933	GCL	8.73886e-07	0.00423398	0.735283	0.514	0.218
Eef2kmt	GCL	9.56669e-07	0.00463506	0.322001	0.819	0.729
D630045J12Rik	GCL	9.68341e-07	0.00469161	0.496421	0.653	0.351
Lhfpl2	GCL	9.9318e-07	0.00481196	-0.72938	0.431	0.644
Cntn3	GCL	1.0624e-06	0.00514734	0.525859	0.375	0.106
Plcd3	GCL	1.09129e-06	0.00528728	0.376512	0.208	0.027
Lats1	GCL	1.13625e-06	0.00550513	0.340526	0.208	0.027
Azi2	GCL	1.15595e-06	0.00560057	0.493533	0.722	0.574
Il1rap	GCL	1.18393e-06	0.00573613	0.421912	0.389	0.128
Ciao3	GCL	1.21979e-06	0.00590988	-0.612904	0.417	0.622
Slc41a1	GCL	1.24527e-06	0.00603336	-0.400226	0.625	0.723
Armh4	GCL	1.35545e-06	0.00656718	-0.429035	0.861	0.894
Prmt6	GCL	1.52224e-06	0.00737528	0.641282	0.528	0.277
Zfp36l1	GCL	1.5658e-06	0.00758629	-0.30891	0.694	0.761
Htr1f	GCL	1.56603e-06	0.00758741	0.309153	0.208	0.027
Ptpn14	GCL	1.77648e-06	0.00860705	0.515062	0.75	0.372
Ptprk	GCL	1.8524e-06	0.0089749	0.435909	0.847	0.543
Wwtr1	GCL	1.90506e-06	0.00923	-0.387941	0.556	0.686
Oxtr	GCL	2.05306e-06	0.00994705	0.26846	0.139	0.005
Rimbp2	GCL	2.06006e-06	0.00998097	0.571628	0.625	0.223
Eef1aknmt	GCL	2.09406e-06	0.0101457	0.315745	0.931	0.782
Nkap	GCL	2.1745e-06	0.0105354	0.654915	0.625	0.309
Ing1	GCL	2.25214e-06	0.0109116	0.486335	0.667	0.319
Mlst8	GCL	2.27941e-06	0.0110438	0.563261	0.667	0.346
Pot1a	GCL	2.29743e-06	0.011131	0.556182	0.389	0.149
Grasp	GCL	2.32596e-06	0.0112693	0.449807	0.986	0.559
Cbln4	GCL	2.42197e-06	0.0117345	-0.407275	0.542	0.649
Ralb	GCL	2.74284e-06	0.0132891	0.461213	0.778	0.58
Zfp772	GCL	3.26813e-06	0.0158341	0.547796	0.472	0.186
Ublcp1	GCL	3.27692e-06	0.0158767	-0.343187	0.042	0.33
Zfp41	GCL	3.66272e-06	0.0177459	0.368539	0.111	0
Ccdc166	GCL	3.89905e-06	0.0188909	0.59145	0.278	0.064
Cacnb3	GCL	3.98274e-06	0.0192964	-0.344482	0.083	0.383
Lclat1	GCL	4.05729e-06	0.0196576	0.498054	0.708	0.378
Cfap69	GCL	4.14411e-06	0.0200782	-0.630938	0.194	0.511
Usp46	GCL	4.17584e-06	0.020232	0.378761	0.597	0.303
Uck2	GCL	4.46947e-06	0.0216546	0.512974	0.639	0.298
Ipmk	GCL	4.59631e-06	0.0222691	0.427944	0.611	0.378
Heyl	GCL	5.03123e-06	0.0243763	-0.627628	0.139	0.42
Lamp2	GCL	5.17742e-06	0.0250846	-0.470477	0.431	0.596
Sart1	GCL	5.31358e-06	0.0257443	0.638144	0.583	0.388
St6galnac3	GCL	5.34294e-06	0.0258865	0.546301	0.264	0.053
Kcnk10	GCL	5.42924e-06	0.0263047	0.586142	0.264	0.053
Crebbp	GCL	5.51344e-06	0.0267126	0.331908	0.736	0.362
Cacna1e	GCL	6.30709e-06	0.0305579	0.587194	0.931	0.383
Adamts5	GCL	6.36767e-06	0.0308514	0.44179	0.347	0.106
Zfp467	GCL	6.64102e-06	0.0321757	0.50407	0.569	0.309
Gcnt1	GCL	7.01311e-06	0.0339785	0.450006	0.861	0.516
Sntb1	GCL	7.15621e-06	0.0346719	-0.889182	0.056	0.319
Ube2g1	GCL	7.22066e-06	0.0349841	-0.305766	0.056	0.33
Arhgap20	GCL	7.35017e-06	0.0356116	0.428727	0.819	0.399
Cd276	GCL	7.59955e-06	0.0368198	0.609206	0.597	0.303
Fbxl18	GCL	7.99501e-06	0.0387358	0.59828	0.458	0.149
Bicd2	GCL	8.05944e-06	0.039048	0.318514	0.208	0.037
Thoc3	GCL	8.73627e-06	0.0423272	0.583192	0.472	0.234
Ier5l	GCL	8.87413e-06	0.0429951	0.631911	0.292	0.085
Sgms1	GCL	8.99242e-06	0.0435683	-0.29984	0.625	0.676
Zc3h12c	GCL	9.02053e-06	0.0437045	0.31271	0.181	0.027
Baiap2	GCL	9.2696e-06	0.0449112	-0.380468	0.347	0.644
Fst	GCL	9.51013e-06	0.0460766	0.555104	0.458	0.176
Fbxo42	GCL	9.83255e-06	0.0476387	0.476074	0.681	0.404
Prelid3a	GL	3.92019e-25	1.89933e-21	-0.766599	0.882	0.984
Lrrtm1	GL	2.62247e-24	1.27059e-20	0.573898	0.838	0.214
Eef1aknmt	GL	7.54012e-24	3.65319e-20	-1.05738	0.544	0.922
Cd33	GL	1.08386e-23	5.25129e-20	-1.22028	0.544	0.922
Zfp950	GL	1.36831e-19	6.62949e-16	-1.21293	0.574	0.932
Carnmt1	GL	1.46515e-19	7.09864e-16	-0.873099	0.676	0.974
Arpin	GL	4.84115e-19	2.34554e-15	0.307822	0.75	0.214
2210408I21Rik	GL	8.52726e-19	4.13146e-15	-0.995377	0.544	0.953
Zfp141	GL	9.13206e-19	4.42448e-15	-0.335999	0.956	0.99
Msl1	GL	5.89281e-17	2.85507e-13	-0.636569	0.882	0.927
Ccn4	GL	1.22707e-15	5.94518e-12	-0.331005	0.985	0.995
Ldah	GL	1.28177e-15	6.2102e-12	0.288029	0.618	0.156
Cep162	GL	1.21993e-14	5.91056e-11	-0.802027	0.574	0.906
Dlx6os1	GL	3.01653e-14	1.46151e-10	-0.843956	0.588	0.922
Calu	GL	3.02622e-14	1.4662e-10	0.569037	0.75	0.198
Dnal1	GL	8.67552e-14	4.20329e-10	0.686827	0.868	0.417
Csnk1g1	GL	4.9539e-13	2.40016e-09	0.252041	0.382	0.047
H4c11	GL	4.96084e-13	2.40353e-09	-0.855646	0.338	0.833
Ublcp1	GL	4.31195e-12	2.08914e-08	0.650063	0.529	0.151
Lmntd1	GL	4.70877e-12	2.2814e-08	-0.997096	0.544	0.896
Tmem268	GL	6.80451e-12	3.29678e-08	0.565571	0.853	0.406
Slf1	GL	9.46112e-12	4.58391e-08	0.305197	0.691	0.198
2810459M11Rik	GL	1.27125e-11	6.15921e-08	-0.647543	0.529	0.859
Dnm3	GL	2.97478e-11	1.44128e-07	0.372577	0.926	0.75
9130008F23Rik	GL	3.73547e-11	1.80984e-07	-0.719807	0.529	0.896
Fibcd1	GL	4.52528e-11	2.1925e-07	0.893002	0.456	0.094
Pde5a	GL	5.44109e-11	2.63621e-07	0.655077	0.824	0.448
Lin7a	GL	1.33154e-10	6.45131e-07	0.516865	0.897	0.641
Syndig1l	GL	1.79107e-10	8.67773e-07	0.804742	0.603	0.193
Tedc1	GL	5.45745e-10	2.64413e-06	-1.08235	0.279	0.63
Rpl7a	GL	1.32756e-09	6.43201e-06	0.411607	0.853	0.323
Cstf3	GL	1.44198e-09	6.98639e-06	0.557235	0.574	0.234
Mapk8ip3	GL	1.87036e-09	9.06191e-06	0.341247	0.985	0.917
Zfp65	GL	1.95278e-09	9.46123e-06	0.397448	0.956	0.76
Coa7	GL	3.00728e-09	1.45702e-05	-0.663662	0.456	0.802
Snrnp27	GL	3.45801e-09	1.67541e-05	-1.04278	0.353	0.667
Adcyap1	GL	5.39612e-09	2.61442e-05	0.680541	0.441	0.104
Slc30a3	GL	5.45694e-09	2.64389e-05	0.735909	0.382	0.083
Dbx2	GL	1.11462e-08	5.40034e-05	0.511564	0.324	0.057
Ctdspl2	GL	1.2858e-08	6.22972e-05	0.353372	0.25	0.026
Adgrl3	GL	1.6321e-08	7.90753e-05	0.259328	0.765	0.411
Mpp2	GL	1.66735e-08	8.0783e-05	-0.710624	0.294	0.604
Ret	GL	1.96688e-08	9.52952e-05	0.695347	0.412	0.109
Hspa12a	GL	3.10075e-08	0.000150231	0.37644	0.853	0.62
Yap1	GL	3.39693e-08	0.000164581	0.273604	0.294	0.047
Ccpg1os	GL	4.36499e-08	0.000211484	-0.412735	0.118	0.484
Tmem132d	GL	5.57142e-08	0.000269936	0.785995	0.338	0.073
Aph1a	GL	6.00529e-08	0.000290956	0.425742	0.603	0.25
Kmt5a	GL	7.21764e-08	0.000349695	0.321902	0.632	0.302
Rnf40	GL	7.93741e-08	0.000384567	-0.267589	0.015	0.349
Atpaf1	GL	1.01886e-07	0.000493636	-0.763814	0.368	0.641
Sdhaf3	GL	1.16537e-07	0.000564624	0.426557	0.926	0.661
Adgrf5	GL	1.30999e-07	0.00063469	-0.544457	0.191	0.521
Dnajc18	GL	1.73869e-07	0.000842394	-0.526736	0.721	0.797
Epb41l5	GL	2.35753e-07	0.00114222	-0.287241	0.926	0.943
Akr1e1	GL	2.57951e-07	0.00124977	0.339504	0.265	0.047
Trmt9b	GL	3.05132e-07	0.00147837	-0.379739	0.544	0.807
St8sia5	GL	3.4083e-07	0.00165132	0.309723	0.75	0.37
Scn3a	GL	3.56633e-07	0.00172789	0.329911	0.485	0.161
Tacc1	GL	3.63556e-07	0.00176143	0.435255	0.868	0.62
Per1	GL	4.9348e-07	0.00239091	-0.861454	0.162	0.469
Prpf39	GL	6.24645e-07	0.0030264	0.318803	0.471	0.182
Slc17a6	GL	7.72625e-07	0.00374337	0.549246	0.735	0.479
Pde1c	GL	9.29988e-07	0.00450579	0.36299	0.456	0.146
Soga1	GL	9.98251e-07	0.00483653	-0.713026	0.441	0.703
Ccdc184	GL	1.07902e-06	0.00522787	0.285653	0.912	0.87
Nedd4l	GL	1.09632e-06	0.00531167	0.288244	0.368	0.115
Epb41l4b	GL	1.33485e-06	0.00646733	0.414431	0.926	0.76
Pcdh11x	GL	1.38831e-06	0.00672638	0.570196	0.662	0.401
Thoc1	GL	1.45764e-06	0.00706228	-0.456942	0.088	0.38
Trhde	GL	1.59681e-06	0.00773656	0.270736	0.206	0.031
Trim67	GL	1.67901e-06	0.00813478	0.615756	0.544	0.276
Myef2	GL	1.97551e-06	0.00957136	-0.885066	0.176	0.458
Zfp850	GL	2.63445e-06	0.0127639	-0.376601	0.221	0.474
Gspt1	GL	2.83529e-06	0.013737	-0.424735	0.191	0.49
Spindoc	GL	3.37598e-06	0.0163566	-0.404707	0.912	0.927
Man1b1	GL	3.56484e-06	0.0172716	0.287198	0.853	0.646
Lsr	GL	3.61986e-06	0.0175382	0.421268	0.397	0.146
Plekhm3	GL	4.38283e-06	0.0212348	-0.340245	0.044	0.312
Lamp2	GL	4.61794e-06	0.0223739	0.275041	0.706	0.495
Zic2	GL	1.02846e-05	0.0498288	0.275244	0.912	0.677
Thg1l	ONL	1.23961e-31	6.0059e-28	1.44602	1	0.407
Cep126	ONL	4.87033e-30	2.35968e-26	1.74684	0.929	0.299
1700086L19Rik	ONL	1.11016e-27	5.37872e-24	0.702525	1	0.926
Tbc1d32	ONL	1.78266e-27	8.63699e-24	0.353567	1	0.985
Zfp141	ONL	2.82427e-27	1.36836e-23	0.401368	1	0.975
2410131K14Rik	ONL	3.06611e-27	1.48553e-23	0.515365	1	0.941
P3h1	ONL	3.83532e-27	1.85821e-23	0.357101	0.982	0.98
B230307C23Rik	ONL	6.09558e-27	2.95331e-23	1.58149	0.946	0.505
Zfp729a	ONL	2.11665e-26	1.02552e-22	0.642185	1	0.946
Adgra1	ONL	1.71694e-25	8.31855e-22	0.327309	1	0.98
Cnot9	ONL	8.40925e-25	4.07428e-21	0.341727	1	0.941
Plpp6	ONL	2.21573e-24	1.07352e-20	0.279739	0.982	0.985
Cfap61	ONL	2.2391e-24	1.08485e-20	0.321559	1	0.995
Carnmt1	ONL	2.24648e-24	1.08842e-20	0.726517	1	0.868
Spindoc	ONL	3.93118e-24	1.90466e-20	0.822155	0.982	0.907
2210408I21Rik	ONL	1.08127e-23	5.23874e-20	0.911057	0.964	0.814
Dnah11	ONL	1.41082e-23	6.83542e-20	0.284003	1	0.985
Lins1	ONL	1.50314e-23	7.28273e-20	-0.837916	0.143	0.892
Grk3	ONL	1.53003e-23	7.41297e-20	0.268024	1	0.99
Prelid3a	ONL	1.82883e-23	8.8607e-20	0.561299	0.982	0.951
Frzb	ONL	1.91275e-23	9.26727e-20	0.336636	0.982	0.912
Xndc1	ONL	1.94502e-23	9.42363e-20	0.483276	1	0.951
Prdm10	ONL	5.03926e-23	2.44152e-19	0.402582	1	0.912
2610044O15Rik8	ONL	8.77971e-23	4.25377e-19	0.320267	1	0.98
Rnf227	ONL	8.94941e-23	4.33599e-19	0.315691	1	0.966
Mturn	ONL	9.5082e-23	4.60672e-19	0.272505	1	0.985
Timm29	ONL	2.05923e-22	9.97699e-19	0.261586	1	0.98
Zgrf1	ONL	4.09911e-22	1.98602e-18	0.313617	1	0.98
Kmt2d	ONL	4.88957e-22	2.369e-18	0.279409	1	0.985
Nol4l	ONL	4.95742e-22	2.40187e-18	0.353685	0.982	0.941
Hacd3	ONL	5.83029e-22	2.82478e-18	0.262789	1	0.99
Dazap2	ONL	6.18205e-22	2.9952e-18	0.250017	1	1
Dlx6os1	ONL	7.83673e-22	3.7969e-18	1.22089	0.964	0.799
Slc1a2	ONL	7.96473e-22	3.85891e-18	0.345677	1	1
4931428F04Rik	ONL	8.44338e-22	4.09082e-18	0.303434	1	0.99
6030458C11Rik	ONL	9.3026e-22	4.50711e-18	0.278529	1	0.975
Galnt15	ONL	9.86399e-22	4.7791e-18	0.330015	1	0.995
Eno2	ONL	1.22102e-21	5.91587e-18	0.26125	1	0.995
Crppa	ONL	1.42549e-21	6.90649e-18	0.274031	1	0.985
St6gal2	ONL	1.57018e-21	7.60751e-18	0.255542	1	0.985
Kantr	ONL	2.44615e-21	1.18516e-17	0.253454	1	0.98
1500009L16Rik	ONL	3.13639e-21	1.51958e-17	0.345486	1	0.961
Zfp974	ONL	4.2542e-21	2.06116e-17	0.706107	0.964	0.657
Pitpna	ONL	9.48681e-21	4.59636e-17	0.252829	0.982	0.98
9130008F23Rik	ONL	1.11207e-20	5.38799e-17	1.53332	0.929	0.765
Gabrb2	ONL	1.56424e-20	7.57873e-17	-1.10277	0.571	0.971
Zfp65	ONL	3.45126e-20	1.67214e-16	-1.08943	0.375	0.931
2310068J16Rik	ONL	4.74274e-20	2.29786e-16	0.758423	0.964	0.814
Colgalt1	ONL	6.29982e-20	3.05226e-16	0.253036	0.982	0.971
Gm7072	ONL	1.077e-19	5.21808e-16	0.296077	0.982	0.971
Arhgef9	ONL	1.30773e-19	6.33596e-16	0.25374	0.982	0.995
Gask1b	ONL	1.33688e-19	6.47718e-16	0.850974	0.964	0.471
Gpt2	ONL	1.70602e-19	8.26566e-16	0.292354	0.964	0.912
Efl1	ONL	1.90476e-19	9.22857e-16	0.264433	1	0.98
Timp2	ONL	1.97579e-19	9.5727e-16	0.274814	0.964	0.99
Ccn1	ONL	2.1652e-19	1.04904e-15	0.302	0.982	0.99
Fyco1	ONL	2.92308e-19	1.41623e-15	0.524294	0.929	0.725
Cep162	ONL	6.6647e-19	3.22905e-15	0.926826	0.929	0.789
Tns3	ONL	6.90005e-19	3.34307e-15	0.274806	0.946	0.912
Syp	ONL	1.66339e-18	8.05913e-15	0.254805	0.964	0.966
Rab7	ONL	4.26299e-18	2.06542e-14	0.261128	0.946	0.936
Pacc1	ONL	6.47183e-18	3.1356e-14	-0.936177	0.393	0.917
Ess2	ONL	7.63691e-18	3.70008e-14	0.610888	0.946	0.868
Dnm3	ONL	7.71695e-18	3.73886e-14	-0.997677	0.339	0.922
Cfap69	ONL	8.34381e-18	4.04257e-14	1.40367	0.768	0.328
Wtap	ONL	2.0165e-17	9.76995e-14	-0.957946	0.179	0.824
Igfbp4	ONL	2.41375e-17	1.16946e-13	0.593628	0.929	0.578
Mapk8ip3	ONL	4.54652e-17	2.20279e-13	-0.769663	0.714	0.995
Stum	ONL	8.93822e-17	4.33057e-13	0.315189	0.982	0.936
9330182L06Rik	ONL	1.01478e-16	4.91662e-13	0.836447	0.929	0.887
Zfp445	ONL	1.17801e-16	5.70746e-13	-0.668156	0.429	0.848
3110040N11Rik	ONL	1.90241e-16	9.21719e-13	0.818274	0.893	0.475
Nceh1	ONL	2.59731e-16	1.2584e-12	-0.490253	0.089	0.77
Uqcc1	ONL	3.11091e-16	1.50723e-12	0.33935	0.964	0.931
Ccdc186	ONL	3.39278e-16	1.6438e-12	0.377344	0.964	0.946
Nsd3	ONL	7.9598e-16	3.85652e-12	0.387386	0.946	0.868
Dmd	ONL	8.19806e-16	3.97196e-12	0.282568	0.893	0.848
Rpl17	ONL	1.90208e-15	9.2156e-12	-0.774676	0.054	0.711
Abhd18	ONL	2.04898e-15	9.92732e-12	0.273953	0.982	0.975
Tedc1	ONL	3.13126e-15	1.5171e-11	-1.19639	0.036	0.676
Sntb1	ONL	3.77422e-15	1.82861e-11	1.09026	0.625	0.142
Unc80	ONL	4.54006e-15	2.19966e-11	0.28082	0.964	0.98
Ogt	ONL	4.68816e-15	2.27141e-11	0.271135	0.982	0.98
Slc30a9	ONL	5.6918e-15	2.75768e-11	0.305483	0.518	0.074
Trp53rkb	ONL	7.1235e-15	3.45134e-11	0.545485	0.964	0.721
Prrc2b	ONL	7.49717e-15	3.63238e-11	0.250057	0.982	0.995
Coq8a	ONL	1.07499e-14	5.20832e-11	-0.607432	0.143	0.711
Fam91a1	ONL	1.13753e-14	5.51135e-11	0.255186	0.964	0.961
Kmt5b	ONL	1.26146e-14	6.11177e-11	0.289526	0.946	0.931
Srcap	ONL	2.09319e-14	1.01415e-10	-0.627312	0.821	0.99
Rbfox1	ONL	3.09534e-14	1.49969e-10	0.297291	1	0.975
Gm20716	ONL	5.23168e-14	2.53475e-10	-1.11311	0.357	0.789
Epb41l4a	ONL	5.97393e-14	2.89437e-10	-0.697916	0.607	0.971
Krr1	ONL	6.93267e-14	3.35888e-10	-0.907047	0.071	0.686
Ciao3	ONL	7.52027e-14	3.64357e-10	0.794042	0.821	0.495
Mest	ONL	1.00508e-13	4.8696e-10	0.261297	1	0.936
Rtf2	ONL	1.15894e-13	5.61505e-10	0.336272	0.964	0.912
Nrip3	ONL	1.57538e-13	7.63271e-10	0.260283	0.911	0.995
Trmo	ONL	1.85912e-13	9.00741e-10	0.45057	0.982	0.784
Osbpl9	ONL	1.87037e-13	9.06195e-10	-0.746616	0.107	0.721
Lrp4	ONL	2.5549e-13	1.23785e-09	0.255395	0.911	0.877
Tmem132b	ONL	2.75292e-13	1.33379e-09	0.739593	0.857	0.583
Tpm3	ONL	2.98126e-13	1.44442e-09	0.271944	0.911	0.922
Ppp2r5c	ONL	3.93507e-13	1.90654e-09	0.253527	0.929	0.951
Mosmo	ONL	4.00434e-13	1.9401e-09	0.453265	0.286	0.01
Usf3	ONL	4.08363e-13	1.97852e-09	0.279689	0.946	0.946
Arl5a	ONL	4.81633e-13	2.33351e-09	-0.637314	0.714	0.892
Slc39a10	ONL	6.96593e-13	3.37499e-09	-0.893808	0.268	0.77
Arfgef3	ONL	7.32089e-13	3.54697e-09	0.298685	1	0.941
Yaf2	ONL	1.27958e-12	6.19955e-09	0.277353	0.911	0.907
Gja1	ONL	1.37956e-12	6.68398e-09	-0.838581	0.429	0.804
Zdhhc2	ONL	1.61533e-12	7.82625e-09	1.08443	0.661	0.245
Lin7a	ONL	1.72642e-12	8.36451e-09	-0.888317	0.357	0.804
Atp6v1a	ONL	2.30824e-12	1.11834e-08	0.259891	0.982	1
Gm28042	ONL	2.90592e-12	1.40792e-08	-0.540311	0.732	0.971
2610002M06Rik	ONL	3.21528e-12	1.5578e-08	0.423568	0.911	0.828
H2ac6	ONL	4.56412e-12	2.21132e-08	0.583833	0.929	0.961
Dipk2a	ONL	9.17931e-12	4.44738e-08	0.264041	0.964	0.926
Dnlz	ONL	1.51782e-11	7.35383e-08	-0.624358	0.607	0.868
Vcpkmt	ONL	1.61942e-11	7.84607e-08	0.503811	0.893	0.882
Zfp850	ONL	2.25379e-11	1.09196e-07	-0.370628	0	0.52
Cfap300	ONL	3.01672e-11	1.4616e-07	-0.563374	0.804	0.99
Cebpzos	ONL	3.65796e-11	1.77228e-07	0.619401	0.786	0.422
Adgrl4	ONL	4.52079e-11	2.19032e-07	0.30971	0.964	0.931
Adgrl3	ONL	5.40224e-11	2.61738e-07	-0.423808	0.125	0.608
Dnajb6	ONL	5.72975e-11	2.77606e-07	-0.360472	0	0.505
BC005624	ONL	5.99598e-11	2.90505e-07	-0.41607	0.036	0.574
Zfp950	ONL	1.01718e-10	4.92825e-07	0.676679	0.893	0.824
Pwwp2a	ONL	1.17506e-10	5.69315e-07	-0.783669	0.089	0.613
Soga1	ONL	1.41246e-10	6.84338e-07	-0.847123	0.232	0.745
Tmem268	ONL	1.63614e-10	7.92709e-07	-0.742092	0.107	0.637
Steap2	ONL	1.79656e-10	8.70433e-07	0.301086	0.268	0.02
Cemip2	ONL	1.88016e-10	9.10939e-07	0.784069	0.732	0.422
6430571L13Rik	ONL	1.92701e-10	9.33637e-07	-0.44575	0	0.485
Ppp4r3a	ONL	1.98903e-10	9.63684e-07	0.299704	0.232	0.01
Pfdn6	ONL	2.70084e-10	1.30856e-06	0.611027	0.732	0.397
Usp32	ONL	2.81326e-10	1.36302e-06	0.323788	0.25	0.015
Sec61g	ONL	2.86992e-10	1.39048e-06	-0.737871	0.375	0.735
Rps24	ONL	3.7984e-10	1.84033e-06	-0.313128	0.018	0.495
Actl6a	ONL	3.90125e-10	1.89016e-06	0.254576	0.232	0.01
Mrpl51	ONL	3.97806e-10	1.92737e-06	-0.616543	0.179	0.686
Per1	ONL	5.07848e-10	2.46053e-06	-0.838739	0.018	0.49
Ccpg1os	ONL	5.87243e-10	2.84519e-06	-0.414701	0.018	0.49
Med29	ONL	6.25991e-10	3.03293e-06	-0.702283	0	0.466
0610012G03Rik	ONL	1.14817e-09	5.5629e-06	0.81347	0.679	0.368
Rufy3	ONL	1.19385e-09	5.78421e-06	0.559466	0.875	0.676
Kcnk9	ONL	1.23032e-09	5.96091e-06	-0.435932	0.839	0.887
Slc35f1	ONL	1.53221e-09	7.42358e-06	0.320036	0.786	0.735
Grb2	ONL	1.65976e-09	8.04154e-06	0.279835	0.929	0.946
Shisa8	ONL	1.93806e-09	9.38989e-06	0.317511	0.304	0.039
Chd5	ONL	2.94372e-09	1.42623e-05	-0.7096	0.411	0.824
1810013L24Rik	ONL	3.15283e-09	1.52755e-05	0.558831	0.839	0.725
Vat1l	ONL	4.00764e-09	1.9417e-05	0.628422	0.696	0.466
Zdhhc8	ONL	5.00467e-09	2.42476e-05	-0.863455	0.143	0.583
Tlnrd1	ONL	6.11581e-09	2.96311e-05	0.673764	0.786	0.676
Ypel2	ONL	9.4209e-09	4.56443e-05	-0.499385	0.589	0.819
Myef2	ONL	1.03014e-08	4.99101e-05	-0.667228	0.036	0.48
Edrf1	ONL	1.23238e-08	5.97087e-05	-0.475021	0.304	0.789
Fam210a	ONL	1.72099e-08	8.3382e-05	-0.479503	0.643	0.819
Pum3	ONL	1.7227e-08	8.34649e-05	-0.495999	0.429	0.809
Gatb	ONL	2.06704e-08	0.000100148	-0.395949	0.25	0.603
Ccn4	ONL	2.29562e-08	0.000111223	0.272968	1	0.99
H4c11	ONL	2.4507e-08	0.000118737	-1.08038	0.643	0.721
Ttc19	ONL	2.75593e-08	0.000133525	-0.720941	0.107	0.529
Rbsn	ONL	3.21378e-08	0.000155707	0.276903	0.964	0.907
Adarb2	ONL	3.59653e-08	0.000174252	-0.91774	0.125	0.603
Coa7	ONL	3.71079e-08	0.000179788	0.933881	0.786	0.691
Pias2	ONL	4.18091e-08	0.000202565	0.583345	0.554	0.221
Nova2	ONL	4.55613e-08	0.000220745	-0.567244	0.107	0.529
Mpp3	ONL	4.60254e-08	0.000222993	-0.704373	0.232	0.667
2210016L21Rik	ONL	4.99442e-08	0.00024198	-0.328909	0.018	0.417
Thoc1	ONL	5.03102e-08	0.000243753	-0.444677	0	0.387
Hspa12a	ONL	6.44754e-08	0.000312383	-0.702246	0.411	0.755
Fcho2	ONL	6.78202e-08	0.000328589	0.291774	0.804	0.721
Ipmk	ONL	7.69206e-08	0.00037268	-0.740829	0.143	0.525
Sdhaf3	ONL	7.74548e-08	0.000375269	-0.417691	0.304	0.848
Gsap	ONL	1.02486e-07	0.000496545	0.277509	0.179	0.01
Sema3c	ONL	1.04822e-07	0.000507865	-0.263882	0.036	0.422
Ddx25	ONL	1.05395e-07	0.000510636	-0.492209	0.054	0.471
Ncald	ONL	1.28166e-07	0.000620962	0.305604	0.911	0.887
Zfp91	ONL	1.31651e-07	0.000637851	-0.379833	0.429	0.819
Cavin3	ONL	1.37834e-07	0.000667805	-0.418067	0.143	0.544
Cnot6l	ONL	1.54331e-07	0.000747732	-0.945685	0.125	0.5
Nrxn1	ONL	1.64833e-07	0.000798615	0.251902	0.929	0.971
Lmntd1	ONL	1.67023e-07	0.000809227	-0.642041	0.661	0.843
Dhdh	ONL	2.14673e-07	0.00104009	-0.339173	0.268	0.696
Tafa5	ONL	2.35578e-07	0.00114137	0.499645	0.804	0.701
Phf20l1	ONL	2.35899e-07	0.00114293	-0.445169	0.018	0.387
Mlst8	ONL	2.42915e-07	0.00117692	-0.904946	0.143	0.515
Dmtn	ONL	2.57848e-07	0.00124927	0.275496	0.304	0.059
Crebbp	ONL	2.67765e-07	0.00129732	-0.690652	0.125	0.559
Add2	ONL	2.68879e-07	0.00130272	-0.502906	0.536	0.907
Mrpl58	ONL	2.81176e-07	0.0013623	-0.342248	0.071	0.48
Pcdha1	ONL	2.82678e-07	0.00136957	0.335868	0.893	0.882
Cd59a	ONL	3.35322e-07	0.00162464	0.819166	0.518	0.26
Ablim2	ONL	3.39501e-07	0.00164488	-0.798043	0.036	0.407
Dtx4	ONL	3.48398e-07	0.00168799	0.747057	0.625	0.387
Btbd3	ONL	4.12512e-07	0.00199862	0.527375	0.536	0.299
Pou3f2	ONL	4.79916e-07	0.00232519	-0.498253	0	0.343
Hcn1	ONL	4.81579e-07	0.00233325	-0.266101	0.054	0.446
Prkcz	ONL	4.86014e-07	0.00235474	-0.543033	0.554	0.912
Ctnna1	ONL	4.95877e-07	0.00240253	0.280522	0.786	0.745
Flvcr1	ONL	4.96221e-07	0.00240419	0.554192	0.696	0.373
2410004B18Rik	ONL	5.18498e-07	0.00251212	0.40528	0.893	0.691
Msl1	ONL	5.27957e-07	0.00255795	0.305742	0.893	0.922
Rpl38	ONL	5.42974e-07	0.00263071	-0.34378	0.839	0.946
Sel1l	ONL	5.9033e-07	0.00286015	0.268438	0.839	0.848
Mast1	ONL	6.11224e-07	0.00296138	-0.366706	0	0.338
Epc1	ONL	6.64599e-07	0.00321998	-0.421946	0.607	0.897
Sema6a	ONL	6.82219e-07	0.00330535	-0.381831	0.107	0.5
Braf	ONL	7.3039e-07	0.00353874	0.27598	0.321	0.078
Med9	ONL	7.40345e-07	0.00358697	-0.662907	0.232	0.593
Rnf40	ONL	7.77142e-07	0.00376525	-0.257479	0	0.333
Patj	ONL	8.63945e-07	0.00418581	-0.302843	0.714	0.887
Spata13	ONL	9.10851e-07	0.00441307	0.730243	0.5	0.191
Nhsl2	ONL	9.18727e-07	0.00445123	-0.709555	0.196	0.618
Plekha2	ONL	9.20639e-07	0.00446049	-0.607763	0.375	0.657
Slc41a1	ONL	1.03571e-06	0.00501801	0.328891	0.696	0.696
Ccdc127	ONL	1.07751e-06	0.00522053	-0.691529	0.232	0.574
Rnf38	ONL	1.13551e-06	0.00550155	-0.671384	0.375	0.701
Zfp36l1	ONL	1.15304e-06	0.00558647	0.339946	0.839	0.716
Ahcy	ONL	1.17353e-06	0.00568576	-0.487547	0.143	0.539
Unc13c	ONL	1.29742e-06	0.00628599	0.77504	0.607	0.368
Ank1	ONL	1.31505e-06	0.0063714	-0.49909	0.5	0.779
Tpgs2	ONL	1.40259e-06	0.00679557	-0.549275	0.446	0.775
Sept9	ONL	1.42721e-06	0.00691482	0.491518	0.625	0.466
Gas7	ONL	1.43635e-06	0.00695909	0.547669	0.464	0.221
St8sia5	ONL	1.50336e-06	0.00728377	-0.606461	0.179	0.549
Prdm2	ONL	1.53163e-06	0.00742072	-0.686982	0.393	0.716
Klhl24	ONL	1.58344e-06	0.00767178	-0.587017	0.321	0.686
Kctd14	ONL	1.62048e-06	0.00785121	0.676507	0.429	0.142
A830018L16Rik	ONL	1.62959e-06	0.00789535	-0.482894	0.268	0.627
Etfrf1	ONL	1.64858e-06	0.00798736	0.401885	0.893	0.76
Kctd5	ONL	1.68813e-06	0.008179	-0.605927	0.482	0.691
Lpar1	ONL	1.72964e-06	0.0083801	0.400629	0.839	0.686
Foxj2	ONL	1.83065e-06	0.00886951	-0.759678	0.107	0.544
Neurl1a	ONL	1.95178e-06	0.00945639	-0.642068	0.357	0.691
Faf1	ONL	1.9975e-06	0.00967789	-0.364784	0	0.314
Gng5	ONL	1.9975e-06	0.00967789	-0.409221	0	0.314
Slc7a11	ONL	2.16332e-06	0.0104813	0.473515	0.679	0.368
Pnkd	ONL	2.56252e-06	0.0124154	-0.469208	0.554	0.877
Mon2	ONL	2.71861e-06	0.0131717	-0.672916	0.232	0.549
Mdga1	ONL	2.8341e-06	0.0137312	-0.603788	0.446	0.706
Yae1d1	ONL	3.04252e-06	0.014741	-0.475399	0.232	0.603
Pcmtd1	ONL	3.1406e-06	0.0152162	-0.617466	0.339	0.613
Wdr77	ONL	3.17137e-06	0.0153653	-0.268073	0	0.304
1700094D03Rik	ONL	3.3727e-06	0.0163408	-0.317647	0.518	0.794
Mrpl35	ONL	3.38993e-06	0.0164242	-0.769771	0.179	0.48
Tcim	ONL	3.61746e-06	0.0175266	-0.426096	0.536	0.838
Ppp4r3b	ONL	3.69919e-06	0.0179226	0.376157	0.893	0.819
Lingo1	ONL	4.04781e-06	0.0196116	-0.652813	0.071	0.412
Trmt61a	ONL	4.05615e-06	0.019652	-0.939447	0.071	0.377
Acan	ONL	4.05974e-06	0.0196694	-0.883669	0.054	0.392
Cald1	ONL	4.45134e-06	0.0215668	0.405203	0.732	0.588
Dixdc1	ONL	4.97348e-06	0.0240965	-0.570584	0.571	0.917
Anapc16	ONL	5.00331e-06	0.024241	-0.497832	0	0.294
Sft2d2	ONL	5.15032e-06	0.0249533	0.539242	0.679	0.51
Usp36	ONL	5.31501e-06	0.0257512	-0.679328	0.089	0.422
Smim14	ONL	5.32868e-06	0.0258175	0.266649	0.839	0.897
Snrnp27	ONL	5.43157e-06	0.0263159	-0.563962	0.304	0.662
Nicn1	ONL	5.63667e-06	0.0273097	-0.638039	0.232	0.725
Grm4	ONL	6.09977e-06	0.0295534	-0.88019	0.125	0.48
Washc1	ONL	6.17447e-06	0.0299153	0.341935	0.875	0.809
Cfap298	ONL	6.43396e-06	0.0311726	-0.250027	0.107	0.485
Rbm34	ONL	6.59868e-06	0.0319706	0.361045	0.196	0.029
Lrig2	ONL	6.92607e-06	0.0335568	0.480076	0.357	0.137
Hs3st5	ONL	7.20086e-06	0.0348882	-0.693178	0.179	0.564
Slc39a9	ONL	7.45201e-06	0.036105	-0.699192	0.286	0.564
Zfp444	ONL	7.57713e-06	0.0367112	-0.397315	0.054	0.387
2310057M21Rik	ONL	7.84465e-06	0.0380073	-0.280557	0	0.284
Pcdh11x	ONL	7.96972e-06	0.0386133	-0.655451	0.196	0.544
Invs	ONL	8.32999e-06	0.0403588	-0.415668	0.25	0.598
Eif4e2	ONL	8.58474e-06	0.0415931	-0.657623	0.339	0.603
Adgrf5	ONL	9.16003e-06	0.0443803	-0.347816	0.161	0.51
Armh4	ONL	9.73751e-06	0.0471782	0.440214	0.875	0.887
Nosip	ONL	9.80029e-06	0.0474824	-0.297116	0	0.279
Aar2	ONL	9.94499e-06	0.0481835	-0.456998	0.571	0.789
Maip1	ONL	1.01806e-05	0.0493248	0.481736	0.804	0.672
9430038I01Rik	OPL	8.61892e-30	4.17587e-26	0.500126	0.605	0.014
Epb41l4a	OPL	3.54229e-19	1.71624e-15	0.481223	1	0.874
Dhdh	OPL	6.7021e-19	3.24717e-15	1.09809	0.947	0.545
Cfap300	OPL	9.58552e-18	4.64418e-14	0.39581	1	0.941
Suclg2	OPL	1.15248e-17	5.58376e-14	0.794215	0.447	0.027
Srcap	OPL	8.2861e-16	4.01461e-12	0.283817	0.974	0.95
Kcnd1	OPL	1.13636e-15	5.50567e-12	0.466585	0.895	0.243
Hhipl1	OPL	2.07505e-15	1.00536e-11	0.325863	1	0.941
Scn1b	OPL	2.32051e-15	1.12429e-11	0.25656	1	0.937
Mapk8ip3	OPL	1.20437e-14	5.83519e-11	0.463556	1	0.923
Zfp983	OPL	1.73825e-14	8.42183e-11	0.533184	0.921	0.865
Rims4	OPL	2.10754e-14	1.0211e-10	0.309525	0.974	0.941
Pnkd	OPL	5.85449e-14	2.8365e-10	0.356658	0.921	0.788
Slf2	OPL	7.67498e-14	3.71853e-10	0.277916	0.605	0.131
Scoc	OPL	4.51132e-13	2.18573e-09	0.414015	0.974	0.928
Thsd7a	OPL	1.03668e-12	5.02272e-09	0.296149	0.947	0.851
Utp25	OPL	1.59535e-12	7.72947e-09	0.491114	1	0.892
Pum3	OPL	1.80323e-12	8.73663e-09	0.630062	0.974	0.685
Gask1b	OPL	3.106e-12	1.50486e-08	0.736801	1	0.505
Gabrb2	OPL	3.51872e-12	1.70482e-08	0.330846	0.974	0.869
Rpl7a	OPL	3.80665e-12	1.84432e-08	0.622276	0.842	0.396
Coq8a	OPL	4.1122e-12	1.99236e-08	0.533873	0.868	0.541
Kcnk9	OPL	4.69986e-12	2.27708e-08	0.406677	0.921	0.869
Svip	OPL	5.39117e-12	2.61202e-08	0.315394	0.237	0.005
Shank1	OPL	8.19173e-12	3.96889e-08	0.29864	0.947	0.829
Eif3j1	OPL	8.38479e-12	4.06243e-08	0.298855	0.237	0.005
3110040N11Rik	OPL	1.14152e-11	5.53067e-08	0.739048	0.974	0.495
Slf1	OPL	1.93808e-11	9.39e-08	0.305751	0.789	0.248
Epb41l4b	OPL	2.24337e-11	1.08691e-07	0.624743	0.868	0.793
Flvcr1	OPL	5.03813e-11	2.44097e-07	0.585709	0.868	0.369
Sox9	OPL	6.43357e-11	3.11706e-07	0.36899	0.895	0.739
Nadk2	OPL	6.76358e-11	3.27695e-07	0.259037	0.974	0.932
Esd	OPL	8.3738e-11	4.05711e-07	0.596766	0.5	0.099
Trmo	OPL	9.46137e-11	4.58403e-07	0.424293	1	0.797
Fjx1	OPL	1.19646e-10	5.79684e-07	0.256254	0.921	0.847
Slc46a3	OPL	1.2613e-10	6.11101e-07	0.430467	0.211	0.005
Sybu	OPL	1.28004e-10	6.2018e-07	0.327242	0.237	0.009
Pitpnm2	OPL	2.38265e-10	1.15439e-06	0.298467	0.474	0.095
Clca3a1	OPL	3.8882e-10	1.88383e-06	0.285136	0.895	0.428
Aopep	OPL	4.34612e-10	2.1057e-06	0.342937	0.947	0.878
Tmem268	OPL	5.02513e-10	2.43467e-06	0.643477	0.921	0.455
Midn	OPL	5.24593e-10	2.54165e-06	0.261834	0.868	0.838
Edrf1	OPL	1.06264e-09	5.14851e-06	0.496268	0.947	0.64
Ror1	OPL	2.82881e-09	1.37056e-05	0.329234	0.974	0.883
2310068J16Rik	OPL	3.13842e-09	1.52056e-05	0.58248	0.974	0.824
Plekhj1	OPL	3.43797e-09	1.6657e-05	0.426605	0.5	0.14
Nlk	OPL	5.58645e-09	2.70663e-05	0.29935	0.921	0.838
Uqcc1	OPL	5.73881e-09	2.78045e-05	0.262014	1	0.928
Nsd3	OPL	8.51651e-09	4.12625e-05	0.287835	0.947	0.874
Gspt1	OPL	1.04599e-08	5.06784e-05	0.379149	0.737	0.356
Ppp2r5e	OPL	1.47077e-08	7.1259e-05	0.324612	0.5	0.122
Smarcc2	OPL	2.14102e-08	0.000103733	0.252239	0.947	0.887
H2ac6	OPL	2.71603e-08	0.000131592	0.414741	0.974	0.95
Thoc2	OPL	3.19953e-08	0.000155017	0.404276	0.421	0.104
Ess2	OPL	3.4662e-08	0.000167937	0.429098	0.974	0.869
Rit2	OPL	3.87988e-08	0.00018798	0.256395	0.947	0.874
Dnm3	OPL	4.97744e-08	0.000241157	0.372692	0.895	0.779
Zfp91	OPL	6.56597e-08	0.000318121	0.524309	0.789	0.725
Snhg14	OPL	6.7959e-08	0.000329261	0.430355	0.868	0.595
Bcas1	OPL	7.9786e-08	0.000386563	0.254737	0.816	0.797
Tmem127	OPL	1.44417e-07	0.000699701	0.251556	0.895	0.833
Anxa5	OPL	2.186e-07	0.00105912	0.276595	0.395	0.095
Calu	OPL	2.62456e-07	0.0012716	0.558461	0.632	0.293
2210408I21Rik	OPL	3.23669e-07	0.00156818	-0.92182	0.947	0.829
Gk	OPL	3.68281e-07	0.00178432	0.377258	0.684	0.351
Ptrhd1	OPL	4.44006e-07	0.00215121	0.364876	0.895	0.77
Trp53rkb	OPL	4.87331e-07	0.00236112	0.432281	0.974	0.739
Dlx6os1	OPL	5.62266e-07	0.00272418	-0.738173	0.816	0.838
Eif5	OPL	9.1857e-07	0.00445047	0.265826	0.921	0.923
Ncbp3	OPL	1.02741e-06	0.0049778	0.491411	0.868	0.599
Jakmip1	OPL	1.19374e-06	0.00578367	0.276437	0.105	0
Vstm2a	OPL	1.42319e-06	0.00689534	0.30358	0.395	0.104
Carnmt1	OPL	2.15547e-06	0.0104433	-0.548324	0.974	0.883
Tcim	OPL	2.16161e-06	0.010473	-1.06721	0.658	0.793
Gm20716	OPL	2.24456e-06	0.0108749	-0.876361	0.447	0.739
Nap1l1	OPL	2.71024e-06	0.0131311	0.368959	0.868	0.842
Pip4p1	OPL	3.41471e-06	0.0165443	0.342495	0.5	0.212
Washc5	OPL	3.83967e-06	0.0186032	0.403671	0.895	0.626
Zfp974	OPL	4.05482e-06	0.0196456	0.4418	0.921	0.689
Rpl17	OPL	5.1204e-06	0.0248083	0.443791	0.789	0.532
1810058I24Rik	OPL	5.14127e-06	0.0249095	0.54901	0.789	0.626
Hdac9	OPL	5.56205e-06	0.0269481	0.261267	0.842	0.779
Tacc1	OPL	5.62309e-06	0.0272439	0.450406	0.763	0.671
Spindoc	OPL	8.15174e-06	0.0394952	-0.453042	0.947	0.919
Cdk17	MCL	1.60272e-28	7.76518e-25	1.01029	0.885	0.094
Tent2	MCL	2.47394e-23	1.19862e-19	0.42739	0.692	0.047
St8sia5	MCL	6.07513e-18	2.9434e-14	1.31961	1	0.41
Tedc1	MCL	6.87662e-18	3.33172e-14	1.10227	1	0.487
Wdtc1	MCL	4.60138e-16	2.22937e-12	0.459251	0.5	0.038
H4c11	MCL	4.95811e-16	2.40221e-12	1.19846	1	0.671
St8sia4	MCL	1.01574e-15	4.92128e-12	0.336605	0.269	0
Pcdh9	MCL	1.16926e-15	5.66505e-12	0.387411	0.308	0.004
BC005624	MCL	7.10535e-15	3.44254e-11	1.05661	0.923	0.406
2310068J16Rik	MCL	3.51756e-14	1.70426e-10	-1.70557	0.077	0.932
9330182L06Rik	MCL	9.94735e-14	4.81949e-10	-1.35852	0.577	0.932
Rad54l2	MCL	1.22081e-13	5.91481e-10	0.47614	0.231	0
Rai2	MCL	1.22081e-13	5.91481e-10	0.270618	0.231	0
Map3k12	MCL	1.71122e-13	8.29085e-10	0.252993	0.269	0.004
Dnah11	MCL	1.04797e-12	5.07742e-09	-0.317135	0.962	0.991
Smc1a	MCL	2.31786e-12	1.123e-08	0.288146	0.615	0.107
Snu13	MCL	7.58765e-12	3.67622e-08	0.91457	0.808	0.338
Galnt15	MCL	8.49699e-12	4.11679e-08	-0.378165	1	0.996
Cadps2	MCL	1.43401e-11	6.94778e-08	0.26724	0.192	0
Mms19	MCL	1.68786e-11	8.17768e-08	0.290257	0.231	0.004
Lmntd1	MCL	3.43078e-11	1.66221e-07	0.753034	1	0.782
Gatd1	MCL	1.0617e-10	5.14391e-07	0.654416	0.654	0.184
Thap7	MCL	1.94596e-10	9.42818e-07	0.271862	0.308	0.021
Prdm10	MCL	2.44155e-10	1.18293e-06	-0.463254	0.923	0.932
Vcpkmt	MCL	3.13791e-10	1.52032e-06	-1.03111	0.654	0.91
2810459M11Rik	MCL	3.24296e-10	1.57121e-06	0.767427	0.962	0.752
Morc2b	MCL	1.65612e-09	8.02388e-06	0.44288	0.154	0
Trim27	MCL	3.77244e-09	1.82774e-05	0.589874	0.654	0.218
Camk4	MCL	5.3509e-09	2.59251e-05	0.254252	0.769	0.282
Morc4	MCL	5.58035e-09	2.70368e-05	0.303101	0.231	0.013
6430571L13Rik	MCL	7.55068e-09	3.6583e-05	0.578027	0.808	0.333
Slc9a2	MCL	1.48381e-08	7.18905e-05	0.900498	0.5	0.085
Eef1aknmt	MCL	1.6328e-08	7.91094e-05	0.480638	1	0.803
Gask1b	MCL	2.48387e-08	0.000120344	-1.62827	0	0.641
3110040N11Rik	MCL	4.21036e-08	0.000203992	-1.61334	0	0.628
Grik2	MCL	6.0593e-08	0.000293573	0.390059	0.385	0.06
Colgalt1	MCL	6.06178e-08	0.000293693	-0.288773	0.885	0.983
Epb41l5	MCL	6.27884e-08	0.00030421	0.342385	0.962	0.936
Lins1	MCL	9.7277e-08	0.000471307	0.634098	0.923	0.709
Drp2	MCL	1.05438e-07	0.000510848	0.322801	0.462	0.115
Thg1l	MCL	1.63204e-07	0.000790724	-1.39336	0	0.594
Kif26b	MCL	1.67613e-07	0.000812086	0.830234	0.538	0.12
Trappc6b	MCL	1.70386e-07	0.000825519	0.280676	0.154	0.004
Stx3	MCL	1.75424e-07	0.00084993	0.523365	0.962	0.628
Ess2	MCL	1.78685e-07	0.000865729	-0.723741	0.923	0.88
Bean1	MCL	2.13899e-07	0.00103634	0.850328	0.731	0.244
Epb41l4b	MCL	2.17644e-07	0.00105449	-1.05691	0.692	0.816
Mrpl51	MCL	3.32501e-07	0.00161097	0.499004	0.885	0.543
Osbpl9	MCL	5.00333e-07	0.00242411	0.730513	0.769	0.568
Rnpepl1	MCL	5.24248e-07	0.00253998	0.359295	0.192	0.013
Samd5	MCL	7.1958e-07	0.00348637	0.767438	0.462	0.098
Aopep	MCL	8.53322e-07	0.00413434	-0.436068	0.846	0.893
Lbhd1	MCL	9.67179e-07	0.00468598	-0.702894	0.538	0.765
Gorasp1	MCL	9.76685e-07	0.00473204	0.392692	0.731	0.389
Fst	MCL	9.91168e-07	0.00480221	0.655558	0.654	0.209
Hs3st5	MCL	1.36315e-06	0.00660448	0.641597	0.885	0.436
Pacc1	MCL	1.52207e-06	0.00737442	0.529686	0.962	0.786
Dhdh	MCL	1.61937e-06	0.00784586	-0.769297	0.231	0.645
Rif1	MCL	1.9058e-06	0.00923359	0.333809	0.346	0.073
Clca3a1	MCL	2.25576e-06	0.0109291	0.28184	0.846	0.457
Tradd	MCL	2.49287e-06	0.0120779	0.268539	0.154	0.009
Slc8a2	MCL	2.72538e-06	0.0132045	0.486768	0.385	0.081
3830406C13Rik	MCL	2.80943e-06	0.0136117	-0.877696	0.654	0.756
Ror1	MCL	2.90674e-06	0.0140832	0.257647	1	0.885
Rab37	MCL	3.39591e-06	0.0164532	0.250231	0.154	0.009
Dnal1	MCL	3.48722e-06	0.0168956	-1.16506	0.115	0.581
9930021J03Rik	MCL	3.71263e-06	0.0179877	0.597686	0.846	0.662
2210408I21Rik	MCL	4.62059e-06	0.0223868	0.444072	1	0.829
Ciao3	MCL	5.02796e-06	0.0243604	-0.558818	0.115	0.615
Pfkfb2	MCL	5.40603e-06	0.0261922	0.553855	0.654	0.325
Gatb	MCL	6.73789e-06	0.0326451	0.92801	0.692	0.509
Aph1a	MCL	7.24195e-06	0.0350872	0.495188	0.654	0.308
Gja1	MCL	7.25208e-06	0.0351363	-0.83856	0.462	0.752
Rpl17	MCL	7.28537e-06	0.0352976	0.550158	0.808	0.543
Cemip2	MCL	7.58897e-06	0.0367686	-0.672296	0.077	0.534
Pdap1	MCL	7.8818e-06	0.0381873	0.393401	0.269	0.043
Cep126	MCL	8.19596e-06	0.0397094	-0.960922	0	0.483
Rspo3	MCL	9.70559e-06	0.0470236	0.553207	0.923	0.59
