# Supplementary material for: stAPAminer: Mining Spatial Patterns of Alternative Polyadenylation for Spatially Resolved Transcriptomic Studies
Source: Genomics Proteomics Bioinformatics. 2023 Jan 18;21(3):601–18. doi: 10.1016/j.gpb.2023.01.003 (PMC10787175; doi:10.1016/j.gpb.2023.01.003)
Supplement: Supplementary Table S6 — SVAPA genes identified by SPARK [file mmc15.xlsx]

## Sheet: Table S6
Table S6 SVAPA genes identified by SPARK
Note: SVAPA, spatially variable APA.
Gene symbol	Combined P value	Adjusted P value
Gm20716	5.55e-17	2.43702e-13
Cep126	5.55e-17	2.43702e-13
B230307C23Rik	5.55e-17	2.43702e-13
Snrnp27	5.55e-17	2.43702e-13
Thg1l	5.55e-17	2.43702e-13
Gask1b	5.55e-17	2.43702e-13
2310068J16Rik	5.55e-17	2.43702e-13
Zfp974	5.55e-17	2.43702e-13
Lmntd1	5.55e-17	2.43702e-13
1700086L19Rik	5.55e-17	2.43702e-13
Gm28042	1.11022e-16	2.86766e-13
Myef2	1.11022e-16	2.86766e-13
9330182L06Rik	1.11022e-16	2.86766e-13
Soga1	1.11022e-16	2.86766e-13
3110040N11Rik	1.11022e-16	2.86766e-13
Tcim	1.11022e-16	2.86766e-13
1500009L16Rik	1.11022e-16	2.86766e-13
Tedc1	2.22045e-16	4.43184e-13
Per1	2.22045e-16	4.43184e-13
Zfp729a	2.22045e-16	4.43184e-13
H2ac6	2.22045e-16	4.43184e-13
9130008F23Rik	2.22045e-16	4.43184e-13
Cfap69	8.88178e-16	1.69566e-12
Scoc	5.77316e-15	1.05626e-11
Gm7072	1.43219e-14	2.51551e-11
Gja1	1.78746e-14	3.01877e-11
Gabrb2	1.88738e-14	3.06946e-11
Ess2	4.81837e-14	7.55629e-11
Pacc1	8.14904e-14	1.23389e-10
Cfap300	1.23235e-13	1.74557e-10
Mapk8ip3	1.23235e-13	1.74557e-10
Zfp950	2.76223e-13	3.79033e-10
Dlx6os1	5.34572e-13	7.11311e-10
Plppr1	9.17821e-13	1.18535e-09
Dnal1	1.13598e-12	1.42518e-09
Cd33	2.61791e-12	3.19314e-09
Nsd3	4.08173e-12	4.84406e-09
Spindoc	5.8491e-12	6.75884e-09
Dnajc18	1.10751e-11	1.24696e-08
Zgrf1	8.67517e-11	9.52324e-08
Vcpkmt	2.77656e-10	2.97365e-07
Trp53rkb	3.28448e-10	3.43388e-07
Epb41l4b	5.70902e-10	5.82989e-07
Galnt15	1.55462e-09	1.55145e-06
Grm4	1.78487e-09	1.74165e-06
Epb41l4a	2.22413e-09	2.12309e-06
Ak5	3.78232e-09	3.52167e-06
Chd5	3.84967e-09	3.52167e-06
Krr1	6.05758e-09	5.42838e-06
Carnmt1	7.20482e-09	6.32732e-06
Cep162	1.08159e-08	9.31233e-06
2410131K14Rik	1.43842e-08	1.21464e-05
Msl1	1.62299e-08	1.34464e-05
Lrrc75a	1.73508e-08	1.41089e-05
Grasp	2.23828e-08	1.78697e-05
Prelid3a	2.36851e-08	1.85718e-05
Pde5a	2.84857e-08	2.19441e-05
Trmo	3.39626e-08	2.57122e-05
Nhsl2	3.7372e-08	2.78139e-05
Sntb1	6.02205e-08	4.40717e-05
Dnlz	6.23544e-08	4.48853e-05
Srcap	1.32318e-07	9.37121e-05
Xndc1	1.62559e-07	0.000113302
Armh4	1.81753e-07	0.000124701
Atpaf1	1.9866e-07	0.000134203
Magt1	2.34111e-07	0.000155756
2210408I21Rik	2.82222e-07	0.000184962
Zfp445	4.19449e-07	0.000270855
Lgi1	4.49536e-07	0.000286076
Ralb	5.11176e-07	0.000320656
Igfbp4	5.45011e-07	0.000332384
Abhd18	5.43603e-07	0.000332384
Ipcef1	7.02017e-07	0.000422271
Spats2	8.92012e-07	0.000529305
Tmem132b	9.81985e-07	0.000574924
Stimate	1.08766e-06	0.000628414
Coa7	1.13871e-06	0.000649367
Eef1aknmt	1.15858e-06	0.000652225
Cacna1e	1.54515e-06	0.000858835
Epha3	1.62887e-06	0.000894052
St8sia5	2.01559e-06	0.00109266
Dixdc1	2.5016e-06	0.00133959
Sec61g	2.77894e-06	0.00147017
Rbfox1	3.12401e-06	0.00163305
Runx1t1	3.80132e-06	0.00192095
Wtap	3.806e-06	0.00192095
Ankrd33b	3.74405e-06	0.00192095
4931428F04Rik	3.88142e-06	0.00193675
Fosb	4.29638e-06	0.00211973
Ccn4	4.51529e-06	0.00220298
Map9	4.61886e-06	0.00222875
Hhipl1	4.86212e-06	0.00232062
Spata2	7.56419e-06	0.00357146
Col6a1	1.00781e-05	0.00470779
Maip1	1.09717e-05	0.00507127
Fam149a	1.39283e-05	0.00630514
Zfp983	1.39164e-05	0.00630514
Mblac2	1.56079e-05	0.00699334
Mpp3	1.61202e-05	0.00711253
Cnot6l	1.61978e-05	0.00711253
Crtc1	1.67024e-05	0.00726145
Ciao3	1.86854e-05	0.00804392
Epha5	2.22582e-05	0.00948899
Trmt9b	2.70019e-05	0.0114006
Fibcd1	3.32968e-05	0.0139245
Slc17a6	3.62515e-05	0.0150171
Nrn1	3.81502e-05	0.015656
Ccdc186	3.89066e-05	0.0158185
Mapkbp1	4.56272e-05	0.0183808
Rnf165	4.83155e-05	0.0192868
Grin2a	5.08663e-05	0.0201221
Nucb2	5.32604e-05	0.0208811
Irs2	6.00585e-05	0.023338
Chd2	6.08688e-05	0.0234453
Tmem88b	6.41529e-05	0.0244954
Camk1d	6.79355e-05	0.0257161
Orc6	7.47088e-05	0.0278631
Arl5a	7.48763e-05	0.0278631
0610010K14Rik	8.83542e-05	0.0323305
Nkap	8.83433e-05	0.0323305
Tbl1xr1	9.0367e-05	0.0327938
Sft2d2	0.000103029	0.0370822
Gcnt1	0.000104954	0.0371659
Prkcz	0.000104954	0.0371659
Pik3ap1	0.000110361	0.038768
Tpgs2	0.000123949	0.0431955
Neurl1a	0.000129505	0.0445454
Cluh	0.000129851	0.0445454
Ogn	0.000136206	0.0463634
Hdac4	0.000144652	0.0485929
Rufy3	0.00014497	0.0485929
Hnrnpk	0.000147732	0.0491437
Lhfpl2	0.000151205	0.0499207
