# Supplementary material for: stAPAminer: Mining Spatial Patterns of Alternative Polyadenylation for Spatially Resolved Transcriptomic Studies
Source: Genomics Proteomics Bioinformatics. 2023 Jan 18;21(3):601–18. doi: 10.1016/j.gpb.2023.01.003 (PMC10787175; doi:10.1016/j.gpb.2023.01.003)
Supplement: Supplementary Table S7 — SV genes identified by SPARK [file mmc16.xlsx]

## Sheet: Table S7
Table S7 SV genes identified by SPARK
Note: SV, spatially variable.
Gene symbol	Adjusted P value
X2010300C02Rik	6.78201e-09
Eef1a1	3.38975e-05
Sh3gl2	1.88988e-09
Fam213a	5.34387e-06
Dbn1	0.0234097
Cldn5	8.61919e-10
Grik5	0.0349472
Fyco1	0.000210343
Cox5b	0.0160492
Pmepa1	6.9182e-07
Kif1b	0.00999793
Pcp4	4.42889e-13
Gnb2	0.0013048
Fstl5	0.00926974
Arhgap5	1.97177e-05
Apc	7.56455e-10
Slc2a1	1.52499e-05
Ctsb	6.0631e-07
Ube2ql1	4.59292e-13
Gm13889	4.85252e-12
Shisa3	0.00229153
Bgn	5.00182e-09
Eomes	0.00038998
Aldh7a1	6.45857e-05
Cdk17	3.08282e-06
Gpr37l1	8.68094e-06
Scrib	9.37989e-05
Cnn3	0.00262457
Vat1l	4.20607e-05
Arhgdig	0.000212368
Rgs12	4.45814e-08
Laptm4a	5.57921e-10
Pkig	0.0110192
Tenm3	1.29793e-06
Sez6	4.42889e-13
Cacng3	1.90503e-05
Prkcb	2.38865e-05
Spock3	0.0485482
Lyn	0.00162125
Atp1a2	3.41152e-09
S100b	6.88939e-12
Tbc1d9b	6.09846e-07
Ccsap	7.23788e-05
Rbfox3	4.59292e-13
Gng13	4.428e-13
Gng4	4.42889e-13
Eno2	1.54531e-05
Mir703	0.0237614
Sh3glb2	0.0498249
Mlf2	2.33407e-06
Cadm2	0.0413233
Sft2d2	0.000501708
Dnm1	0.0275371
C330021F23Rik	0.0253092
Reln	3.51663e-06
Cspg5	0.00319236
Mapk8ip1	0.00278135
Psat1	6.69244e-09
Gbp7	0.0014671
Gnb5	0.00190089
Elovl5	5.27443e-07
Itm2a	1.45035e-06
Snx18	2.44331e-05
Camk4	2.98361e-09
Bcan	3.08282e-06
Penk	4.42889e-13
Akap12	5.95201e-07
Frzb	1.65345e-12
X2900097C17Rik	5.6317e-05
Eef1a2	0.00771388
Trim9	0.003047
Cbln4	0.00620286
Hapln1	0.00191777
Vegfa	0.012115
AI593442	1.00938e-07
Bcl11b	3.72471e-08
Kcnh3	4.59292e-13
Tspan3	4.59292e-13
Kcna2	0.0013048
Sema6d	0.0379682
Ywhaz	6.16631e-07
Abr	0.00622985
Scn3a	0.00378377
Nudt4	2.16934e-07
Cacna2d1	0.00783522
Fbxw7	0.00095682
Rrbp1	0.02009
Fabp7	4.428e-13
Hadhb	8.18971e-06
Tcn2	0.00117665
Gpt2	9.41351e-10
Camk2b	4.42889e-13
Tubb2a	4.34963e-06
Tpt1	0.00434751
Capns1	0.00502111
Map2k1	3.10573e-07
Baiap2	4.59292e-13
Fam63b	0.0091952
Tmem132b	3.86235e-09
Mapk1	1.65345e-12
Gsn	4.46226e-05
Stk32c	0.0190806
Nfia	1.74906e-08
Ndrg4	2.85684e-09
Foxo1	0.00042708
Rap1gds1	4.36791e-05
Gda	1.63252e-11
Ly6c1	0.000332121
Enho	7.35806e-07
Kcnip1	0.020773
Gabrb2	0.000172685
Msi2	2.75575e-12
Qk	0.0233935
Limd2	3.47795e-11
Khdrbs1	0.0120325
Rbm39	0.00556364
Chsy3	0.0129668
Slc6a11	0.00123396
Kcnd2	1.53727e-06
Ap2m1	8.35068e-05
Celf3	0.000783028
Edil3	3.60745e-06
Prex1	0.00412972
Kcnj10	1.18265e-10
Diras1	0.027102
Scd2	0.0155073
Hpcal4	1.16656e-09
X2310022B05Rik	1.51511e-07
Ccnd1	5.31467e-12
Agap2	7.57034e-10
Apod	4.428e-13
44808	0.00146122
Morf4l1	0.0362848
Slc6a1	0.00149378
Nid1	0.0375371
Arrb1	0.00449611
Sema7a	0.0110713
Klf16	0.00610291
Rcan2	0.0001907
Adipor1	0.0338781
Ahnak	2.63141e-11
S100a5	4.428e-13
Th	0.00245888
Rragd	2.68935e-11
E030024N20Rik	2.04096e-06
Ppfia1	2.57542e-08
Arhgap33	4.17695e-06
Mpp6	7.47593e-06
AI848285	0.00097401
Mt2	6.69244e-09
Cplx1	0.00208593
Cd63	0.0400544
Gpm6b	3.14442e-10
Rgcc	3.64761e-09
Rab3b	0.00260285
Map1b	8.93873e-06
Synpo	0.00318442
Chl1	7.06245e-06
Yap1	4.38284e-05
Tenc1	0.0364882
Trnp1	1.58891e-06
Bex2	4.39784e-06
Ncan	5.68181e-06
Camkk2	0.00186692
Prickle1	0.0369304
Ahcyl2	1.25619e-11
Gpsm1	4.42889e-13
Dclk1	1.27654e-07
Wasf1	0.00434751
Rasa1	0.00633074
Ptms	0.000926865
Eif1	5.90737e-08
44819	3.90118e-05
Psd3	9.0955e-08
Mest	1.17017e-10
Ctsd	2.92153e-06
Pbx1	6.52063e-09
Cdk5r1	0.00103124
Pcbp3	0.00412972
Marcks	5.89134e-08
Cadm3	0.00102756
Adk	0.0001907
Fgf13	2.61165e-05
Cd81	0.0171443
Fam3c	7.00448e-07
Camk1d	0.00951978
Trove2	0.0158642
Kif2a	0.00205175
Atp1b1	1.23204e-09
Gjb6	0.000237159
Shisa2	2.04096e-06
Epb4.1l2	0.0155613
Cpne4	4.59292e-13
Ctxn1	4.59292e-13
Camk2a	1.85695e-09
Kif5a	0.000495053
Sipa1l1	0.000237159
Pdp1	0.00906408
Sepp1	4.428e-13
Plekhb2	0.0110192
Mier1	0.0293222
Syn1	4.59292e-13
Dlgap3	0.000358689
Metrn	0.00189925
Slc13a4	0.0318554
Rbfox1	0.000506628
Vtn	4.59292e-13
Ptgfrn	0.0116363
Mdk	6.64624e-07
Celf2	0.000565622
Map2	2.0024e-06
Phactr3	0.019626
Gja1	4.59292e-13
Ly6a	0.0312467
Kctd17	0.0181113
Apoe	4.428e-13
Hey2	6.13551e-08
Trak2	4.59292e-13
Nrep	7.06245e-06
Ms4a15	0.015072
Crtc1	0.000471884
Elfn1	0.0336602
Fam163b	3.30756e-08
Igf1	4.59292e-13
Gabra1	6.77149e-07
Ncs1	0.0244527
Zfp36l2	0.00380817
Ifitm3	1.03607e-08
Tubb2b	4.59292e-13
Jph3	0.000609535
Prdx1	2.54924e-07
Atp2b1	1.97122e-06
S100a16	6.07015e-05
Slc13a3	2.63293e-05
Igfbp2	1.7895e-08
Map7d1	0.000304417
Mapkapk2	0.0145019
Pla2g16	0.000199709
Cxcr4	0.0158642
Shisa6	0.00431853
Hivep2	0.000101617
Vim	4.81229e-12
Hspa2	0.00105492
Gm1821	1.85873e-06
Igsf3	1.94767e-08
Egr1	4.59292e-13
Tmod2	7.28075e-06
Nrxn3	1.65345e-12
Gatm	0.000766783
Gm20594	4.76951e-05
Ubl3	0.000649032
Clip3	0.00208326
Mfap3l	4.75011e-09
Sncb	7.89674e-05
Slc38a3	0.00475315
Lpar1	4.59292e-13
Syt7	3.05491e-05
Hs6st2	0.0143068
Lrig1	0.000595439
Nppa	1.4591e-06
Sp9	1.1464e-06
Purb	2.39221e-05
Dlx5	0.0335638
Pebp1	6.18174e-07
Arl4d	0.00302087
Hes5	0.0194809
Omp	4.428e-13
Kif5b	4.428e-13
R3hdm2	0.0275453
Dab2ip	4.80816e-06
Snrk	0.0446979
Ncdn	4.42889e-13
Glul	4.428e-13
Usp54	2.25818e-05
Tmem176a	0.0167961
Sypl	0.0436281
Cfl1	0.0446106
Etnk1	2.51064e-06
Celf1	5.35138e-05
Ywhah	0.0175647
Unc80	0.0496259
Glo1	0.00763409
Dnajb5	0.0158642
Sorbs1	2.18358e-10
Lhfpl3	0.0423938
Tacc1	0.0344293
Sparc	3.60745e-06
Icam5	9.8872e-12
Gabrg2	0.0162749
Gria2	0.00310212
Pak1	0.00011462
Fads1	0.0323853
Sash1	4.428e-13
Bmp7	3.80932e-05
Ppm1e	4.49107e-10
Aqp1	0.000152351
Calb2	3.17449e-06
Cebpd	3.20578e-09
Actb	0.030213
X2310036O22Rik	0.00068683
Akap10	0.0433385
Atcay	0.00770832
Kalrn	5.31684e-07
Bambi	7.93976e-08
Spata13	0.00778047
Kcnj4	1.65345e-12
Atp5b	0.0426046
Car2	0.00346344
Dlx2	2.11967e-05
Inpp5j	5.21194e-05
Tcp11l2	0.0495112
Cck	4.59292e-13
Eif4a1	4.73123e-05
Dlgap1	3.54273e-08
Fam65a	7.57461e-06
Cldn25	0.0244527
Nrxn2	5.29153e-05
Mtss1l	2.56352e-05
Cacnb4	0.0293299
Gabra5	4.33747e-06
Aspa	4.21878e-08
Prdx6	1.54216e-11
Grin1	3.21558e-11
Pde4a	0.0371405
Psd	1.33466e-09
Ptprz1	2.51077e-05
Hadha	0.00622985
Mkl2	0.00115427
Nmb	1.85801e-07
D4Wsu53e	0.011038
Ptgds	4.32653e-11
Lhfpl4	0.0432734
Acaa2	0.0271695
Ywhaq	0.000237159
Cyp2j9	0.000319813
Dpysl5	0.000333355
Rasgef1a	0.00853601
Nr2f2	4.42889e-13
Serpinf1	0.00188086
Atp6v1b2	0.000280629
Sparcl1	4.428e-13
Mmd2	1.37041e-07
Slc12a5	0.0194301
Cpt1a	0.0465276
Eif5a	4.3253e-05
Ppp3r1	2.1067e-07
Serinc3	0.000153949
Slc1a4	0.031123
Sdc2	4.1209e-06
Slc32a1	0.00972095
Gpr153	0.0238694
Desi1	3.29156e-08
Npy	2.75575e-12
Phgdh	8.93873e-06
Rasl11b	0.00142231
Kcnb2	0.0130043
Calm2	4.42889e-13
Diras2	0.0411759
S100a10	0.0026392
Scd1	4.428e-13
Lbh	0.00999793
Trim28	0.0160966
Asrgl1	0.0336602
Lrp4	2.68867e-05
Nme1	0.0080401
Ablim3	4.59292e-13
Tpcn1	0.0278033
Fxyd6	2.02702e-06
Rab37	0.000576166
Gria3	1.09399e-06
Nat8l	9.2064e-07
Cpe	6.69212e-07
Necab2	2.01256e-10
Gabarapl2	0.0253092
Med10	0.0352109
Aplp1	4.59292e-13
Grm5	1.59007e-05
Ppia	4.59292e-13
Camkv	2.50193e-09
Tmem47	7.29981e-05
Gprin1	4.59292e-13
Mt1	1.12e-08
Hsp90aa1	0.00783946
Dgkz	0.028881
Laptm4b	0.00684064
Gstm1	0.000167609
Fbxl16	9.14014e-05
Dpf1	4.71506e-11
Stxbp6	0.0430884
Tuba1c	7.75161e-06
C1qtnf4	2.86709e-10
Timp3	4.42889e-13
Prss56	0.017666
Myo5a	6.75742e-05
Col9a2	0.00938763
Exoc2	0.0110741
Lrrc58	8.04447e-09
Plce1	8.68195e-08
Ypel5	0.000330923
Cdo1	0.0307878
Dclk2	0.000609535
Arpp21	0.000426574
Chgb	0.000798079
Megf10	0.0400145
Ctgf	0.000245756
Fam5b	6.79457e-05
Tubb5	0.011038
Prkca	7.57388e-11
Ptpro	1.17796e-06
Cacnb3	5.04777e-05
Epha4	0.00169073
X2700081O15Rik	0.000175193
Afap1l2	0.000534585
Scamp1	1.0822e-09
Paqr8	0.00350894
Gad1	2.29334e-09
Grb2	4.59292e-13
Iqgap1	0.000522209
Stard10	0.000315508
Sema3d	0.0127407
Asah1	0.000780058
Igfbp7	2.69688e-10
Plcb1	0.00699625
Junb	0.0207683
Id3	3.81566e-12
Hnrnph1	0.00459772
Gpr56	0.00502111
Aldoa	0.00353171
Nrp1	0.0466213
Dnajc6	0.000164438
Celf5	9.75486e-07
Nsg1	0.0485482
Klhl2	8.60585e-05
Col16a1	0.0120705
Taok3	0.0422551
Rasl10b	0.0415013
Syne2	0.00103433
Elmo1	0.00394547
Rhob	0.00227915
Kcnb1	0.012521
Rps29	1.81851e-07
Lmo4	2.06347e-05
Mpp2	0.00109517
Fam107a	2.7125e-05
Axl	0.00544429
Kctd14	0.00754039
Pde1c	1.2048e-05
Ccrn4l	0.000144532
Jam2	2.0403e-05
Uba1	0.000280461
Dgkb	0.00742523
Gapdh	4.96064e-07
Stxbp1	2.74591e-11
Crmp1	0.000609535
Pip5k1c	5.21578e-08
Rcn2	1.65345e-12
Tspan18	0.0322794
Serpine2	1.3764e-07
Rnf187	0.00591465
Ube2e3	0.0485482
Tshz2	0.000205755
H3f3a	3.11377e-05
Ckb	0.0355623
Pik3r1	2.43693e-09
Abl2	4.85252e-12
S100a1	0.00773596
Dock3	0.018835
Atp2b2	0.0116973
Rlbp1	0.0338981
Slc7a11	9.27023e-10
Aqp4	3.18046e-11
Fmnl2	1.79445e-05
Snn	0.00360175
Hspa8	9.98733e-06
Hmgcs2	2.08047e-08
Dcx	1.40857e-07
Ppp3ca	2.17652e-05
Adcy2	2.83742e-08
Gucy1a3	0.0490064
Pgbd5	0.000471178
Cav2	0.00294455
Epas1	2.75575e-12
Cdr1	2.2642e-07
Tnfrsf19	2.58015e-10
Fibcd1	4.62312e-05
Ctbp1	0.0110713
Sdc3	7.4778e-05
Tshz1	2.03625e-09
Bin1	0.000506628
Csdc2	0.0445968
Atp1a1	4.59292e-13
Cx3cl1	5.48669e-07
Vwa1	0.00499218
Sox10	5.86438e-08
Shisa9	1.7895e-08
Pdhb	0.0183227
Nptn	0.0300688
Phyh	0.00746566
Prss23	2.1787e-08
Camk2n1	4.59292e-13
Mbp	4.42889e-13
Htra1	1.03898e-05
Prex2	0.0244328
Nr4a1	0.000311745
Ctnna1	0.00227915
Ly6e	0.000101617
Atp1b2	5.53586e-10
Pla2g7	0.0141731
Dner	0.00959623
Plat	0.0151027
Dbi	3.14502e-08
Doc2g	1.06059e-07
Nsg2	4.08254e-11
Dst	3.13036e-05
Dgkd	0.00462769
Runx1t1	0.0326028
Nedd8	0.000666876
Apold1	0.00019298
Rbm3	0.0192154
Ppfia2	6.02191e-07
Psmb3	0.0214813
Dync1i1	4.24978e-07
Cplx2	4.20761e-05
Tspan15	3.36743e-06
Lhfp	6.19675e-05
Beta.s	0.0106091
Rasgrp1	0.00735778
Slc1a2	3.98777e-05
Slc17a7	6.12903e-07
Cbx6	6.59567e-07
B2m	3.85347e-07
Slc4a4	2.19967e-08
Rcn1	5.45446e-06
Ypel3	7.72558e-06
Anks1b	0.00128792
Grasp	9.0955e-08
Vamp2	2.12365e-11
Fam131b	1.58891e-06
Aldh2	2.39752e-05
Sat1	1.80733e-05
Dynll1	3.94574e-12
Lamp1	2.3577e-11
Slc9a3r1	0.00242797
Spon1	0.00145166
Ttyh1	3.52404e-05
Pde5a	4.39209e-08
Plp1	6.1573e-06
Trh	1.1464e-06
Fscn1	6.86586e-08
Add2	0.00159462
Fam102b	0.00334674
Ppp3cb	6.05738e-05
Arf3	3.88937e-11
Tmem176b	0.00191233
Plekhb1	1.3764e-07
Ifi27l1	1.50067e-05
Nrgn	4.42889e-13
Lamc1	6.9509e-06
Clip4	0.00241716
Mef2c	0.00951013
Calm1	0.027102
Wipf3	0.00103433
Fndc5	0.0293162
Plcxd2	0.0112041
Rpl15	0.0269145
Meis2	4.59292e-13
Sdc4	0.0108245
Snap91	7.31213e-07
Arx	9.40063e-05
Prkce	9.01302e-06
Syn2	0.000855152
Camta1	0.0339672
Srebf1	4.55301e-06
Snap25	9.85276e-12
Atp6v1e1	1.69853e-05
Cdhr1	5.48669e-07
Mcf2l	4.428e-13
Acsbg1	0.0117115
Grm1	0.00605739
Dlx1	7.42129e-08
Nnat	0.00420793
Tyro3	5.68656e-09
Eif4h	0.0127407
Kctd12	4.42889e-13
Dmxl1	0.0226425
Nrsn1	4.59292e-13
Igfbp5	4.428e-13
Tmem35	0.0292515
Bai2	6.74136e-10
Id1	0.00413943
Hdac2	0.00195877
Pclo	0.00886922
Aldoc	1.53727e-06
Ugdh	0.0246011
Jup	0.00060387
Fkbp1a	5.93846e-12
Pcp4l1	1.69272e-09
Dlgap4	0.000109187
Osbpl1a	0.000412029
Synpr	1.1585e-11
Tax1bp3	1.16685e-05
Ncam1	0.0152492
Olfm1	0.000615022
Tmsb4x	0.0239598
Mag	0.00414145
Dlg2	0.00462769
Zfp385a	6.03792e-07
Sptbn2	0.0165296
Scn1b	0.0098811
Tmem229a	0.00631569
Vsnl1	0.0148123
Atp6v1d	0.000706708
Ubald1	0.0274588
Rap1gap	0.0318417
Serpina3n	0.00405554
Stac2	0.017666
Rab40b	1.1983e-06
Vstm4	2.1787e-08
Aebp1	0.014752
Dctn1	0.00655135
Bpifb9b	0.00190089
Wls	0.000625829
Ube2i	0.025917
Otop2	0.00588067
Epha5	0.0407954
Lcat	3.2577e-09
Dcn	0.000331765
Atp7a	0.0142297
Kcnj12	0.00858485
Pitpnc1	0.0313475
Itpr3	0.00412972
Slc35f1	0.00133344
Fgfr1	9.60658e-06
Serping1	0.00638901
Bzrap1	0.0230847
Jph4	1.31591e-05
Magt1	3.13192e-05
Tmem163	5.02552e-05
Zfp36l1	0.000333555
Cyp2j6	5.43106e-05
Cntfr	0.0412006
Cpne3	0.015644
Cav1	1.26017e-07
Arvcf	0.00189956
Galnt16	0.000389997
R3hdm4	1.24263e-05
Dab2	0.000147781
Arc	0.000625011
Kctd13	0.00191777
Slc25a1	0.00271387
Hist3h2ba	0.00166369
Cmtm5	0.00808497
Rhoc	0.0174298
Sphk1	1.70239e-07
Ptn	4.42889e-13
Sox11	0.000793972
Heyl	2.17652e-05
Unc13c	8.47739e-10
44813	0.000430348
Anp32a	9.94898e-05
Thbs2	2.29802e-07
Lsm14b	0.0468892
Mapk10	0.0192154
Ampd2	0.0195149
Col18a1	0.0257652
Pmp22	0.00721565
Bag3	5.67413e-05
Cd9	0.0307878
Slc16a1	0.00188113
Smarcd1	0.00412972
Rhobtb3	0.0238355
Dmd	0.00131725
D1Ertd622e	0.000207628
Akap2	0.0227442
Atp5g1	0.0110713
Cd47	0.00462769
Itga7	0.000884295
B3galt1	0.00948194
Col1a1	0.000568832
Lamp5	0.00194379
Dlx1as	0.0278033
Ankrd13b	0.02109
Ssfa2	0.0496692
Gab1	0.0171443
Cdkn1a	0.00169073
Fam102a	0.00761176
Nptx1	0.000439828
Wnt6	0.0041744
Ankrd63	5.67413e-05
Iqsec2	0.000693317
Mast3	0.000820083
Rap2a	0.00952673
Mycn	0.000283497
Cby1	0.0309191
Rprml	1.28422e-05
Ak5	7.25379e-06
Ubash3b	0.0211488
Gstt3	0.0399297
Zdhhc8	0.037845
Cald1	0.00612817
Fam149a	0.000359739
Tmeff2	0.0212705
Aldh1a1	0.000190702
Lypla1	0.00227915
Bcar3	0.00214676
Inadl	0.00465437
Fmo1	4.59292e-13
Zdhhc2	4.48963e-06
Cyp4v3	0.0110713
Lpp	0.0227442
Cdc42ep4	0.00376125
Wwtr1	0.000344132
Sh3pxd2a	3.73958e-08
Pde8b	0.0164121
Arpc1b	1.74193e-06
Kctd4	0.00205175
Abcb1a	0.0094717
Syndig1l	0.0250693
Rcn3	0.000114682
Atf5	1.02514e-11
Tbc1d30	0.0436281
Foxd3	3.68152e-12
X2810002D19Rik	0.0290108
Igfbp4	1.5783e-12
Fam217a	0.0003905
Agt	4.98732e-11
Cpne2	7.25379e-06
Svil	0.0408119
Alx4	0.0362848
Prokr2	0.000197986
Islr	9.57447e-07
Col11a1	0.000392224
Fbln2	3.09275e-05
Fam212b	0.0485482
Erdr1	0.010598
Egfl8	0.000170868
Phldb2	2.33407e-06
Entpd1	0.0460487
Col12a1	0.000783028
Mboat2	0.0116363
Grb14	0.0403641
Naaa	0.000207881
Paqr6	0.00089916
Clca1	3.1028e-07
Sfrp5	1.26818e-05
Col5a2	0.0173816
Gpsm2	0.00962329
Ucp2	0.0242143
Grin3a	5.98035e-05
Dtx4	8.96631e-05
S100a6	0.00352873
Ccnd2	6.84771e-08
Matn4	0.0099731
Acbd7	0.00337116
Isoc1	0.0142756
Plekha4	2.93243e-05
Eef2k	0.0426529
Slc25a13	0.0147484
Nqo1	0.00661007
X1700012B09Rik	0.00108487
Alx3	0.000544571
Caskin2	3.16362e-05
Plscr4	0.00155582
Cd74	0.0344445
Lpcat2	0.011477
Angptl4	0.000194743
Zfhx3	0.0089977
Parp4	0.0305998
Zcchc6	0.00142645
Gstm6	0.0283612
Hist2h2be	0.00324401
Wdsub1	0.0139866
