# Supplementary material for: stAPAminer: Mining Spatial Patterns of Alternative Polyadenylation for Spatially Resolved Transcriptomic Studies
Source: Genomics Proteomics Bioinformatics. 2023 Jan 18;21(3):601–18. doi: 10.1016/j.gpb.2023.01.003 (PMC10787175; doi:10.1016/j.gpb.2023.01.003)
Supplement: Supplementary Table S8 — GO terms enriched in the combined list of DEAPA, LSAPA, and SVAPA genes [file mmc17.xlsx]

## Sheet: Table S8
Table S8 GO terms enriched in the combined list of DEAPA, LSAPA, and SVAPA genes
Note: GO, Gene Ontology; BP, biological process; CC, cellular component; MF, molecular function.
Ontology	ID	Description	Gene ratio	Bg ratio	P value	Adjusted P value	q-value	Genes	Count
BP	GO:0045666	positive regulation of neuron differentiation	35/623	461/23210	3.97003e-08	0.000106678	9.71825e-05	Mapk8ip3/Socs2/Lrp6/Adcyap1/Plxna4/Heyl/Rufy3/Epha3/Il1rap/Neurl1a/Camk1d/Pias2/Gdpd5/Dscam/Plxna3/Vwc2/Washc5/Trim67/Pak1/Arhgap35/Hnrnpk/Mark2/Baiap2/Ret/Nedd4l/P3h1/Timp2/Dmd/Braf/Lpar1/Dixdc1/Scn1b/Shank1/Rit2/Crtc1	35
BP	GO:0031346	positive regulation of cell projection organization	35/623	466/23210	5.18234e-08	0.000106678	9.71825e-05	Lrp6/Adcyap1/Plxna4/Dnm3/Rufy3/Epha3/Il1rap/Neurl1a/Sept9/Camk1d/Pias2/Dscam/Cdc42ep3/Plxna3/Dzip1/Washc5/Trim67/Pak1/Arhgap35/Hnrnpk/Mark2/Baiap2/Ret/Nedd4l/P3h1/Dmd/Braf/Lpar1/Dixdc1/Washc1/Scn1b/Shank1/Rit2/Hdac4/Crtc1	35
BP	GO:0010976	positive regulation of neuron projection development	29/623	362/23210	1.90403e-07	0.000261297	0.000238038	Lrp6/Adcyap1/Plxna4/Rufy3/Epha3/Il1rap/Neurl1a/Camk1d/Pias2/Dscam/Plxna3/Washc5/Trim67/Pak1/Arhgap35/Hnrnpk/Mark2/Baiap2/Ret/Nedd4l/P3h1/Dmd/Braf/Lpar1/Dixdc1/Scn1b/Shank1/Rit2/Crtc1	29
BP	GO:0007409	axonogenesis	30/623	470/23210	1.24505e-05	0.0124438	0.0113361	Nrn1/Brsk2/Mapk8ip3/Lgi1/Rnf165/Plxna4/Rufy3/Epha3/Epha7/Chl1/Nr4a3/Pou3f2/Dscam/Plxna3/Zic2/Cntn2/Sema6a/Crppa/Pak1/Arhgap35/Lrp4/Kif3a/Mark2/Ret/Pitpna/Sema3c/Braf/Dixdc1/Scn1b/Epha5	30
BP	GO:0050808	synapse organization	29/623	451/23210	1.51127e-05	0.0124438	0.0113361	Slc7a11/Lrrtm1/Gabrb2/Dnm3/Epha3/Grin2a/Il1rap/Neurl1a/Epha7/Mdga1/Adgrl3/Cntn2/Unc13c/Pak1/Lrp4/Hnrnpk/Ube3a/Utrn/Oxtr/Cacnb3/Baiap2/Arhgef9/Nrxn1/Add2/Rims4/Shank1/Sybu/Drp2/Epha5	29
BP	GO:0010769	regulation of cell morphogenesis involved in differentiation	24/623	343/23210	2.11247e-05	0.0144951	0.0132048	Brsk2/Plxna4/Dnm3/Rufy3/Epha7/Pou3f2/Pias2/Dscam/Plxna3/Cntn2/Sema6a/Pak1/Arhgap35/Lrp4/Ube3a/Mark2/Baiap2/Ret/Nedd4l/Sema3c/Dmtn/Braf/Dixdc1/Gorasp1	24
BP	GO:0050890	cognition	23/623	326/23210	2.74246e-05	0.0161296	0.0146938	Slc7a11/Lins1/Pde5a/Grm7/Grm4/Cacna1e/Grin2a/Chl1/Dnah11/Cntn2/Pak1/Ttbk1/Neto1/Oxtr/Nrxn1/Prkcz/Braf/Shank1/Jakmip1/Camk4/Slc8a2/Crtc1/Magt1	23
BP	GO:0007411	axon guidance	19/623	245/23210	3.79626e-05	0.017014	0.0154995	Mapk8ip3/Lgi1/Rnf165/Plxna4/Epha3/Epha7/Chl1/Nr4a3/Dscam/Plxna3/Zic2/Cntn2/Sema6a/Crppa/Arhgap35/Kif3a/Sema3c/Scn1b/Epha5	19
BP	GO:0097485	neuron projection guidance	19/623	246/23210	4.01324e-05	0.017014	0.0154995	Mapk8ip3/Lgi1/Rnf165/Plxna4/Epha3/Epha7/Chl1/Nr4a3/Dscam/Plxna3/Zic2/Cntn2/Sema6a/Crppa/Arhgap35/Kif3a/Sema3c/Scn1b/Epha5	19
BP	GO:0050770	regulation of axonogenesis	17/623	205/23210	4.16191e-05	0.017014	0.0154995	Brsk2/Plxna4/Rufy3/Epha7/Pou3f2/Dscam/Plxna3/Cntn2/Sema6a/Pak1/Arhgap35/Lrp4/Mark2/Ret/Sema3c/Braf/Dixdc1	17
BP	GO:0051961	negative regulation of nervous system development	24/623	361/23210	4.79696e-05	0.017014	0.0154995	Thoc2/Lrp6/Adcyap1/Dnm3/Rufy3/Epha3/Epha7/Mdga1/Plxna3/Disp3/Lingo1/Cntn2/Sema6a/Lrp4/Hnrnpk/Ube3a/Sema3c/Ctnna1/Lpar1/Dixdc1/Lrig2/Sox9/Rit2/Gorasp1	24
BP	GO:2000463	positive regulation of excitatory postsynaptic potential	7/623	37/23210	4.95913e-05	0.017014	0.0154995	Grin2a/Neto1/Cacnb3/Baiap2/Nrxn1/Prkcz/Shank1	7
BP	GO:0032535	regulation of cellular component size	25/623	397/23210	8.06638e-05	0.0255456	0.0232717	Anxa7/Deptor/Plxna4/Mlst8/Rufy3/Epha7/Dscam/Cdc42ep3/Plxna3/Wdtc1/Trim27/Cntn2/Sema6a/Pak1/Arhgap35/Lats1/Baiap2/Arpin/Ret/Ogt/Grb2/Sema3c/Dmtn/Add2/Washc1	25
BP	GO:0035418	protein localization to synapse	10/623	85/23210	9.25584e-05	0.0272188	0.0247959	Stx3/Mapk8ip3/Lgi1/Lrrtm1/Grasp/Grin2a/Baiap2/Nrxn1/Prkcz/Shank1	10
BP	GO:0010721	negative regulation of cell development	24/623	387/23210	0.000140445	0.0361815	0.0329608	Thoc2/Adcyap1/Dnm3/Rufy3/Epha3/Epha7/Plxna3/Disp3/Lingo1/Cntn2/Sema6a/Pak1/Lrp4/Ube3a/Frzb/Sema3c/Dmtn/Ctnna1/Lpar1/Dixdc1/Lrig2/Sox9/Rit2/Gorasp1	24
BP	GO:0007269	neurotransmitter secretion	15/623	185/23210	0.000149041	0.0361815	0.0329608	Nrn1/Stx3/Lin7a/Grm7/Grm4/Cacna1b/Kcnc3/Pnkd/Unc13c/Pak1/Syp/Nrxn1/Braf/Rims4/Cadps2	15
BP	GO:0018105	peptidyl-serine phosphorylation	21/623	318/23210	0.000153587	0.0361815	0.0329608	Brsk2/Prkg1/Stk38l/Mast1/Nlk/Cnot9/Pak1/Rock1/Ttbk1/Mark2/Lats1/Csnk1g1/Ret/Dmd/Ogt/Nrxn1/Dmtn/Prkcz/Braf/Map3k12/Camk4	21
BP	GO:0099643	signal release from synapse	15/623	186/23210	0.00015819	0.0361815	0.0329608	Nrn1/Stx3/Lin7a/Grm7/Grm4/Cacna1b/Kcnc3/Pnkd/Unc13c/Pak1/Syp/Nrxn1/Braf/Rims4/Cadps2	15
BP	GO:0006836	neurotransmitter transport	20/623	297/23210	0.000168878	0.0365932	0.0333359	Nrn1/Stx3/Slc7a11/Lin7a/Adcyap1/Slc17a6/Grm7/Grm4/Cacna1b/Kcnc3/Pnkd/Unc13c/Pak1/Sv2b/Slc1a2/Syp/Nrxn1/Braf/Rims4/Cadps2	20
CC	GO:0033267	axon part	39/625	448/23436	1.09662e-10	5.72436e-08	4.80204e-08	Stx3/Brsk2/Mapk8ip3/Lrrtm1/Adcyap1/Slc17a6/Grm7/Grm4/Rufy3/Grin2a/Ank1/Cacna1b/Dscam/Kcnc3/Cntn2/Grik2/Dynlt1a/Unc13c/Eno2/Rnf40/Pak1/Hnrnpk/Kif3a/Utrn/Slc1a2/Timp2/Syp/Tpm3/Nrxn1/Hcn1/Prkcz/Dixdc1/Lrig2/Scn1b/Sybu/Ror1/Anxa5/Pcdh9/Map3k12	39
CC	GO:0150034	distal axon	30/625	369/23436	7.39258e-08	1.92946e-05	1.61859e-05	Stx3/Brsk2/Lrrtm1/Adcyap1/Grm7/Grm4/Rufy3/Grin2a/Cacna1b/Dscam/Kcnc3/Grik2/Dynlt1a/Unc13c/Eno2/Rnf40/Pak1/Hnrnpk/Utrn/Timp2/Syp/Tpm3/Nrxn1/Hcn1/Dixdc1/Lrig2/Ror1/Anxa5/Pcdh9/Map3k12	30
CC	GO:0032279	asymmetric synapse	27/625	393/23436	8.14882e-06	0.00110253	0.000924892	Mpp2/Grasp/Grm7/Dnm3/Grin2a/Neurl1a/Epha7/Nectin3/Grik2/Pak1/Lrp4/Hnrnpk/Neto1/Baiap2/Adgra1/Arhgef9/Syp/Shisa8/Dmtn/Add2/Prkcz/Rpl38/Cald1/Shank1/Bcas1/Drp2/Crtc1	27
CC	GO:0098984	neuron to neuron synapse	28/625	418/23436	8.91903e-06	0.00110253	0.000924892	Mpp2/Slc30a3/Grasp/Grm7/Dnm3/Grin2a/Neurl1a/Epha7/Nectin3/Grik2/Pak1/Lrp4/Hnrnpk/Neto1/Baiap2/Adgra1/Arhgef9/Syp/Shisa8/Dmtn/Add2/Prkcz/Rpl38/Cald1/Shank1/Bcas1/Drp2/Crtc1	28
CC	GO:0044306	neuron projection terminus	18/625	205/23436	1.05607e-05	0.00110253	0.000924892	Stx3/Adcyap1/Grm7/Grm4/Grin2a/Cacna1b/Kcnc3/Grik2/Unc13c/Rnf40/Hnrnpk/Baiap2/Syp/Dmd/Hcn1/Dixdc1/Ror1/Anxa5	18
CC	GO:0099572	postsynaptic specialization	28/625	429/23436	1.43802e-05	0.00125107	0.0010495	Mpp2/Lrrtm1/Grasp/Gabrb2/Dnm3/Grin2a/Neurl1a/Epha7/Nectin3/Grik2/Pak1/Lrp4/Hnrnpk/Neto1/Baiap2/Adgra1/Arhgef9/Syp/Shisa8/Dmtn/Add2/Prkcz/Rpl38/Cald1/Shank1/Bcas1/Drp2/Crtc1	28
CC	GO:0014069	postsynaptic density	26/625	390/23436	2.01156e-05	0.00150005	0.00125836	Mpp2/Grasp/Dnm3/Grin2a/Neurl1a/Epha7/Nectin3/Grik2/Pak1/Lrp4/Hnrnpk/Neto1/Baiap2/Adgra1/Arhgef9/Syp/Shisa8/Dmtn/Add2/Prkcz/Rpl38/Cald1/Shank1/Bcas1/Drp2/Crtc1	26
CC	GO:0060076	excitatory synapse	10/625	76/23436	3.31821e-05	0.00197309	0.00165518	Lrrtm1/Slc17a6/Grm4/Grin2a/Unc13c/Neto1/Baiap2/Syp/Shank1/Cadps2	10
CC	GO:0043679	axon terminus	16/625	183/23436	3.40187e-05	0.00197309	0.00165518	Stx3/Adcyap1/Grm7/Grm4/Grin2a/Cacna1b/Kcnc3/Grik2/Unc13c/Rnf40/Hnrnpk/Syp/Hcn1/Dixdc1/Ror1/Anxa5	16
CC	GO:0043198	dendritic shaft	9/625	67/23436	6.93682e-05	0.00362102	0.0030376	Mpp2/Grm7/Grm4/Cacna1b/Baiap2/Grk3/Slc1a2/Hcn1/Lpar1	9
CC	GO:0034703	cation channel complex	17/625	219/23436	8.76622e-05	0.00415997	0.00348971	Nrn1/Kcnd1/Kcnb2/Cacna1e/Grin2a/Kcnv1/Cacna1b/Kcnc3/Grik2/Vwc2/Scn3a/Cacnb3/Unc80/Shisa8/Hcn1/Scn1b/Shank1	17
CC	GO:0098982	GABA-ergic synapse	11/625	103/23436	9.62656e-05	0.00418755	0.00351285	Lrrtm1/Grm7/Gabrb2/Cacna1e/Epha3/Acan/Mdga1/Pak1/Arhgef9/Nrxn1/Camk4	11
CC	GO:0045211	postsynaptic membrane	23/625	370/23436	0.00016923	0.00679523	0.00570037	Mpp2/Lin7a/Lrrtm1/Grm7/Gabrb2/Dnm3/Cacna1e/Grin2a/Neurl1a/Ank1/Epha7/Nectin3/Kcnc3/Cntn2/Grik2/Neto1/Arhgef9/Dmd/Shisa8/Shank1/Cadps2/Drp2/Slc8a2	23
CC	GO:0042734	presynaptic membrane	15/625	198/23436	0.000291796	0.0108798	0.00912685	Aph1a/Stx3/Grm7/Grm4/Cacna1e/Grin2a/Kcnc3/Grik2/Unc13c/Slc1a2/Syp/Fcho2/Nrxn1/Rims4/Cadps2	15
CC	GO:0099568	cytoplasmic region	26/625	475/23436	0.000479962	0.0160589	0.0134714	Dnal1/Cep162/Grm7/Dnah7b/Mobp/Ank1/Sept9/Dnah11/Grik2/Unc13c/Eno2/Hnrnpk/Kif3a/Utrn/Mark2/Stimate/Rimbp2/Baiap2/Arhgef9/Tpm3/Dmtn/Prkcz/Cald1/Washc1/Rims4/Sybu	26
CC	GO:0044448	cell cortex part	15/625	208/23436	0.000492225	0.0160589	0.0134714	Mobp/Ank1/Sept9/Unc13c/Eno2/Utrn/Mark2/Stimate/Rimbp2/Tpm3/Dmtn/Prkcz/Cald1/Washc1/Rims4	15
CC	GO:0031252	cell leading edge	22/625	380/23436	0.000612504	0.0188075	0.0157772	Mpp2/Stx3/Ptprk/Mapk8ip3/Appl1/Rufy3/Ank1/Tln2/Spata13/Epb41l5/Kcnc3/Dynlt1a/Pak1/Kitl/Rock1/Arpin/Slc1a2/Shisa8/Hcn1/Prkcz/Ctnna1/Gas7	22
CC	GO:0048786	presynaptic active zone	9/625	92/23436	0.000782474	0.0226287	0.0189827	Stx3/Grm7/Grm4/Unc13c/Nufip1/Rimbp2/Syp/Nrxn1/Rims4	9
CC	GO:0098685	Schaffer collateral - CA1 synapse	10/625	113/23436	0.000896508	0.0226287	0.0189827	Mpp2/Stx3/Grasp/Epha7/Cacna1b/Baiap2/Syp/Nrxn1/Prkcz/Shank1	10
CC	GO:0044309	neuron spine	14/625	198/23436	0.000908234	0.0226287	0.0189827	Mpp2/Dnm3/Grin2a/Neurl1a/Hnrnpk/Baiap2/Grk3/Slc1a2/Syp/Shisa8/Lpar1/Cald1/Shank1/Slc8a2	14
CC	GO:0099240	intrinsic component of synaptic membrane	16/625	244/23436	0.000910349	0.0226287	0.0189827	Aph1a/Mpp2/Lrrtm1/Grm7/Gabrb2/Grm4/Cacna1e/Grin2a/Epha7/Nectin3/Kcnc3/Cntn2/Neto1/Slc1a2/Nrxn1/Slc8a2	16
CC	GO:0034702	ion channel complex	18/625	293/23436	0.000955457	0.0226704	0.0190177	Nrn1/Kcnd1/Kcnb2/Gabrb2/Cacna1e/Grin2a/Kcnv1/Cacna1b/Kcnc3/Grik2/Vwc2/Scn3a/Cacnb3/Unc80/Shisa8/Hcn1/Scn1b/Shank1	18
CC	GO:0030426	growth cone	14/625	203/23436	0.00115494	0.0262122	0.0219888	Stx3/Lrrtm1/Rufy3/Dscam/Dynlt1a/Eno2/Pak1/Utrn/Timp2/Tpm3/Nrxn1/Lrig2/Pcdh9/Map3k12	14
CC	GO:0030427	site of polarized growth	14/625	208/23436	0.00145554	0.0316579	0.0265572	Stx3/Lrrtm1/Rufy3/Dscam/Dynlt1a/Eno2/Pak1/Utrn/Timp2/Tpm3/Nrxn1/Lrig2/Pcdh9/Map3k12	14
CC	GO:0044291	cell-cell contact zone	8/625	83/23436	0.00166655	0.0335465	0.0281415	Gja1/Tln2/Nectin3/Pak1/Ctnna1/Scn1b/Anxa5/Pcdh9	8
CC	GO:1902495	transmembrane transporter complex	18/625	308/23436	0.0016709	0.0335465	0.0281415	Nrn1/Kcnd1/Kcnb2/Gabrb2/Cacna1e/Grin2a/Kcnv1/Cacna1b/Kcnc3/Grik2/Vwc2/Scn3a/Cacnb3/Unc80/Shisa8/Hcn1/Scn1b/Shank1	18
CC	GO:0005938	cell cortex	18/625	312/23436	0.00192454	0.0359012	0.0301168	Grm7/Mobp/Ank1/Sept9/Unc13c/Eno2/Hnrnpk/Utrn/Mark2/Stimate/Rimbp2/Arhgef9/Tpm3/Dmtn/Prkcz/Cald1/Washc1/Rims4	18
CC	GO:0030673	axolemma	4/625	21/23436	0.00208884	0.0359012	0.0301168	Mapk8ip3/Ank1/Kcnc3/Slc1a2	4
CC	GO:0043195	terminal bouton	8/625	86/23436	0.00209166	0.0359012	0.0301168	Stx3/Adcyap1/Grm7/Grm4/Grin2a/Grik2/Unc13c/Syp	8
CC	GO:0043197	dendritic spine	13/625	193/23436	0.00210591	0.0359012	0.0301168	Mpp2/Dnm3/Grin2a/Neurl1a/Hnrnpk/Baiap2/Grk3/Slc1a2/Shisa8/Lpar1/Cald1/Shank1/Slc8a2	13
CC	GO:1990351	transporter complex	18/625	315/23436	0.0021354	0.0359012	0.0301168	Nrn1/Kcnd1/Kcnb2/Gabrb2/Cacna1e/Grin2a/Kcnv1/Cacna1b/Kcnc3/Grik2/Vwc2/Scn3a/Cacnb3/Unc80/Shisa8/Hcn1/Scn1b/Shank1	18
CC	GO:0032589	neuron projection membrane	7/625	68/23436	0.00220084	0.0359012	0.0301168	Mpp2/Mapk8ip3/Ank1/Kcnc3/Slc1a2/Shisa8/Hcn1	7
CC	GO:0099738	cell cortex region	6/625	53/23436	0.00278229	0.0440107	0.0369196	Unc13c/Eno2/Mark2/Rimbp2/Prkcz/Rims4	6
CC	GO:0099699	integral component of synaptic membrane	14/625	226/23436	0.00312804	0.0480245	0.0402868	Aph1a/Lrrtm1/Grm7/Gabrb2/Grm4/Cacna1e/Grin2a/Epha7/Nectin3/Kcnc3/Neto1/Slc1a2/Nrxn1/Slc8a2	14
MF	GO:0030165	PDZ domain binding	13/614	116/22710	1.56378e-05	0.0108839	0.00961314	Gja1/Mpp2/Gng5/Plekha2/Tmem88b/Grasp/Grm7/Sntb1/Mpp3/Grik2/Lnx2/Baiap2/Lpar1	13
MF	GO:0008168	methyltransferase activity	16/614	199/22710	0.000108596	0.0201084	0.0177606	Trmo/Trmt9b/Nsd3/Vcpkmt/Carnmt1/Eef1aknmt/Dimt1/Prdm10/Trmt61a/Prmt6/Kmt5a/Bmt2/Eef2kmt/Kmt2d/Kmt5b/Pcmtd1	16
MF	GO:0046873	metal ion transmembrane transporter activity	26/614	426/22710	0.000108947	0.0201084	0.0177606	Slc9a2/Kcnj16/Kcnd1/Panx1/Kcnb2/Slc30a3/Grm7/Slc39a10/Cacna1e/Grin2a/Slc39a9/Slc41a1/Kcnv1/Cacna1b/Kcnc3/Grik2/Kcnk9/Scn3a/Cacnb3/Kcnk10/Slc1a2/Hcn1/Scn1b/Anxa5/Slc8a2/Magt1	26
MF	GO:0008373	sialyltransferase activity	5/614	20/22710	0.000157288	0.0201084	0.0177606	St8sia5/St8sia1/St6gal2/St6galnac3/St8sia4	5
MF	GO:0051117	ATPase binding	10/614	91/22710	0.000174402	0.0201084	0.0177606	Snu13/Brsk2/Vcpkmt/Grin2a/Ank1/Ralb/Nop58/Hnrnpk/Nufip1/Svip	10
MF	GO:0008757	S-adenosylmethionine-dependent methyltransferase activity	13/614	147/22710	0.000184788	0.0201084	0.0177606	Trmo/Nsd3/Vcpkmt/Carnmt1/Dimt1/Trmt61a/Prmt6/Kmt5a/Bmt2/Eef2kmt/Kmt2d/Kmt5b/Pcmtd1	13
MF	GO:0016741	transferase activity, transferring one-carbon groups	16/614	210/22710	0.000202239	0.0201084	0.0177606	Trmo/Trmt9b/Nsd3/Vcpkmt/Carnmt1/Eef1aknmt/Dimt1/Prdm10/Trmt61a/Prmt6/Kmt5a/Bmt2/Eef2kmt/Kmt2d/Kmt5b/Pcmtd1	16
MF	GO:0003712	transcription coregulator activity	26/614	454/22710	0.000296184	0.025768	0.0227594	Sp4/Nsd3/Runx1t1/Asxl1/Heyl/Crebbp/Wwtr1/Pou3f2/Med9/Pias2/Bcor/Wdr77/Kmt5a/N4bp2l2/Med15/Ube3a/Ptpn14/Yap1/Kmt2d/Slc30a9/Yaf2/Hdac9/Rad54l2/Mms19/Hdac4/Tbl1xr1	26
MF	GO:0022843	voltage-gated cation channel activity	12/614	143/22710	0.000521766	0.0403499	0.0356387	Kcnj16/Kcnd1/Kcnb2/Grm7/Cacna1e/Grin2a/Kcnv1/Cacna1b/Kcnc3/Kcnk9/Cacnb3/Hcn1	12
MF	GO:0008170	N-methyltransferase activity	9/614	89/22710	0.000676547	0.0410177	0.0362285	Trmo/Nsd3/Vcpkmt/Dimt1/Prmt6/Kmt5a/Eef2kmt/Kmt2d/Kmt5b	9
MF	GO:0070006	metalloaminopeptidase activity	4/614	16/22710	0.000743145	0.0410177	0.0362285	Aopep/Erap1/Trhde/Rnpepl1	4
MF	GO:0005244	voltage-gated ion channel activity	14/614	192/22710	0.000766134	0.0410177	0.0362285	Kcnj16/Kcnd1/Kcnb2/Grm7/Cacna1e/Grin2a/Kcnv1/Cacna1b/Kcnc3/Kcnk9/Scn3a/Cacnb3/Hcn1/Scn1b	14
MF	GO:0022832	voltage-gated channel activity	14/614	192/22710	0.000766134	0.0410177	0.0362285	Kcnj16/Kcnd1/Kcnb2/Grm7/Cacna1e/Grin2a/Kcnv1/Cacna1b/Kcnc3/Kcnk9/Scn3a/Cacnb3/Hcn1/Scn1b	14
