# Supplementary material for: stAPAminer: Mining Spatial Patterns of Alternative Polyadenylation for Spatially Resolved Transcriptomic Studies
Source: Genomics Proteomics Bioinformatics. 2023 Jan 18;21(3):601–18. doi: 10.1016/j.gpb.2023.01.003 (PMC10787175; doi:10.1016/j.gpb.2023.01.003)
Supplement: Supplementary Table S9 — DEAPA, LSAPA, and SVAPA genes identified for Replicate 5 of ST-MOB [file mmc18.xlsx]

## Sheet: Table S9
Table S9 DEAPA, LSAPA, and SVAPA genes identified for Replicate 5 of ST-MOB
Gene symbol	Is DEAPA or not	Is LSAPA or not	Is SVAPA or not
Gon7	Y	Y	Y
6430571L13Rik	Y	Y	Y
Inka2	Y	Y	N
Nrn1	Y	Y	N
Gk	Y	Y	Y
Zfp974	Y	Y	Y
2210408I21Rik	Y	Y	Y
Adgrf5	Y	Y	N
Cntnap2	Y	Y	N
Vcpkmt	Y	Y	Y
2310057M21Rik	Y	Y	N
Rita1	Y	Y	Y
Epb41l4a	Y	Y	Y
Galnt17	Y	Y	Y
Etfrf1	Y	Y	Y
Nectin3	Y	Y	Y
Sh3gl2	Y	Y	N
Sdhaf3	Y	Y	Y
Btbd1	Y	Y	N
Slc38a1	Y	Y	N
Dnal1	Y	Y	N
Plcxd2	Y	Y	N
Cntnap5a	Y	Y	Y
Ice1	Y	Y	N
Raver2	Y	Y	N
1700094D03Rik	Y	Y	Y
Sv2b	Y	Y	N
Cbln1	Y	Y	N
Stimate	Y	Y	Y
2610002M06Rik	Y	Y	Y
Pclo	Y	Y	N
Slc24a2	Y	Y	N
2810004N23Rik	Y	Y	Y
2410004B18Rik	Y	Y	Y
2210016F16Rik	Y	Y	Y
Fam204a	Y	Y	N
Asph	Y	Y	N
Rab37	Y	N	N
Tnfaip8	Y	Y	N
Gabra3	Y	Y	N
Tspan13	Y	Y	N
Kdm7a	Y	Y	N
Syt13	Y	Y	N
Faim2	Y	Y	N
Vsir	Y	Y	Y
Fnbp1l	Y	N	N
Ttpal	Y	Y	N
Kcnk15	Y	Y	Y
Mitf	Y	Y	N
Ptprd	Y	N	N
Stx3	Y	Y	N
Kmt5b	Y	Y	Y
Rims2	Y	Y	N
Rcan2	Y	Y	N
Uba52	Y	Y	N
Gabra1	Y	N	N
Elavl4	Y	Y	N
Kcna2	Y	Y	N
Rims1	Y	Y	N
Elavl2	Y	Y	N
Ro60	Y	Y	Y
Maco1	Y	Y	Y
Nsd3	Y	Y	N
Smarcc2	Y	Y	Y
Eomes	Y	Y	N
Coq8a	Y	Y	N
Camk1d	Y	Y	N
Jade1	Y	Y	N
Man1a2	Y	Y	N
Reep1	Y	Y	N
Mbnl1	Y	Y	N
Epha4	Y	Y	Y
Erc2	Y	N	N
44626	Y	Y	N
Ypel2	Y	Y	N
Lhfpl3	Y	N	N
Nptx2	Y	Y	N
Ndnf	Y	Y	N
Sel1l	Y	Y	N
Camk4	Y	Y	Y
Hs3st5	Y	Y	N
B3glct	Y	Y	Y
Dpf1	Y	Y	N
Arap2	Y	Y	N
Dynlt3	Y	Y	N
Tmem268	Y	Y	Y
Adgrl2	Y	Y	Y
1600014C10Rik	Y	Y	Y
Ess2	Y	Y	N
Gm20716	Y	Y	N
Gucy1b1	Y	Y	N
Gpalpp1	Y	Y	N
8030462N17Rik	Y	Y	N
4931406P16Rik	Y	Y	N
Rtl6	Y	Y	N
Ldah	Y	Y	N
Stum	Y	Y	N
0610010F05Rik	Y	Y	N
Mosmo	Y	Y	N
Hras	Y	Y	N
Slc6a11	Y	Y	N
Efl1	Y	Y	N
Tasor2	Y	Y	N
Pimreg	Y	Y	N
Grk2	Y	Y	N
Noct	Y	Y	N
Ccn3	Y	Y	N
Odr4	Y	Y	N
Abitram	Y	Y	N
Slc6a1	Y	Y	N
Gask1a	Y	Y	N
Nlrc3	Y	Y	N
Tigar	Y	Y	N
Nwd2	Y	Y	N
Adgra1	Y	Y	N
1110004F10Rik	Y	Y	N
P3h1	Y	Y	Y
Gask1b	Y	Y	N
4931406C07Rik	Y	Y	N
Armh3	Y	Y	N
Cfap61	Y	Y	N
Ndrg4	Y	Y	N
Nbdy	Y	Y	N
Bicral	Y	Y	N
Mtss2	Y	Y	N
Epb41l4b	Y	Y	N
Ccdc186	Y	Y	N
Adgrl1	Y	Y	N
Mbp	Y	Y	N
Ilrun	Y	Y	N
4930402H24Rik	Y	Y	N
2610008E11Rik	Y	Y	N
Dipk2a	Y	Y	N
Syngap1	Y	Y	N
4931428F04Rik	Y	Y	N
Kmt2d	Y	Y	N
Relch	Y	Y	N
Gabrg3	Y	Y	N
Zfp141	Y	Y	Y
Gnas	Y	Y	N
Vamp2	Y	Y	N
Plpp3	Y	Y	N
2610044O15Rik8	Y	Y	N
Eipr1	Y	Y	N
Selenot	Y	Y	N
Plppr5	Y	Y	Y
Nol4l	Y	Y	N
BC024978	Y	Y	Y
Wapl	Y	Y	N
Plpp6	Y	Y	N
Cipc	Y	Y	N
Prelid3a	Y	Y	N
Paxx	Y	Y	N
5730455P16Rik	Y	Y	N
Adgrl4	Y	Y	N
2410131K14Rik	Y	Y	N
Uqcc1	Y	Y	N
Ramac	Y	Y	N
2610301B20Rik	Y	Y	N
6430548M08Rik	Y	Y	N
Soga1	Y	Y	N
2310022B05Rik	Y	Y	N
Ndc1	Y	Y	N
Fam91a1	Y	Y	N
1810030O07Rik	Y	Y	N
Epb41l3	Y	Y	N
Nsrp1	Y	Y	N
Ywhab	Y	Y	N
Kmt2c	Y	Y	N
Selenop	Y	Y	N
Maip1	Y	Y	N
Smim10l1	Y	Y	N
9930021J03Rik	Y	Y	Y
Adgrl3	Y	Y	N
Shisal1	Y	Y	N
1700019D03Rik	Y	Y	N
Gucy1a1	Y	Y	N
Slc17a7	Y	Y	Y
Atp1b1	Y	Y	N
1810013L24Rik	Y	Y	N
H3f3a	Y	Y	N
Mtln	Y	Y	N
1700086L19Rik	Y	Y	N
Pde3a	Y	Y	Y
Rnf227	Y	Y	N
Arfgef3	Y	Y	N
Tasor	Y	Y	N
Rtf2	Y	Y	N
Lins1	Y	Y	N
0610010K14Rik	Y	Y	N
Rbsn	Y	Y	N
Hnrnpa1	Y	Y	N
Virma	Y	Y	N
1700025G04Rik	Y	Y	N
Map3k20	Y	Y	N
Ric1	Y	Y	Y
Rtn3	Y	Y	N
Poglut3	Y	Y	N
Kmt2a	Y	Y	N
Tut7	Y	Y	N
Mlc1	Y	Y	N
Srcap	Y	Y	N
3830406C13Rik	Y	Y	Y
Laptm4a	Y	Y	N
Trim44	Y	Y	N
2310010J17Rik	Y	Y	N
Fam131b	Y	Y	N
Tmem47	Y	Y	N
Qrich1	Y	Y	N
Mindy2	Y	Y	N
Borcs7	Y	Y	N
Rasl10b	Y	Y	N
9330159F19Rik	Y	Y	N
Zyg11b	Y	Y	N
Ripor2	Y	Y	N
Iqsec3	Y	Y	N
Frmd7	Y	Y	Y
Kcnf1	Y	Y	Y
Igfbp5	Y	Y	N
Rpl22	Y	Y	N
Sfxn5	Y	Y	N
Osbpl8	Y	Y	N
Sall1	Y	Y	N
Fosb	Y	Y	N
Nr4a3	Y	Y	N
Plcb1	Y	Y	N
44815	Y	Y	Y
Fam117b	Y	Y	N
Ccpg1os	Y	Y	N
Abl2	Y	Y	N
Rbfox3	Y	Y	Y
Plekha2	Y	Y	N
Tle3	Y	Y	N
Pgap1	Y	Y	N
Sbno1	Y	Y	Y
Sash1	Y	Y	N
Ankrd6	Y	Y	N
Prex2	Y	Y	N
Tafa5	Y	Y	N
Armh4	Y	Y	N
Kdm6b	Y	Y	N
Czib	Y	Y	Y
Nsd1	Y	Y	N
Lancl2	Y	Y	N
Ccdc88a	Y	Y	N
Rcn2	Y	Y	N
Spin1	Y	Y	N
Rasgrf2	Y	Y	Y
Ano3	Y	Y	N
Reln	Y	Y	N
Dcx	Y	Y	N
Bcl11b	Y	Y	N
Tnrc6c	Y	Y	N
Rgs17	Y	Y	N
Cmtr1	Y	Y	N
Actr10	Y	Y	N
6030458C11Rik	Y	Y	N
Smg1	Y	N	N
Wipf3	Y	Y	Y
Paip1	Y	Y	N
Dnmt3a	Y	Y	N
Aqp4	Y	Y	N
Mpp2	Y	Y	Y
Rapgef5	Y	Y	N
Spen	Y	Y	N
Iqsec2	Y	Y	N
Ip6k2	Y	Y	N
Ildr2	Y	Y	N
Dnajb5	Y	Y	N
Dennd5b	Y	Y	N
Arhgef7	Y	Y	N
Ryr2	Y	Y	N
Med13l	Y	Y	N
Tada1	Y	Y	N
Ankrd45	Y	N	N
Usp48	Y	Y	N
Prex1	Y	Y	N
Fbxw7	Y	N	N
Ep300	Y	Y	N
Ensa	Y	Y	N
Tbc1d9	Y	N	N
Vps26b	Y	Y	N
Atcay	Y	Y	N
Btg2	Y	Y	Y
Mctp1	Y	Y	N
Dnlz	Y	Y	Y
Camsap2	Y	N	N
Tmod1	Y	Y	N
Ski	Y	N	N
Grik2	Y	Y	N
Dlc1	Y	Y	N
Dab1	Y	Y	N
Ablim3	Y	Y	N
Dlg3	Y	N	N
Gnl1	Y	N	N
Inpp5f	Y	Y	N
1500009L16Rik	Y	Y	N
Vstm2a	Y	Y	N
Kcnb2	Y	Y	N
Smap2	Y	Y	N
Pde4a	Y	N	N
Hook3	Y	Y	N
Birc6	Y	Y	N
Pitpnm2	Y	Y	N
Pa2g4	Y	Y	N
Fzd3	Y	Y	N
Cxcl14	Y	Y	N
Tbl1xr1	Y	Y	N
Brd3	Y	Y	N
Cacna1e	Y	Y	N
Rock2	Y	N	N
Dnajb1	Y	N	N
Cacna1c	Y	Y	N
Fgf13	Y	Y	Y
Atp8a1	Y	Y	N
Tmem170b	Y	Y	N
Tmem131l	Y	Y	N
Arhgap20	Y	Y	N
Huwe1	Y	N	N
Timp3	Y	Y	N
Usp19	Y	Y	N
Syt4	Y	N	N
Slc16a2	Y	Y	N
Serf2	Y	Y	N
Cdk19	Y	Y	N
Fgfr3	Y	Y	N
Arhgef17	Y	Y	N
Shisa7	Y	Y	N
Kcnq5	Y	Y	N
Dnajc6	Y	Y	N
5031439G07Rik	Y	Y	N
Sp7	Y	Y	N
Ubxn4	Y	N	N
Zfc3h1	Y	Y	N
Dlx1	Y	N	N
Svop	Y	N	N
Aftph	Y	N	N
Nhsl2	Y	Y	N
Wac	Y	Y	N
Anks1b	Y	Y	N
Adar	Y	N	N
Eny2	Y	Y	N
Zfp704	Y	N	N
Tmem229a	Y	Y	N
Trappc13	Y	N	N
Insig1	Y	Y	N
Pgm2l1	Y	Y	N
Mxi1	Y	N	N
Cul5	Y	Y	N
Lgr5	Y	N	N
Ap3m2	Y	N	N
Atf7ip	Y	Y	N
Crtc1	Y	Y	N
Fosl2	Y	N	N
Phip	Y	Y	N
Trp53bp2	Y	N	N
Ubxn7	Y	Y	N
Stat5b	Y	N	N
Pip4k2a	Y	Y	N
Blmh	Y	Y	N
Sik3	Y	N	N
Sec63	Y	Y	N
Pde4d	Y	Y	N
Ncbp3	Y	Y	N
Selenoi	Y	Y	Y
Umad1	Y	Y	N
Myo6	Y	Y	N
Pik3r1	Y	Y	Y
Ppp4r3b	Y	Y	N
AI593442	Y	Y	N
Shisa9	Y	Y	N
Myo16	Y	Y	N
Fmnl2	Y	N	N
Ctnnbip1	Y	Y	N
Rgs5	Y	N	N
Adora1	Y	Y	N
Neto2	Y	Y	N
Rasgef1a	Y	Y	N
Add2	Y	Y	N
Nefl	Y	N	N
Fam81a	Y	Y	N
Iqsec1	Y	Y	N
Vegfa	Y	Y	N
Grm1	Y	Y	N
Zcchc24	Y	N	N
Edrf1	Y	Y	N
Zic2	Y	Y	N
Arnt2	Y	Y	N
Cdkn1b	Y	Y	N
Gria3	Y	N	N
Arl4a	Y	Y	N
Deptor	Y	Y	N
Mtss1	Y	Y	N
Abcb7	Y	Y	N
Kitl	Y	Y	N
Bend6	Y	N	N
Jun	Y	Y	N
Cux2	Y	Y	N
Hapln1	Y	N	N
Lratd1	Y	Y	Y
Zfp729a	Y	Y	Y
1700001L19Rik	Y	Y	Y
Phf24	Y	Y	N
Eef2kmt	Y	Y	Y
Rps24	Y	Y	N
1110008P14Rik	Y	Y	Y
Cnot9	Y	Y	Y
Mcf2l	Y	Y	N
Cfap69	Y	Y	Y
Scd1	Y	Y	N
Frzb	Y	Y	N
Slc49a4	Y	Y	Y
Efna3	Y	Y	Y
Fads1	Y	Y	N
Igfbp4	Y	Y	Y
Ppp3r1	Y	Y	N
Mfap3l	Y	Y	N
Sdc3	Y	Y	N
Bmp7	Y	Y	Y
Kcnq2	Y	Y	N
Tent4b	Y	Y	N
Usp46	Y	Y	N
Mest	Y	Y	N
Lrp4	Y	Y	Y
Myt1l	Y	Y	N
H2-Q4	Y	Y	N
Lpar1	Y	Y	Y
Prdx6	Y	Y	N
Ppfia1	Y	Y	Y
Fam234b	Y	Y	N
Stk39	Y	Y	N
2310011J03Rik	Y	Y	N
Dgkb	Y	Y	N
Cd59a	Y	Y	N
Nrep	Y	Y	Y
H2aw	Y	Y	N
Ppp3ca	Y	Y	N
Map4k4	Y	Y	N
Nat8l	Y	Y	N
Ncs1	Y	Y	N
Ugcg	Y	Y	Y
Ppp2r2c	Y	Y	N
Kcnb1	Y	Y	N
Dnajc3	Y	Y	N
D1Ertd622e	Y	Y	N
Grin2b	Y	Y	N
Dixdc1	Y	Y	N
Washc1	Y	Y	N
Scn2a	Y	Y	N
Hpcal4	Y	Y	Y
Isoc1	Y	Y	N
Zfp36l1	Y	Y	N
Lbh	Y	Y	N
Nudt4	Y	Y	N
Arc	Y	N	N
Dlg2	Y	Y	N
Akap12	Y	Y	N
Hdgfl3	Y	Y	N
Cds1	Y	Y	N
Cand1	Y	Y	N
Pea15a	Y	Y	N
Slk	Y	Y	N
Homer1	Y	Y	N
Bsn	Y	Y	N
Alx3	Y	Y	Y
Srsf7	Y	N	N
Tnks2	Y	Y	N
44806	Y	Y	N
Dusp8	Y	Y	N
Armc1	Y	Y	N
Ppp1r9a	Y	N	N
Ctnna1	Y	Y	N
Mmut	Y	Y	N
Ddn	Y	N	N
Elfn2	Y	N	N
Susd4	Y	N	N
Ctif	Y	Y	N
R3hdm1	Y	Y	N
Slc35f1	Y	Y	N
Ociad2	Y	N	N
Ogn	Y	Y	N
Thoc2	Y	Y	N
Dtx4	Y	Y	N
Fam3c	Y	Y	N
Ak1	Y	Y	N
Igf1	Y	N	N
Grin2a	Y	Y	N
Kcnab2	Y	Y	N
Map2k4	Y	N	N
Meaf6	Y	Y	N
Cdk5r1	Y	N	N
Fam155a	Y	N	N
Abca1	Y	Y	N
Pum1	Y	N	N
Sh3pxd2a	Y	Y	N
Apba1	Y	Y	N
Tmem94	Y	Y	N
Atp2c1	Y	Y	N
Snu13	Y	Y	N
Patj	Y	Y	N
Ubl4a	Y	Y	N
Scn8a	Y	Y	N
Mapk8	Y	Y	N
Sppl3	Y	N	N
Nfat5	Y	N	N
Csrnp3	Y	Y	N
Tmbim6	Y	Y	N
Grik3	Y	N	N
Zc3h18	Y	N	N
Sacm1l	Y	N	N
Sema6a	Y	N	N
Plxna3	Y	Y	N
Adcy5	Y	Y	N
Hdlbp	Y	N	N
Ehd3	Y	Y	N
Lrp12	Y	Y	N
Myo9a	Y	N	N
Fam32a	Y	N	N
Chd5	Y	N	N
44625	Y	N	N
Ddx6	Y	Y	N
Nnat	Y	Y	N
Ajap1	Y	Y	N
Ergic1	Y	N	N
Ube3a	Y	N	N
Golga7b	Y	N	N
Dok6	Y	N	N
Srsf6	Y	N	N
Frmpd4	Y	N	N
Cacnb4	Y	Y	N
Zrsr2	Y	N	N
Elovl4	Y	N	N
Kif5c	Y	N	N
Thsd7a	Y	N	N
Krt222	Y	N	N
Rab3b	Y	Y	N
Phactr2	Y	Y	N
Zfp267	Y	Y	N
2510009E07Rik	Y	Y	N
Efhd2	Y	Y	N
Rbm25	Y	N	N
Raph1	Y	Y	N
Galnt1	Y	N	N
2810459M11Rik	Y	Y	Y
Kcnk9	Y	Y	Y
Pomk	Y	Y	N
Snph	Y	Y	N
Csdc2	Y	Y	N
Marf1	Y	Y	N
Psd3	Y	Y	N
Macf1	Y	Y	N
Rab1a	Y	Y	N
Cbx6	Y	Y	N
Mllt6	Y	Y	N
Tram1	Y	Y	N
Myo10	Y	N	N
44807	Y	Y	N
Plekhb1	Y	Y	N
Ccdc184	Y	Y	N
Itsn1	Y	Y	N
Slc6a17	Y	Y	N
Amz2	Y	Y	N
Myo5a	Y	Y	N
Gm20498	Y	N	N
Cend1	Y	Y	N
Hipk3	Y	Y	N
Timm29	N	Y	N
Ccdc190	N	Y	N
Nsg2	N	Y	N
Ywhag	N	Y	N
Atp1b2	N	Y	N
Serinc1	N	Y	N
Pcp4l1	N	Y	N
Xndc1	N	Y	N
Insyn2b	N	Y	N
Sparc	N	Y	N
Kcnj10	N	Y	N
Map2	N	Y	N
Scd2	N	Y	N
Glul	N	Y	N
Actb	N	Y	N
Fads6	N	Y	N
Cox7c	N	Y	N
Cdc42	N	Y	N
Dpysl2	N	Y	N
Cdk17	N	Y	N
Pogz	N	Y	N
Syt11	N	Y	N
G630016G05Rik	N	Y	N
Ankrd33b	N	Y	N
Map1b	N	Y	N
Rufy3	N	Y	N
Rab6b	N	Y	N
Nup50	N	Y	N
Sh3bgrl	N	Y	N
Ptprk	N	Y	N
Cntn1	N	Y	N
Zdhhc17	N	Y	N
Peli2	N	Y	N
Taok3	N	Y	N
Nkain2	N	Y	N
H3f3b	N	Y	N
Slitrk4	N	Y	N
Syt1	N	Y	N
Ppig	N	Y	N
Ctcf	N	Y	N
Farp1	N	Y	N
Atp2b2	N	Y	N
Grm5	N	Y	N
Neto1	N	Y	N
Rfx3	N	Y	N
Smad4	N	Y	N
Gnai3	N	Y	N
Nrsn1	N	Y	N
Rbm33	N	Y	N
Map1a	N	Y	N
Mbtd1	N	Y	N
Trp53inp2	N	Y	N
Crtc3	N	Y	N
Coa7	N	Y	N
Nedd4l	N	Y	N
Pak1	N	Y	N
Map9	N	Y	N
Rabggta	N	Y	N
Scaf11	N	Y	N
Zdhhc8	N	Y	N
Fubp1	N	Y	N
Slc1a1	N	Y	N
Hnrnpd	N	Y	N
Ptpn3	N	Y	N
Smc1a	N	Y	N
Ralb	N	Y	N
Peli1	N	Y	N
Ankib1	N	Y	N
Acvr1c	N	Y	N
Klhl29	N	Y	N
Kcnv1	N	Y	N
Rassf8	N	Y	N
Jph4	N	Y	N
Kcnma1	N	Y	N
Rbbp6	N	Y	N
Nid1	N	Y	N
Dab2	N	Y	N
1810058I24Rik	N	Y	Y
0610012G03Rik	N	Y	Y
Limd1	N	Y	N
Nr2f2	N	Y	N
Ddx3x	N	Y	N
Slc7a11	N	Y	N
Igf2	N	Y	N
Prrc2b	N	Y	N
Foxo1	N	Y	N
Hipk1	N	Y	N
Celf1	N	Y	N
Golga7	N	Y	N
Slc1a3	N	Y	N
Nfic	N	Y	N
Ccnd1	N	Y	Y
Apc	N	Y	N
1810037I17Rik	N	Y	N
Nkd2	N	Y	N
Cavin2	N	Y	N
Nampt	N	Y	N
Zkscan1	N	Y	N
Tspan9	N	Y	N
Cisd2	N	Y	N
Cggbp1	N	Y	N
Pnkd	N	Y	N
Agap2	N	Y	N
Spag9	N	Y	N
Snap91	N	Y	N
Stxbp1	N	Y	N
Zfr	N	Y	N
Tspyl4	N	Y	N
Rnf187	N	Y	N
Gnao1	N	Y	N
Castor2	N	Y	N
Calm3	N	Y	N
Nap1l5	N	Y	N
Gnb1	N	Y	N
Camk2b	N	Y	N
Slc4a4	N	Y	N
Pdha1	N	Y	N
Ubqln2	N	Y	N
Arhgef9	N	Y	N
Kif5b	N	Y	N
Ttc19	N	Y	N
Sertm1	N	Y	N
Atg2b	N	Y	N
Sntg2	N	Y	N
Rasal2	N	Y	N
Tmem163	N	Y	N
Fh1	N	Y	N
Atp2a2	N	N	Y
Tbr1	N	N	Y
