# Supplementary material for: stAPAminer: Mining Spatial Patterns of Alternative Polyadenylation for Spatially Resolved Transcriptomic Studies
Source: Genomics Proteomics Bioinformatics. 2023 Jan 18;21(3):601–18. doi: 10.1016/j.gpb.2023.01.003 (PMC10787175; doi:10.1016/j.gpb.2023.01.003)
Supplement: Supplementary Table S10 — DEAPA, LSAPA, and SVAPA genes identified for Replicate 12 of ST-MOB [file mmc19.xlsx]

## Sheet: Table S10
Table S10 DEAPA, LSAPA, and SVAPA genes identified for Replicate 12 of ST-MOB
Gene symbol	Is DEAPA or not	Is LSAPA or not	Is SVAPA or not
Nemp2	Y	Y	Y
Cep162	Y	Y	Y
Zfp65	Y	Y	Y
Ess2	Y	Y	Y
Tcim	Y	Y	Y
Kcnk9	Y	Y	Y
1700094D03Rik	Y	Y	N
Cip2a	Y	Y	Y
Clasp2	Y	Y	Y
Catspere2	Y	Y	Y
Prdx1	Y	Y	Y
Efl1	Y	Y	Y
Fads6	Y	Y	Y
P3h1	Y	Y	Y
Eef1aknmt	Y	Y	Y
Hipk2	Y	Y	N
Zup1	Y	Y	Y
Golga7	Y	Y	N
Gm20498	Y	Y	Y
Ms4a15	Y	Y	N
Slc39a10	Y	Y	Y
Eif3j1	Y	Y	N
Crppa	Y	Y	Y
Rims1	Y	Y	N
Gabrb2	Y	Y	N
Trp53rkb	Y	Y	Y
Dpp8	Y	Y	N
Extl2	Y	Y	N
Pde4d	Y	Y	N
Smim27	Y	Y	N
Lynx1	Y	Y	N
Rab37	Y	Y	N
Grasp	Y	Y	Y
Raver2	Y	Y	N
Glcci1	Y	Y	N
Kitl	Y	Y	N
Clmp	Y	Y	N
Mrpl57	Y	Y	N
Cyhr1	Y	Y	Y
Fat3	Y	N	N
Pcf11	Y	Y	Y
Scn1a	Y	Y	N
Vwa8	Y	Y	N
Zdhhc21	Y	Y	N
2410004B18Rik	Y	Y	Y
Eno2	Y	Y	N
Mitf	Y	Y	N
Rab26	Y	Y	N
Nhsl2	Y	Y	N
2810004N23Rik	Y	Y	N
Tbc1d32	Y	Y	Y
Nptx1	Y	N	N
Angpt1	Y	N	N
Borcs7	Y	Y	N
Epha4	Y	Y	Y
Cemip2	Y	Y	Y
Ypel2	Y	N	N
St8sia1	Y	Y	N
Nt5dc3	Y	Y	N
Tnfaip8	Y	Y	N
Ccdc186	Y	Y	Y
Ecpas	Y	Y	N
Ttc39b	Y	N	N
Syt13	Y	N	N
Sh3glb1	Y	N	N
Ccdc190	Y	Y	N
2410131K14Rik	Y	Y	Y
6030458C11Rik	Y	Y	N
Stum	Y	Y	N
Utp25	Y	Y	Y
Rab29	Y	Y	Y
Efna3	Y	Y	Y
1500009L16Rik	Y	Y	Y
Carnmt1	Y	Y	Y
Dipk2a	Y	Y	N
Pacc1	Y	Y	Y
Ric1	Y	Y	Y
Patj	Y	Y	Y
Fam91a1	Y	Y	N
Inka2	Y	Y	N
Vsir	Y	Y	Y
Pisd-ps1	Y	Y	Y
Umad1	Y	Y	Y
Peak1	Y	Y	Y
Clk1	Y	Y	N
Pakap	Y	Y	Y
Reln	Y	Y	N
Nsrp1	Y	Y	Y
Spindoc	Y	Y	Y
Sptb	Y	Y	N
Tpm1	Y	Y	N
Nectin3	Y	Y	Y
Plppr5	Y	Y	N
Mydgf	Y	Y	N
Ccn3	Y	Y	N
Prex2	Y	Y	Y
Zfp148	Y	Y	N
Cacna1e	Y	Y	N
Jarid2	Y	Y	N
Zfp950	Y	Y	Y
5730455P16Rik	Y	Y	N
Plekha2	Y	Y	N
Fbxo41	Y	Y	Y
Lrp8	Y	Y	N
Tet3	Y	Y	N
Kcna2	Y	Y	N
Prdm2	Y	Y	Y
Grm4	Y	Y	Y
Fus	Y	Y	N
Igsf3	Y	Y	Y
Pogz	Y	N	N
Asxl1	Y	Y	N
Bod1l	Y	Y	N
Ddhd2	Y	Y	N
1810058I24Rik	Y	Y	Y
Dnm3	Y	Y	N
Zdhhc8	Y	Y	N
Ubac2	Y	Y	N
Tbpl1	Y	N	N
Zmym4	Y	Y	N
Pdcl	Y	N	N
Zmym2	Y	N	N
Neo1	Y	Y	N
Rimbp2	Y	Y	Y
Srcin1	Y	Y	Y
Kcnb2	Y	Y	N
Dclk2	Y	Y	Y
Stard8	Y	N	N
Bag4	Y	Y	N
Grin2a	Y	Y	N
Cers6	Y	Y	Y
Fam210a	Y	Y	N
Kcnj16	Y	N	N
Sertad2	Y	N	N
Cnksr2	Y	N	N
Sox11	Y	N	N
Rnd3	Y	Y	N
Cyld	Y	Y	N
Zfp292	Y	Y	N
Ccdc97	Y	Y	N
Tmtc1	Y	N	N
Sbno1	Y	N	N
Lmbrd2	Y	N	N
Sema5a	Y	N	N
Med13l	Y	N	N
Gfod1	Y	Y	N
Tnfrsf19	Y	Y	Y
Pde5a	Y	Y	Y
Foxo1	Y	Y	Y
Adgrf5	Y	Y	Y
Arhgef26	Y	N	N
Sema7a	Y	N	N
3110040N11Rik	Y	Y	Y
Scg3	Y	Y	N
Sox5	Y	N	N
Cacna1c	Y	Y	N
Pcdh11x	Y	Y	N
Virma	Y	Y	N
Csgalnact1	Y	Y	Y
Pcdh15	Y	Y	N
Il6st	Y	N	N
Pcm1	Y	Y	N
Xntrpc	Y	Y	Y
Tut7	Y	Y	Y
Rtn4rl1	Y	N	N
Ino80dos	Y	Y	Y
Ccdc189	Y	Y	Y
Nadk2	Y	Y	Y
Chrnb4	Y	Y	Y
Dnal1	Y	Y	Y
1700030J22Rik	Y	Y	Y
Zfp994	Y	Y	Y
2310057M21Rik	Y	Y	Y
Tbc1d31	Y	Y	N
Epb41l4b	Y	Y	Y
Cep126	Y	Y	N
Gask1a	Y	Y	Y
Olfr110	Y	Y	Y
Sdhaf3	Y	Y	Y
5330417C22Rik	Y	Y	Y
2610002M06Rik	Y	Y	N
Trmt9b	Y	Y	N
Hey2	Y	Y	Y
Maco1	Y	Y	N
Frzb	Y	Y	N
Ccdc184	Y	Y	Y
Dlx6os1	Y	Y	Y
Myl12a	Y	Y	N
Plce1	Y	Y	Y
Fyco1	Y	Y	N
Colgalt1	Y	Y	Y
Ccnd1	Y	Y	N
Tns3	Y	Y	N
Cmtr1	Y	Y	N
Vti1b	Y	Y	N
Prkcz	Y	Y	Y
1600014C10Rik	Y	Y	Y
Sntb1	Y	Y	Y
Lpar1	Y	Y	N
Nexmif	Y	Y	Y
Sept11	Y	Y	N
Iqsec2	Y	Y	N
Dtx4	Y	Y	N
Grm5	Y	Y	N
Chd5	Y	Y	N
4931406P16Rik	Y	Y	Y
Dnlz	Y	Y	Y
Nrarp	Y	Y	N
Arhgef2	Y	Y	N
Camk2a	Y	Y	N
Apcdd1	Y	Y	N
Zfp385a	Y	Y	N
Dmd	Y	Y	N
Bmp7	Y	Y	Y
Kcnb1	Y	Y	N
Csnk1d	Y	Y	N
Fgfr1	Y	Y	N
Esrrg	Y	Y	N
Tmod1	Y	Y	Y
Ube2k	Y	Y	N
Arl5a	Y	Y	N
Nat8l	Y	Y	N
Nid1	Y	Y	Y
Rbms1	Y	Y	N
Cxcl14	Y	Y	N
Asph	Y	Y	Y
Add2	Y	Y	Y
Ubash3b	Y	Y	N
Eipr1	Y	Y	N
Ell2	Y	Y	N
Pak6	Y	N	N
Frmd7	Y	N	Y
Slc7a2	Y	Y	N
Bcl11b	Y	Y	N
Ablim3	Y	N	Y
Myo16	Y	Y	Y
Dip2c	Y	Y	Y
Cttnbp2nl	Y	Y	N
Zdhhc17	Y	N	N
Plaat1	Y	Y	Y
Atrip-trex1	Y	Y	N
Rin2	Y	Y	N
Arhgap20	Y	N	N
Dab1	Y	Y	N
Dnmt3a	Y	Y	N
Sox1	Y	N	N
Meaf6	Y	N	N
Cdc42ep4	Y	N	N
Odf2	Y	Y	N
Sec24b	Y	N	N
Lyst	Y	N	N
Nek1	Y	Y	N
Vma21	Y	Y	N
Zdhhc2	Y	Y	N
Zpr1	Y	N	N
Wwtr1	Y	Y	N
Mobp	Y	N	Y
Rhobtb3	Y	Y	N
Ankrd6	Y	N	N
Tmem132b	Y	Y	N
Cep350	Y	N	N
Ctnnbip1	Y	Y	N
Wiz	Y	N	N
Fam149a	Y	N	N
Adarb2	Y	N	N
Hsdl2	Y	Y	N
Nedd4l	Y	N	N
Qsox2	Y	Y	N
Itih5	Y	N	N
Sdc4	Y	N	N
Celsr3	Y	N	N
Ankrd17	Y	Y	N
Ptp4a1	Y	N	Y
Postn	Y	Y	Y
Dlx6	Y	N	N
Cap2	Y	Y	N
Tspan18	Y	Y	Y
Ndc1	Y	Y	N
Eloa	Y	Y	N
Retreg1	Y	Y	N
Ubl4a	Y	Y	N
H2ac6	Y	Y	N
Stimate	Y	Y	N
Mief1	Y	Y	N
Plpp3	Y	Y	N
Bmt2	Y	Y	N
6430548M08Rik	Y	N	N
Ncbp3	Y	Y	N
Sema3e	Y	Y	N
Cnnm1	Y	N	N
Brd1	Y	N	N
Srcap	Y	Y	N
Shprh	Y	Y	N
Ppia	Y	N	N
Rap1b	Y	N	N
Galntl6	Y	Y	N
Usf3	Y	Y	N
Rita1	Y	Y	Y
4931406C07Rik	Y	Y	Y
Slc1a2	Y	Y	Y
Srsf10	Y	Y	N
Lbh	Y	Y	N
Hyou1	Y	N	N
Notch2	Y	Y	N
Ppm1h	Y	N	N
Prpf39	Y	N	N
Rif1	Y	N	N
Phb	Y	Y	N
Sppl3	Y	Y	N
Ube2d2a	Y	N	N
Rhobtb2	Y	N	N
Elovl4	Y	Y	N
Elavl2	Y	N	N
Ttpal	Y	N	N
Slc22a23	Y	N	N
1810013L24Rik	Y	N	N
Sorcs3	Y	Y	N
Ntng1	Y	Y	N
Adgrl2	Y	Y	Y
Tent5a	Y	Y	N
Epb41l3	Y	Y	N
Rfc1	Y	N	N
Nudt21	Y	N	N
Atpsckmt	Y	Y	N
B3glct	Y	Y	N
Epb41l4a	Y	Y	Y
Pclo	Y	Y	N
Zgrf1	Y	Y	N
Thoc2	Y	Y	N
Washc1	Y	Y	N
Shank1	Y	Y	N
Myo10	Y	Y	N
Gpt2	Y	Y	N
Iqsec1	Y	N	N
Syt4	Y	N	N
Cpeb1	Y	N	N
Bcr	Y	N	N
Atp5md	N	Y	N
Mturn	N	Y	N
Kdm7a	N	Y	N
9130008F23Rik	N	Y	N
Abraxas2	N	Y	N
Timm29	N	Y	N
Hectd4	N	Y	N
Insyn2b	N	Y	N
Dnah11	N	Y	N
Tmem121b	N	Y	N
Ripor2	N	Y	N
Csmd2	N	Y	N
Relch	N	Y	N
Sash1	N	Y	N
Poglut3	N	Y	N
9530068E07Rik	N	Y	N
Nbdy	N	Y	N
Saxo2	N	Y	N
Vps26c	N	Y	N
Noct	N	Y	N
Oga	N	Y	N
Gm42372	N	Y	N
Cdhr1	N	Y	N
Gucy1b1	N	Y	N
Tent4b	N	Y	N
Paxx	N	Y	N
Cep295	N	Y	N
Shisal1	N	Y	N
Mgll	N	Y	Y
Hacd3	N	Y	N
Nsd3	N	Y	N
Kctd4	N	Y	N
Snhg14	N	Y	N
Rnf2	N	Y	N
Bag5	N	Y	N
Epn2	N	Y	N
Lmo3	N	Y	N
0610010K14Rik	N	Y	N
Setbp1	N	Y	Y
Sertad4	N	Y	Y
Pak7	N	Y	N
Rbm33	N	Y	N
Trim33	N	Y	N
Slc20a1	N	Y	N
Syne1	N	Y	N
Kcnv1	N	Y	N
Fam160b1	N	Y	N
Zfp827	N	Y	N
Mtus2	N	Y	N
Emsy	N	Y	N
Trp53i11	N	Y	N
Ipcef1	N	Y	Y
Tuba8	N	Y	N
Ralb	N	Y	N
Magi2	N	Y	N
Rbfox1	N	Y	Y
Pcnx	N	Y	N
Rnf165	N	Y	N
Ptpn14	N	Y	N
Stt3b	N	Y	N
Elfn2	N	Y	N
Mapk1ip1l	N	Y	N
Stag1	N	Y	N
Foxj2	N	Y	N
Bcl11a	N	Y	N
Fam160a2	N	Y	N
Kcnq5	N	Y	N
Pbx1	N	Y	N
Slc25a27	N	Y	N
Sp7	N	Y	N
Rnf227	N	Y	N
Fbxo31	N	Y	N
Map7	N	Y	N
Nol7	N	Y	N
Prex1	N	Y	N
Bcat1	N	Y	N
Spen	N	Y	N
Rtf1	N	Y	N
Fosb	N	Y	N
Nfyb	N	Y	N
Fermt2	N	Y	N
Svop	N	Y	N
Drp2	N	Y	N
Egln3	N	Y	N
Fgf13	N	Y	N
Kdm6b	N	Y	N
Rin1	N	Y	N
Utp15	N	Y	N
Uggt1	N	Y	N
Zfp831	N	Y	N
Diaph1	N	Y	N
Tcf25	N	Y	N
Wdr1	N	Y	N
Mmp19	N	Y	Y
Syt1	N	Y	N
Fbxw11	N	Y	N
Nr3c1	N	Y	N
Mgat3	N	Y	N
Nrep	N	Y	N
Kansl1	N	Y	N
Heyl	N	Y	N
Gask1b	N	Y	N
Stard7	N	Y	N
Tef	N	Y	N
Prdx6	N	Y	N
Glud1	N	Y	N
Hsd17b11	N	Y	N
Cd55	N	Y	N
Pttg1ip	N	Y	N
Sh3pxd2a	N	Y	N
Nr2f2	N	Y	N
Dnajc8	N	Y	N
Atp5e	N	Y	N
Zmynd8	N	Y	N
Slc1a3	N	Y	Y
Psd3	N	Y	N
Set	N	Y	N
Ccdc50	N	Y	N
Spata13	N	Y	N
Arhgef10	N	Y	N
Mest	N	Y	N
Ptbp3	N	Y	N
Bmpr1a	N	Y	N
Gria3	N	Y	N
Bzw1	N	Y	N
Lin7a	N	Y	N
Slc44a1	N	Y	N
Arvcf	N	Y	N
Oxct1	N	Y	N
Pip4k2a	N	Y	N
Nwd2	N	Y	N
Cavin2	N	Y	N
Erbin	N	Y	N
Thap12	N	Y	N
Rflnb	N	Y	N
Bicral	N	Y	N
Ptpa	N	Y	N
Vxn	N	Y	N
4931428F04Rik	N	Y	N
0610030E20Rik	N	Y	N
Adgra1	N	Y	N
2810006K23Rik	N	Y	N
Zfp595	N	Y	N
9430015G10Rik	N	Y	N
Ccdc92b	N	Y	N
Zfp141	N	Y	N
Ugt2a2	N	Y	N
Hacd4	N	Y	N
Fgf22	N	Y	N
Armh3	N	Y	N
Ifit3b	N	Y	N
Jade2	N	Y	N
Mia2	N	Y	N
Grk2	N	Y	N
Map11	N	Y	N
5730409E04Rik	N	Y	N
Arel1	N	Y	N
Retreg3	N	Y	N
Tasor	N	Y	N
Ly75	N	Y	N
Grk3	N	Y	N
Pip4p2	N	Y	N
Mtcl1	N	Y	N
Prelid3a	N	Y	N
2610008E11Rik	N	Y	N
Kmt2d	N	Y	N
Fam8a1	N	Y	N
Selenop	N	Y	N
Afdn	N	Y	N
Selenot	N	Y	N
2610507B11Rik	N	Y	N
R3hdm1	N	Y	N
Nol4l	N	Y	N
Ywhab	N	Y	N
Gucy1a1	N	Y	N
Cdh2	N	Y	N
Ank2	N	Y	N
Kmt2c	N	Y	N
2510009E07Rik	N	Y	N
Rbsn	N	Y	N
Zfp267	N	Y	N
Rab5c	N	Y	N
Atp1b1	N	Y	N
Etfrf1	N	Y	N
Rubcn	N	Y	N
Tent4a	N	Y	N
Dmac2l	N	Y	N
Mc5r	N	Y	N
Stk26	N	Y	N
Gpalpp1	N	Y	N
Epb41l5	N	Y	N
Pacsin1	N	Y	N
Hivep2	N	Y	N
Mterf4	N	Y	N
Mmut	N	Y	N
Dzank1	N	Y	N
Fam204a	N	Y	N
Kmt5b	N	Y	N
Ncan	N	Y	N
Ccpg1os	N	Y	N
Map2	N	Y	N
Cct8	N	Y	N
Sema3f	N	Y	N
Ergic2	N	Y	N
Ndnf	N	Y	N
Eif5a2	N	Y	N
Hs3st4	N	Y	N
Pde1c	N	Y	N
Phf24	N	Y	N
Stk17b	N	Y	N
Slc17a6	N	Y	N
Olfm3	N	Y	N
Tti2	N	Y	N
Dgkz	N	N	Y
Rasgrf2	N	N	Y
Apold1	N	N	Y
Sez6l	N	N	Y
Hnrnpll	N	N	Y
H2afv	N	N	Y
