# Supplementary material for: stAPAminer: Mining Spatial Patterns of Alternative Polyadenylation for Spatially Resolved Transcriptomic Studies
Source: Genomics Proteomics Bioinformatics. 2023 Jan 18;21(3):601–18. doi: 10.1016/j.gpb.2023.01.003 (PMC10787175; doi:10.1016/j.gpb.2023.01.003)
Supplement: Supplementary Table S11 — DEAPA genes of intronic APA between each pair of morphological layers [file mmc20.xlsx]

## Sheet: Table S11
Table S11 DEAPA genes of intronic APA between each pair of morphological layers
Gene symbol	Layer1–layer2	P value	Adjusted P value	Average logFC	Percentage 1	Percentage 2
Nlrp5-ps	GCL–MCL	9.86498e-14	3.95684e-10	-1.52181	0.75	1
Ppp4r1l-ps	GCL–MCL	1.08189e-13	4.33945e-10	-1.77326	0.514	1
1700086O06Rik	GCL–MCL	5.46749e-13	2.19301e-09	-1.35814	0.819	1
1700102P08Rik	GCL–MCL	1.6791e-12	6.73487e-09	1.71127	0.972	0.72
P3h2	GCL–MCL	6.6267e-12	2.65797e-08	-1.67512	0.486	0.96
Zfp971	GCL–MCL	1.136e-11	4.55648e-08	-1.12897	0.792	1
Fbxo47	GCL–MCL	1.23507e-11	4.95386e-08	1.72798	0.931	0.2
1700088E04Rik	GCL–MCL	1.46957e-11	5.89444e-08	0.722218	1	0.96
Fstl5	GCL–MCL	1.83776e-11	7.37124e-08	-1.02936	0.736	1
3110056K07Rik	GCL–MCL	2.5158e-11	1.00909e-07	1.36465	0.958	0.52
Gm15270	GCL–MCL	2.71279e-11	1.0881e-07	0.926898	0.986	0.76
A630089N07Rik	GCL–MCL	4.4841e-11	1.79857e-07	-0.865954	0.903	1
Ccdc191	GCL–MCL	1.31343e-10	5.26816e-07	1.55221	0.972	0.64
Rab37	GCL–MCL	1.6386e-10	6.57244e-07	-1.31539	0.389	0.92
Rptor	GCL–MCL	1.87966e-10	7.53932e-07	-1.45324	0.292	0.84
Gpat3	GCL–MCL	2.02309e-10	8.11461e-07	-1.00302	0.847	1
1700030K09Rik	GCL–MCL	2.98169e-10	1.19596e-06	-0.69363	0.875	1
Dpf2	GCL–MCL	7.56156e-10	3.03294e-06	1.45698	0.903	0.72
Frg2f1	GCL–MCL	7.99744e-10	3.20777e-06	-0.918909	0.861	0.96
Ino80dos	GCL–MCL	1.13501e-09	4.55254e-06	1.12138	0.889	0.56
Ankdd1a	GCL–MCL	1.68321e-09	6.75136e-06	0.927925	0.972	0.84
Celrr	GCL–MCL	3.04219e-09	1.22022e-05	1.0007	0.972	0.68
Zfp983	GCL–MCL	3.73068e-09	1.49638e-05	1.06915	0.917	0.64
Ppil4	GCL–MCL	5.90831e-09	2.36983e-05	1.05591	0.847	0.44
Catspere2	GCL–MCL	1.00475e-08	4.03004e-05	0.827327	0.917	0.52
2210408F21Rik	GCL–MCL	1.22509e-08	4.91386e-05	-0.642705	0.917	0.96
1110019D14Rik	GCL–MCL	2.51727e-08	0.000100968	-1.13056	0.639	0.88
6530411M01Rik	GCL–MCL	3.21939e-08	0.00012913	1.06908	0.958	0.72
Vti1b	GCL–MCL	3.24653e-08	0.000130218	-0.714753	0.903	0.96
Plcxd3	GCL–MCL	3.47291e-08	0.000139298	-0.985563	0.403	0.92
Akr1d1	GCL–MCL	4.04327e-08	0.000162175	0.514209	1	0.96
Nell1	GCL–MCL	1.11151e-07	0.000445827	-0.886974	0.556	0.92
Mgrn1	GCL–MCL	1.23779e-07	0.000496478	0.993123	0.819	0.36
Clasp2	GCL–MCL	1.72589e-07	0.000692255	-1.07217	0.736	0.88
2610037D02Rik	GCL–MCL	2.01723e-07	0.000809113	1.00335	0.847	0.76
Nefm	GCL–MCL	2.04677e-07	0.000820961	-0.528248	0.736	1
Usp9x	GCL–MCL	2.16322e-07	0.000867668	0.85865	1	0.72
B230307C23Rik	GCL–MCL	2.32812e-07	0.000933809	0.672816	0.931	0.76
Abca5	GCL–MCL	2.70284e-07	0.00108411	-0.730391	0.569	0.88
Mir100hg	GCL–MCL	2.74955e-07	0.00110284	1.10985	0.903	0.6
Samsn1	GCL–MCL	4.20366e-07	0.00168609	-1.00163	0.403	0.84
Unc5d	GCL–MCL	4.96792e-07	0.00199263	-1.28673	0.333	0.76
Map1s	GCL–MCL	5.657e-07	0.00226902	-0.522742	0.611	0.92
B3galt1	GCL–MCL	8.33642e-07	0.00334374	1.06844	0.861	0.68
Elavl2	GCL–MCL	9.54858e-07	0.00382994	-0.643447	0.625	0.96
Cdh12	GCL–MCL	9.59311e-07	0.0038478	-0.83987	0.097	0.56
9630013A20Rik	GCL–MCL	1.20808e-06	0.00484559	0.613798	0.903	0.8
Scaf8	GCL–MCL	1.81671e-06	0.00728683	1.07985	0.875	0.6
Lnx1	GCL–MCL	1.9094e-06	0.00765859	-0.602793	0.681	0.92
Amz1	GCL–MCL	2.51693e-06	0.0100954	-1.33998	0.306	0.72
4933406I18Rik	GCL–MCL	2.89928e-06	0.011629	0.659347	0.986	0.72
Mkln1os	GCL–MCL	3.00317e-06	0.0120457	0.734404	0.861	0.48
Masp1	GCL–MCL	3.31313e-06	0.013289	-1.04036	0.167	0.68
Zfp951	GCL–MCL	3.31982e-06	0.0133158	0.870366	0.806	0.6
Ccdc136	GCL–MCL	3.69739e-06	0.0148302	-1.02554	0.403	0.8
Nutf2	GCL–MCL	6.47278e-06	0.0259623	-0.636233	0.625	0.92
Hs3st5	GCL–MCL	7.09539e-06	0.0284596	-0.74104	0.5	0.88
Cplane2	GCL–MCL	7.95058e-06	0.0318898	-0.63587	0.931	1
Cul4b	GCL–MCL	1.14179e-05	0.045797	1.0582	0.819	0.52
Hectd2os	GCL–MCL	1.18368e-05	0.0474773	-0.96502	0.569	0.84
Ptprk	GCL–MCL	1.19323e-05	0.0478603	1.12659	0.792	0.4
Vmn2r57	GCL–OPL	9.40098e-21	3.77073e-17	-2.36193	0.236	1
Adgrg6	GCL–OPL	4.63762e-20	1.86015e-16	-1.8507	0.069	0.952
Cracdl	GCL–OPL	4.91322e-19	1.97069e-15	-1.78136	0.653	1
Nlrp5-ps	GCL–OPL	5.77028e-19	2.31446e-15	-1.07417	0.75	1
Mrtfa	GCL–OPL	6.51664e-19	2.61382e-15	-0.598937	0.847	1
Cfap410	GCL–OPL	6.51664e-19	2.61382e-15	-0.896318	0.847	1
2210408F21Rik	GCL–OPL	6.71463e-19	2.69324e-15	-1.22945	0.917	1
3300002I08Rik	GCL–OPL	6.74183e-19	2.70415e-15	-0.653617	0.944	1
0610040F04Rik	GCL–OPL	6.74183e-19	2.70415e-15	-0.620044	0.944	1
5430402O13Rik	GCL–OPL	6.74837e-19	2.70677e-15	-0.620664	0.958	1
Gm9828	GCL–OPL	6.75164e-19	2.70808e-15	-0.5611	0.972	1
LTO1	GCL–OPL	6.75164e-19	2.70808e-15	-0.544934	0.972	1
Vps50	GCL–OPL	6.75164e-19	2.70808e-15	-0.516808	0.972	1
Camk1d	GCL–OPL	7.50436e-19	3.01e-15	-0.683284	1	1
4933406I18Rik	GCL–OPL	1.01114e-18	4.05567e-15	1.7941	0.986	0.238
Dpp10	GCL–OPL	1.14303e-18	4.58469e-15	-0.544288	1	1
2700046A07Rik	GCL–OPL	1.33743e-18	5.36445e-15	-0.899286	0.972	1
2010315B03Rik	GCL–OPL	1.73721e-18	6.96796e-15	-0.504646	0.986	1
Rsph14	GCL–OPL	2.15528e-18	8.64483e-15	1.80834	0.986	0.429
Car5a	GCL–OPL	2.37416e-18	9.52276e-15	-0.952032	0.972	1
Ppp4r1l-ps	GCL–OPL	3.60163e-18	1.44461e-14	-2.28293	0.514	0.976
2510002D24Rik	GCL–OPL	6.33278e-18	2.54008e-14	-0.578638	0.958	1
Ankdd1a	GCL–OPL	6.52697e-18	2.61797e-14	2.11568	0.972	0.333
Stard9	GCL–OPL	7.43679e-18	2.9829e-14	-0.778738	0.75	1
6530411M01Rik	GCL–OPL	1.28351e-17	5.14814e-14	1.84432	0.958	0.238
Man2c1os	GCL–OPL	1.29387e-17	5.18972e-14	-0.616892	0.944	1
1700086O06Rik	GCL–OPL	1.86398e-17	7.47642e-14	-1.6851	0.819	0.976
Gm10865	GCL–OPL	2.20893e-17	8.86002e-14	2.07059	0.986	0.119
A630089N07Rik	GCL–OPL	2.2919e-17	9.19279e-14	-1.20508	0.903	0.976
2610316D01Rik	GCL–OPL	2.3602e-17	9.46676e-14	-1.08214	0.917	0.976
1700029I15Rik	GCL–OPL	2.39989e-17	9.62596e-14	1.71525	1	0.571
5033417F24Rik	GCL–OPL	2.48231e-17	9.95656e-14	-0.592243	0.917	0.976
Fbxo47	GCL–OPL	2.49551e-17	1.00095e-13	-0.728922	0.931	1
C9orf72	GCL–OPL	2.49551e-17	1.00095e-13	-0.580962	0.944	0.976
Large2	GCL–OPL	2.63069e-17	1.05517e-13	-1.22243	0.972	0.976
Tafa3	GCL–OPL	3.06127e-17	1.22788e-13	-0.950678	1	0.976
Efl1	GCL–OPL	3.55395e-17	1.42549e-13	-0.554691	0.944	1
Cplane2	GCL–OPL	3.81773e-17	1.53129e-13	-1.16322	0.931	0.976
1110019D14Rik	GCL–OPL	3.82978e-17	1.53612e-13	-1.97318	0.639	0.976
D930015M05Rik	GCL–OPL	4.41068e-17	1.76912e-13	-2.22884	0.5	0.952
4930553P18Rik	GCL–OPL	4.41068e-17	1.76912e-13	-2.38606	0.5	0.952
5830417I10Rik	GCL–OPL	4.68112e-17	1.8776e-13	-0.540755	0.958	0.976
2610037D02Rik	GCL–OPL	5.49304e-17	2.20326e-13	-1.1905	0.847	0.976
5730522E02Rik	GCL–OPL	6.06287e-17	2.43182e-13	-0.75376	0.889	0.976
6030443J06Rik	GCL–OPL	6.67849e-17	2.67874e-13	-1.97507	0.403	0.952
Agrp	GCL–OPL	8.47459e-17	3.39916e-13	-1.1425	0.806	0.976
P3h2	GCL–OPL	9.20361e-17	3.69157e-13	-1.70166	0.486	0.976
Cfap47	GCL–OPL	1.23359e-16	4.94794e-13	1.39412	0.917	0.071
Iqschfp	GCL–OPL	1.42501e-16	5.71573e-13	1.82897	0.958	0.095
Selenom	GCL–OPL	2.75991e-16	1.107e-12	-0.594455	0.931	0.976
4933424G05Rik	GCL–OPL	4.12983e-16	1.65647e-12	1.78097	0.972	0.452
Cplane1	GCL–OPL	5.00632e-16	2.00803e-12	-0.517016	0.889	0.976
9430041J12Rik	GCL–OPL	9.06143e-16	3.63454e-12	-0.735577	0.986	0.952
Phospho1	GCL–OPL	1.84518e-15	7.401e-12	-0.590533	0.944	0.952
9430091E24Rik	GCL–OPL	2.69183e-15	1.07969e-11	-1.1165	0.764	0.952
Sema3c	GCL–OPL	3.83953e-15	1.54004e-11	1.69438	0.847	0.024
B3galt1	GCL–OPL	7.50035e-15	3.00839e-11	1.50468	0.861	0.119
Tra2a	GCL–OPL	7.71771e-15	3.09557e-11	-1.15847	0.875	0.952
Wdr20	GCL–OPL	7.99733e-15	3.20773e-11	-0.71507	0.778	1
Cul4b	GCL–OPL	1.14894e-14	4.60839e-11	1.62431	0.819	0
Actr1a	GCL–OPL	1.9774e-14	7.93137e-11	1.53014	0.972	0.643
Ppil4	GCL–OPL	1.98779e-14	7.97303e-11	1.10212	0.847	0.119
Umad1	GCL–OPL	2.6231e-14	1.05213e-10	-0.660506	0.847	0.952
Sem1	GCL–OPL	3.139e-14	1.25905e-10	-0.521713	0.972	1
Crppa	GCL–OPL	4.02188e-14	1.61318e-10	-0.507315	0.958	0.976
Prdx1	GCL–OPL	4.9444e-14	1.9832e-10	-0.816203	0.847	0.952
Gm45929	GCL–OPL	5.13164e-14	2.0583e-10	1.31127	0.986	0.619
Dpf2	GCL–OPL	6.45858e-14	2.59054e-10	1.59104	0.903	0.286
Klrb1c	GCL–OPL	6.83281e-14	2.74064e-10	-0.779068	0.861	0.952
Septin2	GCL–OPL	7.24624e-14	2.90647e-10	1.08972	0.972	0.81
Mccc1os	GCL–OPL	8.4248e-14	3.37919e-10	-0.793922	0.944	0.976
Ripor2	GCL–OPL	8.77268e-14	3.51872e-10	-0.531752	0.931	0.952
Zfp951	GCL–OPL	3.7651e-13	1.51018e-09	-0.8293	0.806	0.929
Frg2f1	GCL–OPL	4.01758e-13	1.61145e-09	-0.936338	0.861	0.976
Tesc	GCL–OPL	4.19819e-13	1.68389e-09	1.6173	0.861	0.167
1500004A13Rik	GCL–OPL	4.32494e-13	1.73474e-09	-0.926924	0.764	0.952
Dph7	GCL–OPL	6.96011e-13	2.7917e-09	1.18866	0.986	0.571
Celrr	GCL–OPL	7.14713e-13	2.86671e-09	0.868882	0.972	0.857
Mia3	GCL–OPL	1.55595e-12	6.24093e-09	-1.62156	0.486	0.881
Ppp3r1	GCL–OPL	1.63581e-12	6.56122e-09	0.969041	0.931	0.667
Dpf1	GCL–OPL	1.69524e-12	6.79962e-09	1.12123	0.986	0.476
4732471J01Rik	GCL–OPL	1.94759e-12	7.8118e-09	-1.48337	0.556	0.881
Ak5	GCL–OPL	2.56625e-12	1.02932e-08	1.45059	0.889	0.262
Catspere2	GCL–OPL	3.42193e-12	1.37254e-08	-0.769121	0.917	0.952
H2bc6	GCL–OPL	3.61612e-12	1.45043e-08	-1.05217	0.653	0.952
Dctn1	GCL–OPL	5.31768e-12	2.13292e-08	0.855513	0.986	0.69
Slc8b1	GCL–OPL	8.21179e-12	3.29375e-08	-0.604647	0.972	0.952
Cyren	GCL–OPL	1.08828e-11	4.36509e-08	0.552659	0.958	0.905
Dync1li2	GCL–OPL	1.20165e-11	4.81983e-08	-0.505558	0.931	0.929
Mkln1os	GCL–OPL	1.32077e-11	5.29761e-08	1.03629	0.861	0.429
Zfp983	GCL–OPL	1.35338e-11	5.42841e-08	1.2027	0.917	0.31
Peak1	GCL–OPL	1.75969e-11	7.0581e-08	-0.562858	0.903	0.952
Zfp932	GCL–OPL	2.28952e-11	9.18325e-08	-0.738114	0.792	0.929
Trp53rkb	GCL–OPL	4.02052e-11	1.61263e-07	1.3786	0.903	0.619
Cyp2j9	GCL–OPL	5.21193e-11	2.0905e-07	-1.72	0.139	0.667
Hnrnpk	GCL–OPL	5.22253e-11	2.09476e-07	-0.557489	1	1
Fbxo41	GCL–OPL	8.86857e-11	3.55718e-07	1.47436	0.819	0.167
Ap1s2	GCL–OPL	1.27515e-10	5.11461e-07	1.08852	1	0.333
Tbc1d32	GCL–OPL	1.41213e-10	5.66406e-07	0.743343	0.972	0.786
Spindoc	GCL–OPL	1.41213e-10	5.66406e-07	-0.762785	0.861	0.976
Pdcd4	GCL–OPL	1.90675e-10	7.64798e-07	1.27033	0.736	0.143
Pcdha1	GCL–OPL	1.92054e-10	7.7033e-07	-0.705493	0.875	0.952
Bmt2	GCL–OPL	1.95647e-10	7.84742e-07	-0.539287	0.861	0.905
Atp5e	GCL–OPL	2.19407e-10	8.8004e-07	-0.533398	1	0.976
Dgkb	GCL–OPL	3.08817e-10	1.23867e-06	-0.750488	1	0.929
Lrrc40	GCL–OPL	4.61282e-10	1.8502e-06	-0.592426	0.792	0.881
Saxo2	GCL–OPL	5.75686e-10	2.30908e-06	0.945629	0.958	0.619
4933407K13Rik	GCL–OPL	6.19525e-10	2.48491e-06	0.701241	1	0.738
Taok3	GCL–OPL	9.01342e-10	3.61528e-06	1.24044	0.847	0.238
3830406C13Rik	GCL–OPL	1.26646e-09	5.07977e-06	-0.543031	0.875	0.929
Trmt1l	GCL–OPL	1.28437e-09	5.1516e-06	1.53701	0.736	0.095
Cep295	GCL–OPL	1.57659e-09	6.32371e-06	0.562708	0.903	0.881
Btaf1	GCL–OPL	1.57691e-09	6.325e-06	1.37764	0.819	0.238
Tubg2	GCL–OPL	2.96355e-09	1.18868e-05	1.5149	0.694	0.119
Azin2	GCL–OPL	3.1469e-09	1.26222e-05	-0.652077	0.861	0.905
Ncl	GCL–OPL	4.31794e-09	1.73193e-05	-0.548283	0.986	0.905
Cmtr1	GCL–OPL	5.82462e-09	2.33625e-05	-0.717325	0.75	0.905
Insyn1	GCL–OPL	6.29204e-09	2.52374e-05	-0.541197	0.833	0.905
Thoc1	GCL–OPL	7.2248e-09	2.89787e-05	0.802932	0.556	0
Usp16	GCL–OPL	8.26509e-09	3.31513e-05	0.596166	0.611	0.024
6820431F20Rik	GCL–OPL	9.01317e-09	3.61518e-05	0.556524	0.958	0.786
Ercc5	GCL–OPL	1.24277e-08	4.98475e-05	1.16395	0.75	0.238
2810410L24Rik	GCL–OPL	1.4526e-08	5.82637e-05	-0.515953	0.903	0.952
Rai14	GCL–OPL	1.46829e-08	5.8893e-05	1.53292	0.597	0.071
Ankrd33b	GCL–OPL	1.52865e-08	6.13143e-05	0.973443	0.903	0.381
Sv2c	GCL–OPL	1.64767e-08	6.60881e-05	1.37492	0.778	0.119
Scaf8	GCL–OPL	1.6966e-08	6.80507e-05	0.81891	0.875	0.476
Sh3bgrl2	GCL–OPL	2.24941e-08	9.02237e-05	1.14987	0.806	0.357
Pisd	GCL–OPL	2.29412e-08	9.20173e-05	-0.508872	0.847	0.881
Slc39a12	GCL–OPL	2.47796e-08	9.93909e-05	-1.12503	0.222	0.643
Ppp3ca	GCL–OPL	2.78894e-08	0.000111864	-0.539124	1	0.905
Panx1	GCL–OPL	3.17941e-08	0.000127526	1.32487	0.639	0.119
Kcnb2	GCL–OPL	3.64141e-08	0.000146057	0.572596	0.903	0.19
Auh	GCL–OPL	3.98292e-08	0.000159755	1.11247	0.889	0.619
Scaf1	GCL–OPL	4.04685e-08	0.000162319	0.909839	0.806	0.405
Adgrf5	GCL–OPL	4.97037e-08	0.000199362	-0.58262	0.889	0.881
Prr14l	GCL–OPL	5.36904e-08	0.000215352	0.975016	0.875	0.476
Dym	GCL–OPL	5.65584e-08	0.000226856	0.973914	0.847	0.357
Leo1	GCL–OPL	7.08643e-08	0.000284237	1.04215	0.75	0.286
Igsf5	GCL–OPL	8.34631e-08	0.00033477	1.51879	0.556	0.024
1700030K09Rik	GCL–OPL	9.61904e-08	0.00038582	0.932033	0.875	0.524
Hexb	GCL–OPL	1.48285e-07	0.00059477	0.774433	0.833	0.548
Anxa7	GCL–OPL	1.58762e-07	0.000636793	1.12235	0.708	0.262
Cox5a	GCL–OPL	1.85433e-07	0.000743772	-0.534587	1	0.976
Lzts1	GCL–OPL	1.9844e-07	0.000795943	1.25042	0.764	0.119
Xpnpep1	GCL–OPL	2.01342e-07	0.000807582	0.858067	0.778	0.381
Luzp1	GCL–OPL	2.05019e-07	0.00082233	1.08942	0.833	0.524
Rcl1	GCL–OPL	2.13864e-07	0.00085781	1.14647	0.778	0.286
Trmt1	GCL–OPL	2.17206e-07	0.000871211	0.997122	0.819	0.286
Gprasp1	GCL–OPL	2.40722e-07	0.000965536	-0.602509	0.833	0.857
Pex1	GCL–OPL	2.42989e-07	0.00097463	0.991546	0.722	0.333
Memo1	GCL–OPL	2.72331e-07	0.00109232	0.868287	0.736	0.31
Mast3	GCL–OPL	2.86287e-07	0.0011483	0.749087	0.944	0.476
Sp3os	GCL–OPL	2.90817e-07	0.00116647	-0.668344	0.708	0.881
Nsd3	GCL–OPL	2.95871e-07	0.00118674	-0.628419	0.75	0.905
Asic2	GCL–OPL	2.99878e-07	0.00120281	0.917494	0.917	0.31
Mgrn1	GCL–OPL	3.57998e-07	0.00143593	-0.941872	0.819	0.857
Phf6	GCL–OPL	3.75241e-07	0.00150509	0.899093	0.833	0.357
Ntrk2	GCL–OPL	4.0393e-07	0.00162016	-0.573861	0.958	0.905
Prdm2	GCL–OPL	4.23447e-07	0.00169845	0.747748	0.861	0.476
Tespa1	GCL–OPL	4.90428e-07	0.00196711	-0.509204	0.875	0.976
Amz2	GCL–OPL	4.97826e-07	0.00199678	0.877587	0.833	0.357
Ccdc191	GCL–OPL	4.99631e-07	0.00200402	0.910787	0.972	0.667
Cacng3	GCL–OPL	5.16768e-07	0.00207275	0.825845	0.972	0.429
Chd2	GCL–OPL	5.50255e-07	0.00220707	0.811908	0.819	0.452
Zfp933	GCL–OPL	6.26946e-07	0.00251468	1.37987	0.514	0.071
Nup153	GCL–OPL	7.55893e-07	0.00303189	0.884368	0.778	0.333
Appbp2	GCL–OPL	8.63061e-07	0.00346174	1.10874	0.903	0.262
Slc66a1	GCL–OPL	9.50477e-07	0.00381236	0.680413	0.875	0.762
Gfod1	GCL–OPL	1.00463e-06	0.00402958	1.08212	0.861	0.238
Lgi1	GCL–OPL	1.09239e-06	0.00438157	1.12465	0.736	0.262
Arhgap20	GCL–OPL	1.60807e-06	0.00644999	0.864166	0.819	0.31
Runx1t1	GCL–OPL	1.70924e-06	0.00685575	1.06345	0.653	0.286
Pcif1	GCL–OPL	1.80509e-06	0.00724022	0.776453	0.639	0.143
Evi5l	GCL–OPL	1.90687e-06	0.00764845	1.09534	0.819	0.167
Zfp970	GCL–OPL	2.0049e-06	0.00804166	-0.8564	0.597	0.786
Synpo	GCL–OPL	2.15204e-06	0.00863182	0.606851	0.972	0.571
Cacfd1	GCL–OPL	2.16695e-06	0.00869164	0.959127	0.708	0.286
Lrp1b	GCL–OPL	2.16759e-06	0.00869419	1.05411	0.528	0.095
Lrp6	GCL–OPL	2.20818e-06	0.00885702	0.842411	0.833	0.357
Trim3	GCL–OPL	2.41201e-06	0.00967458	0.798944	0.847	0.405
Entpd6	GCL–OPL	2.44353e-06	0.009801	0.701469	0.806	0.548
Snx7	GCL–OPL	2.56615e-06	0.0102928	0.943588	0.958	0.333
Hmgxb3	GCL–OPL	2.99407e-06	0.0120092	0.951302	0.819	0.333
Eed	GCL–OPL	3.0356e-06	0.0121758	1.20843	0.569	0.143
Cebpz	GCL–OPL	3.36191e-06	0.0134846	0.728566	0.861	0.452
Nedd4l	GCL–OPL	3.5487e-06	0.0142338	0.737061	0.806	0.429
Ebna1bp2	GCL–OPL	3.71688e-06	0.0149084	1.12439	0.611	0.19
Asxl2	GCL–OPL	3.97955e-06	0.015962	1.08726	0.681	0.19
Rnf167	GCL–OPL	4.1558e-06	0.0166689	0.756511	0.917	0.429
C87436	GCL–OPL	4.79217e-06	0.0192214	1.00311	0.597	0.119
Asb3	GCL–OPL	4.91743e-06	0.0197238	1.2242	0.389	0
Chd7	GCL–OPL	6.66021e-06	0.0267141	0.942674	0.5	0.071
Atg4c	GCL–OPL	7.02394e-06	0.028173	0.806981	0.75	0.429
Tln1	GCL–OPL	7.21532e-06	0.0289407	0.927564	0.722	0.214
Samd12	GCL–OPL	7.22178e-06	0.0289666	1.10772	0.625	0.119
Adamts19	GCL–OPL	7.44428e-06	0.029859	0.999223	0.681	0.19
Txnrd2	GCL–OPL	8.10467e-06	0.0325078	0.953447	0.5	0.095
Spata2l	GCL–OPL	8.1626e-06	0.0327402	1.08803	0.681	0.238
Arap2	GCL–OPL	8.89723e-06	0.0356868	-0.538508	0.819	0.857
Mdm1	GCL–OPL	9.0681e-06	0.0363721	0.988366	0.514	0.071
Dnajc19	GCL–OPL	9.18407e-06	0.0368373	0.888027	0.681	0.333
Dcun1d1	GCL–OPL	9.85296e-06	0.0395202	0.886991	0.611	0.238
Clk2	GCL–OPL	1.02773e-05	0.0412221	0.79431	0.75	0.357
Klf10	GCL–OPL	1.0689e-05	0.0428734	0.9531	0.861	0.333
Dock1	GCL–OPL	1.07145e-05	0.0429758	-0.665014	0.639	0.738
Ptpn5	GCL–OPL	1.07323e-05	0.0430473	0.847101	0.944	0.381
Eml2	GCL–OPL	1.08832e-05	0.0436525	0.883627	0.764	0.357
Gucy2g	GCL–OPL	1.1282e-05	0.045252	0.888576	0.403	0.024
Nbas	GCL–OPL	1.13724e-05	0.0456147	1.00844	0.653	0.19
Erbb4	GCL–OPL	1.17706e-05	0.0472119	0.848056	0.875	0.31
Rbm4b	GCL–OPL	1.20223e-05	0.0482216	1.08802	0.528	0.095
Rnf2	GCL–OPL	1.21276e-05	0.048644	0.593498	0.917	0.643
Stxbp5l	GCL–OPL	1.21924e-05	0.0489036	0.517851	0.583	0.143
4933406I18Rik	GCL–GL	1.26445e-25	5.07169e-22	1.78192	0.986	0.132
Ppp4r1l-ps	GCL–GL	1.16782e-24	4.68412e-21	-2.11601	0.514	1
Nlrp5-ps	GCL–GL	1.69661e-24	6.80511e-21	-1.00332	0.75	1
D930015M05Rik	GCL–GL	8.31106e-24	3.33357e-20	-2.05215	0.5	0.985
4933424G05Rik	GCL–GL	1.23066e-23	4.93616e-20	1.82213	0.972	0.309
4732471J01Rik	GCL–GL	5.22626e-23	2.09625e-19	-1.49451	0.556	0.985
4930553P18Rik	GCL–GL	6.6552e-23	2.6694e-19	-2.15266	0.5	0.971
1700086O06Rik	GCL–GL	9.29359e-23	3.72766e-19	-1.44752	0.819	0.985
2210408F21Rik	GCL–GL	1.99384e-22	7.99728e-19	-0.970914	0.917	0.985
Tafa3	GCL–GL	2.00558e-22	8.04437e-19	-0.6672	1	0.985
4930447N08Rik	GCL–GL	7.63036e-22	3.06054e-18	1.16604	1	0.882
Cracdl	GCL–GL	9.32576e-22	3.74056e-18	-1.43504	0.653	0.971
1110019D14Rik	GCL–GL	2.18087e-21	8.74746e-18	-1.81444	0.639	0.971
Ankdd1a	GCL–GL	4.89958e-21	1.96522e-17	1.89744	0.972	0.721
6530411M01Rik	GCL–GL	5.36996e-21	2.15389e-17	1.52596	0.958	0.471
Car5a	GCL–GL	6.94044e-21	2.78381e-17	-0.704076	0.972	0.985
9430091E24Rik	GCL–GL	1.12352e-20	4.50644e-17	-0.970625	0.764	0.971
1700029I15Rik	GCL–GL	1.18801e-20	4.76512e-17	1.39296	1	0.779
Ccdc191	GCL–GL	1.62908e-20	6.53422e-17	1.72361	0.972	0.324
6030443J06Rik	GCL–GL	3.30566e-20	1.3259e-16	-1.57132	0.403	0.941
2610316D01Rik	GCL–GL	3.85578e-20	1.54655e-16	-0.824388	0.917	0.971
Large2	GCL–GL	4.03597e-20	1.61883e-16	-0.920358	0.972	0.971
Vmn2r57	GCL–GL	7.9163e-20	3.17523e-16	-1.73934	0.236	0.897
Adgrf5	GCL–GL	9.65732e-20	3.87355e-16	-0.67211	0.889	0.971
Cplane2	GCL–GL	1.54867e-19	6.2117e-16	-0.969289	0.931	1
Sema3c	GCL–GL	1.72968e-19	6.93775e-16	1.66602	0.847	0.118
A630089N07Rik	GCL–GL	8.9709e-19	3.59823e-15	-0.935385	0.903	0.941
Adgrg6	GCL–GL	9.69438e-19	3.88842e-15	-1.21897	0.069	0.868
Gm10865	GCL–GL	2.16157e-18	8.67004e-15	1.67055	0.986	0.279
Tra2a	GCL–GL	3.2367e-18	1.29824e-14	-0.919222	0.875	0.985
Actr1a	GCL–GL	3.43303e-18	1.37699e-14	1.25076	0.972	0.897
Iqschfp	GCL–GL	8.85072e-18	3.55002e-14	1.48929	0.958	0.353
P3h2	GCL–GL	2.04112e-17	8.18693e-14	-1.27554	0.486	0.926
Dpf2	GCL–GL	2.19845e-17	8.81798e-14	1.64577	0.903	0.529
Ppil4	GCL–GL	2.41253e-17	9.67666e-14	1.06609	0.847	0.294
Morf4l1	GCL–GL	3.32951e-17	1.33547e-13	0.816728	0.972	0.868
Cul4b	GCL–GL	4.25303e-17	1.70589e-13	1.47959	0.819	0.132
Cyp2j9	GCL–GL	6.09964e-17	2.44656e-13	-1.20525	0.139	0.779
Stard9	GCL–GL	3.26277e-16	1.3087e-12	-0.525553	0.75	0.985
Agrp	GCL–GL	7.43729e-16	2.9831e-12	-0.796054	0.806	0.971
Cfap47	GCL–GL	7.92201e-16	3.17752e-12	0.995702	0.917	0.147
3830408C21Rik	GCL–GL	9.39648e-16	3.76893e-12	1.159	0.875	0.706
Septin2	GCL–GL	1.16755e-15	4.68305e-12	0.701382	0.972	0.912
B3galt1	GCL–GL	1.62497e-15	6.51776e-12	1.3575	0.861	0.426
Mia3	GCL–GL	1.64829e-15	6.61128e-12	-1.25219	0.486	0.882
Umad1	GCL–GL	1.89985e-15	7.62029e-12	-0.508619	0.847	0.971
Rsph14	GCL–GL	3.08956e-15	1.23922e-11	1.22079	0.986	0.721
Zfp970	GCL–GL	3.03605e-14	1.21776e-10	-1.16216	0.597	0.926
Dpf1	GCL–GL	1.18025e-13	4.73399e-10	1.01253	0.986	0.676
Cfap410	GCL–GL	1.72666e-13	6.92564e-10	-0.527563	0.847	0.926
H2bc6	GCL–GL	2.90273e-13	1.16429e-09	-0.951593	0.653	0.926
Catspere2	GCL–GL	3.91794e-13	1.57148e-09	-0.714651	0.917	0.926
Frg2f1	GCL–GL	4.21251e-13	1.68964e-09	-0.808482	0.861	0.926
Prelid3a	GCL–GL	4.41438e-13	1.77061e-09	0.666392	0.972	0.853
Rptor	GCL–GL	5.28387e-13	2.11936e-09	-1.28976	0.292	0.75
Dgkb	GCL–GL	7.10435e-13	2.84955e-09	-0.55993	1	0.971
Nsa2	GCL–GL	1.27666e-12	5.12067e-09	1.16136	0.875	0.368
Kalrn	GCL–GL	1.42049e-12	5.69758e-09	0.801401	0.944	0.324
Epha6	GCL–GL	1.54136e-12	6.1824e-09	0.904093	0.736	0.074
Rab37	GCL–GL	1.54236e-12	6.18641e-09	-1.21228	0.389	0.794
Sptbn4	GCL–GL	1.71924e-12	6.89585e-09	-1.04918	0.514	0.838
Mgrn1	GCL–GL	2.20177e-12	8.8313e-09	-0.9443	0.819	0.941
1700086L19Rik	GCL–GL	3.47419e-12	1.3935e-08	0.508936	0.944	0.941
1500004A13Rik	GCL–GL	3.60254e-12	1.44498e-08	-0.684302	0.764	0.956
Usp16	GCL–GL	4.09315e-12	1.64176e-08	0.773424	0.611	0.059
2610037D02Rik	GCL–GL	4.86517e-12	1.95142e-08	-0.661901	0.847	0.926
Zfp951	GCL–GL	6.9674e-12	2.79462e-08	-0.602417	0.806	0.956
Capza1	GCL–GL	8.80195e-12	3.53046e-08	-0.931999	0.639	0.824
Paip2b	GCL–GL	9.10826e-12	3.65332e-08	-0.673432	0.014	0.544
Thoc1	GCL–GL	2.18389e-11	8.75958e-08	0.801104	0.556	0.044
Pisd-ps2	GCL–GL	3.76418e-11	1.50981e-07	0.586176	0.986	0.897
Luzp1	GCL–GL	4.88755e-11	1.9604e-07	1.37659	0.833	0.691
Slc39a12	GCL–GL	4.9708e-11	1.99379e-07	-0.908283	0.222	0.676
2700046A07Rik	GCL–GL	5.35908e-11	2.14953e-07	-0.503193	0.972	0.941
Trp53rkb	GCL–GL	7.57631e-11	3.03886e-07	1.03075	0.903	0.794
Prr14l	GCL–GL	8.82534e-11	3.53984e-07	1.02254	0.875	0.574
E2f6	GCL–GL	1.13315e-10	4.54507e-07	-1.30891	0.222	0.676
Kcnb2	GCL–GL	1.27282e-10	5.10529e-07	0.594301	0.903	0.235
Chd8	GCL–GL	1.36457e-10	5.47331e-07	-0.969766	0.25	0.691
Auh	GCL–GL	1.4785e-10	5.93027e-07	1.11245	0.889	0.662
Zfp282	GCL–GL	1.59079e-10	6.38066e-07	1.41135	0.625	0.118
Mkln1os	GCL–GL	4.15216e-10	1.66543e-06	0.604148	0.861	0.338
Dync1i1	GCL–GL	4.26532e-10	1.71082e-06	-0.670148	0.389	0.779
Cep295	GCL–GL	8.60433e-10	3.4512e-06	0.543867	0.903	0.912
Gfod1	GCL–GL	1.7184e-09	6.89248e-06	1.16745	0.861	0.324
Capn5	GCL–GL	2.31254e-09	9.27559e-06	-0.644378	0.556	0.824
Gm45929	GCL–GL	3.17624e-09	1.27399e-05	0.695843	0.986	0.838
Nrp1	GCL–GL	3.27657e-09	1.31423e-05	-0.538931	0.681	0.882
Lzts1	GCL–GL	3.44054e-09	1.38e-05	1.30467	0.764	0.132
Gm20716	GCL–GL	3.79918e-09	1.52385e-05	-0.61229	0.875	0.912
Igsf5	GCL–GL	8.85802e-09	3.55295e-05	1.33524	0.556	0.059
Zfp983	GCL–GL	1.04054e-08	4.17359e-05	0.70185	0.917	0.706
Astn2	GCL–GL	1.13581e-08	4.55572e-05	-1.24784	0.236	0.632
Xpnpep1	GCL–GL	1.14519e-08	4.59336e-05	0.949637	0.778	0.559
Mitf	GCL–GL	2.12051e-08	8.50536e-05	-0.673304	0.542	0.765
Btaf1	GCL–GL	3.00412e-08	0.000120495	1.06809	0.819	0.574
Shisa6	GCL–GL	4.40197e-08	0.000176563	-1.02272	0.389	0.691
Ankrd33b	GCL–GL	7.25218e-08	0.000290885	0.874635	0.903	0.485
Plxna4	GCL–GL	1.07861e-07	0.000432629	-0.858451	0.278	0.632
Spata2l	GCL–GL	1.16115e-07	0.000465737	1.12704	0.681	0.221
Lnx1	GCL–GL	1.22263e-07	0.000490398	-0.506648	0.681	0.809
Sgms1	GCL–GL	1.23935e-07	0.000497105	-0.514593	0.625	0.779
Slc66a1	GCL–GL	1.4077e-07	0.00056463	0.598038	0.875	0.824
Pdcd4	GCL–GL	1.94828e-07	0.000781454	0.784243	0.736	0.382
Deptor	GCL–GL	1.94828e-07	0.000781454	-0.652808	0.417	0.721
Lrp6	GCL–GL	2.15402e-07	0.000863977	0.766431	0.833	0.5
Ak5	GCL–GL	2.5705e-07	0.00103103	0.946872	0.889	0.471
Adam23	GCL–GL	2.84875e-07	0.00114263	-0.578891	0.667	0.897
Rasgrp2	GCL–GL	7.68972e-07	0.00308435	0.944221	0.625	0.265
Kcnd3os	GCL–GL	1.0984e-06	0.00440568	-0.731418	0.458	0.853
Adcy8	GCL–GL	1.21655e-06	0.00487957	-0.561509	0.514	0.765
Lrrcc1	GCL–GL	1.60466e-06	0.0064363	1.03107	0.5	0.162
Sh3bgrl2	GCL–GL	2.00527e-06	0.00804315	0.83044	0.806	0.338
Nmral1	GCL–GL	2.10747e-06	0.00845308	0.908343	0.611	0.221
Kcnk13	GCL–GL	2.88886e-06	0.0115872	0.87665	0.653	0.279
Mboat2	GCL–GL	4.02799e-06	0.0161563	-0.664498	0.514	0.75
Entpd6	GCL–GL	4.90381e-06	0.0196692	0.786809	0.806	0.544
Tesc	GCL–GL	6.14045e-06	0.0246294	0.820677	0.861	0.412
Abca5	GCL–GL	6.70874e-06	0.0269087	-0.53781	0.569	0.75
Syndig1	GCL–GL	6.92179e-06	0.0277633	1.0162	0.667	0.441
Trpc6	GCL–GL	6.99117e-06	0.0280416	-0.561627	0	0.25
Taok3	GCL–GL	8.79984e-06	0.0352961	0.703914	0.847	0.485
Ube3a	GCL–GL	9.01388e-06	0.0361547	0.507737	0.861	0.456
Rcl1	GCL–GL	9.58759e-06	0.0384558	0.962512	0.778	0.324
Rbm3	GCL–GL	1.03604e-05	0.0415555	-0.539082	0.681	0.779
Esyt2	GCL–GL	1.08201e-05	0.0433994	0.668335	0.847	0.441
Bnip1	GCL–GL	1.0898e-05	0.0437118	1.01437	0.583	0.265
Glce	GCL–GL	1.11019e-05	0.0445297	0.948867	0.764	0.353
Cacnb2	GCL–GL	1.16424e-05	0.0466976	-0.821096	0.444	0.662
Gcnt1	GCL–GL	1.2336e-05	0.0494798	0.75659	0.861	0.456
Adgrg6	GCL–ONL	5.28113e-25	2.11826e-21	-2.51581	0.069	1
Vmn2r57	GCL–ONL	2.33041e-23	9.34727e-20	-2.63645	0.236	1
4933406I18Rik	GCL–ONL	1.45141e-22	5.8216e-19	1.82398	0.986	0.019
4933424G05Rik	GCL–ONL	4.59206e-22	1.84187e-18	2.16665	0.972	0.019
D930015M05Rik	GCL–ONL	5.15011e-22	2.06571e-18	-2.37059	0.5	1
4930553P18Rik	GCL–ONL	5.15011e-22	2.06571e-18	-2.64713	0.5	1
4732471J01Rik	GCL–ONL	7.23469e-22	2.90184e-18	-1.87335	0.556	1
Rsph14	GCL–ONL	7.91067e-22	3.17297e-18	2.28412	0.986	0.17
Cracdl	GCL–ONL	1.26427e-21	5.07099e-18	-1.75428	0.653	1
Nlrp5-ps	GCL–ONL	1.37932e-21	5.53247e-18	-1.20483	0.75	1
4930447N08Rik	GCL–ONL	1.4616e-21	5.86247e-18	1.20074	1	0.717
A630089N07Rik	GCL–ONL	1.56945e-21	6.29508e-18	-1.31279	0.903	1
Niban3	GCL–ONL	1.57967e-21	6.33605e-18	-0.666488	0.944	1
3300002I08Rik	GCL–ONL	1.57967e-21	6.33605e-18	-0.724071	0.944	1
Faap100	GCL–ONL	1.57967e-21	6.33605e-18	-0.569102	0.944	1
Man2c1os	GCL–ONL	1.57967e-21	6.33605e-18	-0.710519	0.944	1
5830417I10Rik	GCL–ONL	1.581e-21	6.34141e-18	-0.651932	0.958	1
Pak5	GCL–ONL	1.581e-21	6.34141e-18	-0.581671	0.958	1
Prxl2c	GCL–ONL	1.581e-21	6.34141e-18	-0.520333	0.958	1
5430402O13Rik	GCL–ONL	1.581e-21	6.34141e-18	-0.691175	0.958	1
1700084F23Rik	GCL–ONL	1.581e-21	6.34141e-18	-0.565656	0.958	1
Car5a	GCL–ONL	1.58167e-21	6.34409e-18	-1.04314	0.972	1
Nim1k	GCL–ONL	1.58167e-21	6.34409e-18	-0.550645	0.972	1
Nkiras2	GCL–ONL	1.58167e-21	6.34409e-18	-0.504188	0.972	1
LTO1	GCL–ONL	1.58167e-21	6.34409e-18	-0.620894	0.972	1
Prmt9	GCL–ONL	1.5819e-21	6.34499e-18	-0.519503	0.986	1
Tafa3	GCL–ONL	1.5819e-21	6.34499e-18	-1.10645	1	1
Camk1d	GCL–ONL	1.65986e-21	6.65769e-18	-0.75822	1	1
9430091E24Rik	GCL–ONL	1.7935e-21	7.19375e-18	-1.36374	0.764	1
Dctn1	GCL–ONL	2.85095e-21	1.14351e-17	1.81221	0.986	0.321
Efl1	GCL–ONL	3.09099e-21	1.2398e-17	-0.645255	0.944	1
Dpp10	GCL–ONL	3.09529e-21	1.24152e-17	-0.590868	1	1
Zfp970	GCL–ONL	3.27181e-21	1.31232e-17	-2.12841	0.597	1
Atad3aos	GCL–ONL	7.34201e-21	2.94488e-17	-2.10563	0.722	1
Ankdd1a	GCL–ONL	1.08556e-20	4.35418e-17	2.16025	0.972	0.302
Septin2	GCL–ONL	1.45887e-20	5.85153e-17	2.17373	0.972	0.34
1700102P08Rik	GCL–ONL	1.47737e-20	5.92572e-17	-0.500027	0.972	1
Dpf1	GCL–ONL	2.51581e-20	1.00909e-16	2.08914	0.986	0.17
Atp5b	GCL–ONL	2.71497e-20	1.08897e-16	-0.566739	1	1
Mrtfa	GCL–ONL	3.53879e-20	1.41941e-16	-0.63862	0.847	0.981
Mrpl58	GCL–ONL	4.31161e-20	1.72939e-16	-0.549618	0.944	0.981
Epb41	GCL–ONL	4.41856e-20	1.77229e-16	-0.589231	0.958	0.981
Fam204a	GCL–ONL	4.41856e-20	1.77229e-16	-0.517034	0.958	0.981
0610010F05Rik	GCL–ONL	4.52577e-20	1.81528e-16	-0.568229	0.972	0.981
Ecpas	GCL–ONL	4.7405e-20	1.90141e-16	-0.636169	0.958	1
1700029I15Rik	GCL–ONL	4.82717e-20	1.93618e-16	1.32733	1	0.792
Ripor2	GCL–ONL	5.81478e-20	2.33231e-16	-0.741457	0.931	0.981
Agrp	GCL–ONL	5.82087e-20	2.33475e-16	-1.26961	0.806	0.981
Syt7	GCL–ONL	6.86265e-20	2.75261e-16	-0.54941	0.972	0.981
Gpt2	GCL–ONL	1.00459e-19	4.02942e-16	-0.536594	0.903	0.981
Dgkb	GCL–ONL	1.19242e-19	4.78281e-16	-1.01056	1	1
Capn5	GCL–ONL	1.38477e-19	5.55432e-16	-1.17663	0.556	0.981
6820431F20Rik	GCL–ONL	4.16308e-19	1.66981e-15	-0.749886	0.958	0.981
Tra2a	GCL–ONL	4.46984e-19	1.79285e-15	-1.23666	0.875	0.981
Sox1ot	GCL–ONL	5.45668e-19	2.18868e-15	-0.580093	0.958	0.981
Mterf3	GCL–ONL	5.58709e-19	2.24098e-15	-0.511643	0.972	1
Cop1	GCL–ONL	7.98392e-19	3.20235e-15	-0.804352	0.944	0.981
Phospho1	GCL–ONL	1.04234e-18	4.18085e-15	-0.644246	0.944	0.962
Pak1	GCL–ONL	1.19616e-18	4.7978e-15	-0.500009	0.986	0.962
Sema3c	GCL–ONL	4.09028e-18	1.64061e-14	1.70878	0.847	0
Zfp862-ps	GCL–ONL	4.25596e-18	1.70707e-14	-0.595286	0.889	0.981
Selenom	GCL–ONL	5.71428e-18	2.292e-14	-0.669518	0.931	0.981
0610009E02Rik	GCL–ONL	1.11571e-17	4.47512e-14	-0.730575	0.917	0.962
Actr1a	GCL–ONL	1.13153e-17	4.53857e-14	1.78817	0.972	0.377
Umad1	GCL–ONL	1.73884e-17	6.97447e-14	-0.791117	0.847	0.962
Ccdc189	GCL–ONL	2.10032e-17	8.42437e-14	1.48199	1	0.472
Adgrf5	GCL–ONL	2.61802e-17	1.05009e-13	-0.829059	0.889	0.962
Skint6	GCL–ONL	4.0864e-17	1.63905e-13	-1.09046	0.764	0.981
Tsc22d1	GCL–ONL	4.26557e-17	1.71092e-13	-0.504304	1	0.981
Crppa	GCL–ONL	8.76065e-17	3.5139e-13	-0.65905	0.958	1
B3galt1	GCL–ONL	1.25927e-16	5.05094e-13	1.50509	0.861	0.189
Stum	GCL–ONL	1.63021e-16	6.53879e-13	-0.579195	0.917	0.962
Ndufb5	GCL–ONL	2.39224e-16	9.59528e-13	-0.563918	0.986	0.962
Cplane1	GCL–ONL	3.10565e-16	1.24568e-12	-0.531446	0.889	0.925
Zfp951	GCL–ONL	3.23833e-16	1.29889e-12	-1.0316	0.806	0.962
Cox6c	GCL–ONL	3.62161e-16	1.45263e-12	-0.531201	1	0.962
Gm20517	GCL–ONL	3.88658e-16	1.55891e-12	1.46747	1	0.434
H2bc6	GCL–ONL	4.51573e-16	1.81126e-12	-1.65816	0.653	0.943
Mccc1os	GCL–ONL	5.03151e-16	2.01814e-12	-0.668741	0.944	1
Prelid3a	GCL–ONL	7.28194e-16	2.92079e-12	-0.553061	0.972	0.981
Lars2	GCL–ONL	2.20817e-15	8.85695e-12	-0.549896	0.833	0.925
Cul4b	GCL–ONL	2.2889e-15	9.18077e-12	1.45036	0.819	0.038
2010315B03Rik	GCL–ONL	2.50677e-15	1.00547e-11	-0.527918	0.986	0.981
1700086O06Rik	GCL–ONL	2.66417e-15	1.0686e-11	-1.6359	0.819	0.925
Rapgef2	GCL–ONL	3.05452e-15	1.22517e-11	1.41477	0.931	0.34
Rita1	GCL–ONL	3.64719e-15	1.46289e-11	-0.705917	0.903	1
9230114K14Rik	GCL–ONL	5.61216e-15	2.25104e-11	1.37721	0.903	0.491
2610316D01Rik	GCL–ONL	5.6152e-15	2.25226e-11	-0.97441	0.917	0.943
1700086L19Rik	GCL–ONL	5.95046e-15	2.38673e-11	1.27524	0.944	0.509
St6gal2	GCL–ONL	7.43746e-15	2.98316e-11	-0.688608	0.847	0.981
Gpat3	GCL–ONL	1.04349e-14	4.18546e-11	-1.27953	0.847	0.943
Celrr	GCL–ONL	1.73913e-14	6.97564e-11	0.623385	0.972	0.83
P3h2	GCL–ONL	1.85824e-14	7.45339e-11	-1.40552	0.486	0.943
Bbof1	GCL–ONL	1.91207e-14	7.66933e-11	-0.514879	0.944	0.962
6030443J06Rik	GCL–ONL	2.00189e-14	8.02957e-11	-2.06482	0.403	0.849
Sdccag8	GCL–ONL	2.92345e-14	1.1726e-10	0.98426	0.875	0.17
Vmp1	GCL–ONL	3.17323e-14	1.27278e-10	-0.507403	1	1
Tespa1	GCL–ONL	4.45717e-14	1.78777e-10	-0.834623	0.875	0.943
Lypla1	GCL–ONL	4.50345e-14	1.80633e-10	-0.524999	0.847	0.887
Rpl18a	GCL–ONL	6.3266e-14	2.5376e-10	-0.56246	0.972	1
5530601H04Rik	GCL–ONL	8.41366e-14	3.37472e-10	-0.593364	0.875	0.962
Xndc1	GCL–ONL	1.25051e-13	5.01581e-10	-0.732095	0.944	1
Jam3	GCL–ONL	1.31859e-13	5.28887e-10	-0.636592	0.75	0.906
Tulp4	GCL–ONL	1.40332e-13	5.62873e-10	1.15511	0.917	0.472
Cdc42	GCL–ONL	1.75491e-13	7.03895e-10	-0.689055	1	0.962
Fyco1	GCL–ONL	1.90237e-13	7.63039e-10	-0.579831	0.819	0.925
Rps16	GCL–ONL	2.23173e-13	8.95148e-10	1.04516	1	0.566
B230307C23Rik	GCL–ONL	2.34724e-13	9.41478e-10	1.09515	0.931	0.509
Gm10865	GCL–ONL	3.04128e-13	1.21986e-09	1.51232	0.986	0.377
Psma2	GCL–ONL	3.16901e-13	1.27109e-09	0.704778	0.986	0.792
Memo1	GCL–ONL	3.17341e-13	1.27285e-09	1.26988	0.736	0.113
Iqschfp	GCL–ONL	3.26207e-13	1.30841e-09	1.35376	0.958	0.151
Maged1	GCL–ONL	3.69274e-13	1.48116e-09	-0.552156	1	0.943
Pdcd4	GCL–ONL	4.35553e-13	1.747e-09	1.25148	0.736	0.057
Sntb1	GCL–ONL	5.5134e-13	2.21142e-09	-1.79497	0.056	0.66
3830408C21Rik	GCL–ONL	6.38245e-13	2.56e-09	1.11542	0.875	0.943
Cyp2j9	GCL–ONL	6.97362e-13	2.79712e-09	-1.49305	0.139	0.698
Ino80dos	GCL–ONL	8.97154e-13	3.59848e-09	-1.02935	0.889	0.906
Auh	GCL–ONL	1.21943e-12	4.89113e-09	1.00535	0.889	0.321
Dpf2	GCL–ONL	1.30194e-12	5.22209e-09	0.940652	0.903	0.679
Marchf3	GCL–ONL	1.55456e-12	6.23533e-09	-0.931592	0.792	0.943
Usp9x	GCL–ONL	1.582e-12	6.34542e-09	0.642908	1	0.868
Cox7a2	GCL–ONL	1.7069e-12	6.84637e-09	-0.505071	1	0.943
Aldh7a1	GCL–ONL	2.08231e-12	8.35214e-09	-0.526208	0.833	0.868
Ube2d-ps	GCL–ONL	2.31684e-12	9.29286e-09	-0.771879	0.875	0.906
Uqcrh	GCL–ONL	2.44253e-12	9.79698e-09	-0.568005	1	0.962
Tubg2	GCL–ONL	2.70919e-12	1.08665e-08	1.6848	0.694	0.038
Cnot6l	GCL–ONL	3.22265e-12	1.2926e-08	1.45652	0.736	0.113
Mest	GCL–ONL	3.78231e-12	1.51709e-08	-1.15298	0.653	0.925
Klrb1c	GCL–ONL	5.3312e-12	2.13834e-08	-0.689106	0.861	0.925
Adarb2	GCL–ONL	6.46529e-12	2.59323e-08	1.22567	0.833	0.132
6530411M01Rik	GCL–ONL	7.04613e-12	2.8262e-08	-0.671318	0.958	1
Ahnak	GCL–ONL	7.11655e-12	2.85445e-08	-0.695873	0.694	0.887
Usp16	GCL–ONL	8.82426e-12	3.53941e-08	0.789254	0.611	0
Azin2	GCL–ONL	1.29829e-11	5.20744e-08	-1.32718	0.861	0.887
Sfi1	GCL–ONL	1.35135e-11	5.42026e-08	1.082	0.889	0.472
Trp53rkb	GCL–ONL	1.39905e-11	5.61158e-08	-0.653629	0.903	0.962
Gm20498	GCL–ONL	1.41979e-11	5.69476e-08	-0.95766	0.667	0.943
Zbtb20	GCL–ONL	1.96406e-11	7.87785e-08	0.847592	0.944	0.604
Gon7	GCL–ONL	3.37716e-11	1.35458e-07	-0.547527	0.903	0.925
Prickle1	GCL–ONL	3.37891e-11	1.35528e-07	1.21824	0.958	0.377
Ap3s1	GCL–ONL	3.61126e-11	1.44847e-07	0.894015	0.958	0.566
Frg2f1	GCL–ONL	3.70092e-11	1.48444e-07	-0.930437	0.861	0.943
Stxbp5l	GCL–ONL	3.87993e-11	1.55624e-07	0.851628	0.583	0
Uqcr10	GCL–ONL	3.92379e-11	1.57383e-07	-0.516783	1	0.943
Kcnh5	GCL–ONL	5.31289e-11	2.131e-07	1.19444	0.944	0.226
Luzp1	GCL–ONL	5.47912e-11	2.19768e-07	1.27167	0.833	0.491
Trf	GCL–ONL	5.83977e-11	2.34233e-07	-0.508942	0.944	0.925
Txndc11	GCL–ONL	8.00118e-11	3.20927e-07	1.10104	0.569	0
Ppp2r5c	GCL–ONL	9.44216e-11	3.78725e-07	-0.731129	0.889	0.906
Rmdn1	GCL–ONL	1.22242e-10	4.90313e-07	1.19527	0.653	0.075
Cacng3	GCL–ONL	1.33676e-10	5.36176e-07	1.21026	0.972	0.321
Shld2	GCL–ONL	1.34444e-10	5.39255e-07	0.992879	1	0.566
Thoc1	GCL–ONL	1.63215e-10	6.54657e-07	0.802932	0.556	0
Prdm10	GCL–ONL	1.71296e-10	6.8707e-07	-0.543526	0.792	0.962
Cdh10	GCL–ONL	1.71908e-10	6.89523e-07	1.21604	0.708	0.132
Eloc	GCL–ONL	1.88225e-10	7.54969e-07	-0.695183	0.875	0.925
Lrp4	GCL–ONL	2.01649e-10	8.08812e-07	-0.513809	0.833	0.906
Slc66a1	GCL–ONL	2.44159e-10	9.79321e-07	0.931956	0.875	0.547
Prdm2	GCL–ONL	3.01233e-10	1.20824e-06	1.24256	0.861	0.283
5730522E02Rik	GCL–ONL	3.29363e-10	1.32107e-06	-0.518724	0.889	0.943
Cox5a	GCL–ONL	3.33688e-10	1.33842e-06	-0.594647	1	0.925
Hira	GCL–ONL	3.78725e-10	1.51907e-06	1.42267	0.75	0.189
Spata2l	GCL–ONL	4.88062e-10	1.95762e-06	1.55241	0.681	0.113
Cfap47	GCL–ONL	4.89427e-10	1.96309e-06	0.712658	0.917	0.377
Rasgrp2	GCL–ONL	5.59355e-10	2.24357e-06	1.30425	0.625	0.075
Rprd1a	GCL–ONL	5.7496e-10	2.30616e-06	0.681102	0.889	0.623
Sgcd	GCL–ONL	6.41282e-10	2.57218e-06	-1.48874	0.125	0.642
Klf10	GCL–ONL	9.83591e-10	3.94518e-06	1.25234	0.861	0.302
Sipa1l3	GCL–ONL	9.83591e-10	3.94518e-06	1.30081	0.861	0.302
Rps4x	GCL–ONL	1.07641e-09	4.31748e-06	-0.512808	0.972	0.925
Xpnpep1	GCL–ONL	1.18226e-09	4.74204e-06	1.03732	0.778	0.34
Nova2	GCL–ONL	1.41843e-09	5.68934e-06	1.13579	0.708	0.208
Tpm1	GCL–ONL	1.56452e-09	6.27528e-06	-0.857761	0.903	0.849
Dmtf1	GCL–ONL	1.67695e-09	6.72623e-06	1.13957	0.931	0.283
Fam133b	GCL–ONL	1.72385e-09	6.91438e-06	1.10996	0.889	0.396
Slc30a9	GCL–ONL	2.6094e-09	1.04663e-05	-0.571533	0.944	0.868
Zfp282	GCL–ONL	2.74513e-09	1.10107e-05	1.32405	0.625	0.075
Meis1	GCL–ONL	2.85633e-09	1.14568e-05	1.06923	0.917	0.302
Homer1	GCL–ONL	2.8908e-09	1.1595e-05	0.74562	0.917	0.264
Dpp6	GCL–ONL	2.94532e-09	1.18137e-05	0.855751	0.944	0.528
Tmem240	GCL–ONL	3.18082e-09	1.27583e-05	1.12079	0.806	0.396
Maml3	GCL–ONL	4.47533e-09	1.79505e-05	1.26845	0.681	0.075
Aspa	GCL–ONL	4.60102e-09	1.84547e-05	-0.597287	0.764	0.849
Cacng8	GCL–ONL	4.63346e-09	1.85848e-05	1.07994	0.847	0.151
Slc35f3	GCL–ONL	5.01634e-09	2.01206e-05	1.28263	0.583	0.038
Dcp1b	GCL–ONL	5.95199e-09	2.38734e-05	1.17629	0.694	0.17
Ankrd33b	GCL–ONL	6.99624e-09	2.80619e-05	1.10767	0.903	0.34
Ypel2	GCL–ONL	7.76489e-09	3.1145e-05	0.738357	0.819	0.604
Epha6	GCL–ONL	8.34688e-09	3.34793e-05	0.630025	0.736	0.113
Elk1	GCL–ONL	9.62165e-09	3.85924e-05	0.768362	0.819	0.358
Dcn	GCL–ONL	1.0557e-08	4.23442e-05	-0.510383	0.764	0.811
Mir124-2hg	GCL–ONL	1.05822e-08	4.24452e-05	-0.582468	0.847	0.906
Bach2	GCL–ONL	1.12005e-08	4.49251e-05	1.20836	0.722	0.264
Zfp385a	GCL–ONL	1.14048e-08	4.57447e-05	-0.552221	0.75	0.792
Irs2	GCL–ONL	1.37442e-08	5.51281e-05	1.28568	0.847	0.151
Fgfr2	GCL–ONL	1.38849e-08	5.56924e-05	-0.709782	0.875	0.849
Epha3	GCL–ONL	1.45633e-08	5.84135e-05	1.15096	0.722	0.132
Grin2a	GCL–ONL	1.8021e-08	7.22822e-05	1.17326	0.903	0.208
Wdr77	GCL–ONL	1.85708e-08	7.44874e-05	0.862611	0.847	0.491
Plaa	GCL–ONL	1.89052e-08	7.58287e-05	0.975088	0.806	0.434
Spindoc	GCL–ONL	2.26902e-08	9.10105e-05	0.829136	0.861	0.434
Atp5c1	GCL–ONL	2.29982e-08	9.22457e-05	-0.514532	1	0.943
Asic2	GCL–ONL	2.47872e-08	9.94214e-05	0.842493	0.917	0.434
Mir99ahg	GCL–ONL	2.78153e-08	0.000111567	0.59769	0.972	0.83
Lgi1	GCL–ONL	2.85729e-08	0.000114606	1.13494	0.736	0.264
Tsc1	GCL–ONL	2.86042e-08	0.000114731	1.04805	0.847	0.302
Pnpt1	GCL–ONL	3.31688e-08	0.00013304	0.5389	0.514	0.038
Pcdha1	GCL–ONL	3.36915e-08	0.000135136	-0.623883	0.875	0.868
Grm8	GCL–ONL	3.37952e-08	0.000135552	0.72902	0.444	0
Cacna1h	GCL–ONL	3.64228e-08	0.000146092	1.15119	0.847	0.226
Bcar3	GCL–ONL	3.77649e-08	0.000151475	-0.843435	0.583	0.755
Runx1t1	GCL–ONL	3.99168e-08	0.000160106	1.06481	0.653	0.17
Ppp3ca	GCL–ONL	4.29819e-08	0.0001724	-0.664033	1	0.887
Cilk1	GCL–ONL	5.17011e-08	0.000207373	0.90083	0.875	0.415
Rcl1	GCL–ONL	5.22398e-08	0.000209534	1.07816	0.778	0.245
Hexdc	GCL–ONL	5.34671e-08	0.000214456	1.18966	0.764	0.302
Cacna1e	GCL–ONL	5.92942e-08	0.000237829	1.05639	0.931	0.245
Pbx1	GCL–ONL	6.55079e-08	0.000262752	-0.553984	1	0.906
Zfp638	GCL–ONL	7.32901e-08	0.000293966	0.93623	0.736	0.377
Cmtr1	GCL–ONL	8.23339e-08	0.000330241	-0.691909	0.75	0.887
Prr14l	GCL–ONL	8.25267e-08	0.000331014	0.670426	0.875	0.623
Ncl	GCL–ONL	8.75945e-08	0.000351341	-0.508503	0.986	0.906
Esrrg	GCL–ONL	8.83019e-08	0.000354179	0.968588	0.806	0.415
Kctd5	GCL–ONL	8.88354e-08	0.000356319	0.913609	0.806	0.491
Dgkg	GCL–ONL	9.22322e-08	0.000369943	0.943085	0.708	0.34
Zswim8	GCL–ONL	9.84878e-08	0.000395034	0.658125	0.958	0.566
Gfod1	GCL–ONL	1.14993e-07	0.000461236	1.12767	0.861	0.226
Gbf1	GCL–ONL	1.15051e-07	0.000461469	0.635723	0.931	0.547
Slc7a11	GCL–ONL	1.16112e-07	0.000465724	-0.580496	0.764	0.887
Cebpz	GCL–ONL	1.19646e-07	0.000479901	0.868086	0.861	0.453
Fbxo47	GCL–ONL	1.35531e-07	0.000543616	0.824188	0.931	0.434
Npffr2	GCL–ONL	1.40563e-07	0.000563799	1.25583	0.528	0.057
Ccdc43	GCL–ONL	1.46379e-07	0.000587126	1.06918	0.75	0.302
Mettl3	GCL–ONL	1.81775e-07	0.000729098	1.1788	0.611	0.094
Zmat4	GCL–ONL	1.83373e-07	0.000735508	1.00371	0.875	0.264
Ak5	GCL–ONL	1.84577e-07	0.000740337	0.837656	0.889	0.396
Klhl24	GCL–ONL	2.02399e-07	0.000811821	0.810506	0.819	0.321
Snx19	GCL–ONL	2.11249e-07	0.000847319	0.958785	0.75	0.302
Gad1os	GCL–ONL	2.23004e-07	0.000894471	0.712133	0.681	0.377
Trerf1	GCL–ONL	2.37098e-07	0.000951002	1.12409	0.694	0.132
4930402H24Rik	GCL–ONL	2.37169e-07	0.000951286	-0.513173	0.917	0.83
Rnf165	GCL–ONL	2.87515e-07	0.00115322	0.92858	0.833	0.34
Tpgs2	GCL–ONL	2.9163e-07	0.00116973	0.83557	0.847	0.377
Igsf5	GCL–ONL	2.95314e-07	0.0011845	1.27177	0.556	0.075
Mms19	GCL–ONL	2.96492e-07	0.00118923	1.19185	0.667	0.208
Arap2	GCL–ONL	3.0511e-07	0.0012238	0.730577	0.819	0.491
Matn4	GCL–ONL	3.34757e-07	0.00134271	-1.41097	0.333	0.642
Slc35f1	GCL–ONL	3.37622e-07	0.0013542	-0.583057	0.694	0.811
Clasp2	GCL–ONL	3.41608e-07	0.00137019	-0.790464	0.736	0.849
Usp29	GCL–ONL	3.62267e-07	0.00145305	1.17312	0.597	0.094
Gm45929	GCL–ONL	4.08593e-07	0.00163887	0.513214	0.986	0.811
Nmral1	GCL–ONL	4.11126e-07	0.00164903	0.915731	0.611	0.113
Bcor	GCL–ONL	4.47536e-07	0.00179507	0.963827	0.653	0.17
Tiparp	GCL–ONL	4.59355e-07	0.00184247	0.975266	0.792	0.321
Proser1	GCL–ONL	4.60541e-07	0.00184723	0.937034	0.681	0.132
Esco1	GCL–ONL	5.23999e-07	0.00210176	0.983417	0.75	0.358
Dnhd1	GCL–ONL	5.61707e-07	0.00225301	0.710514	0.931	0.566
Lin7a	GCL–ONL	6.32854e-07	0.00253838	0.605643	0.972	0.585
Hnrnpk	GCL–ONL	6.41297e-07	0.00257224	-0.506129	1	0.925
Psme4	GCL–ONL	6.56358e-07	0.00263265	0.785166	0.833	0.358
Ube3c	GCL–ONL	7.68313e-07	0.0030817	0.694132	0.889	0.434
Bcl11a	GCL–ONL	8.45773e-07	0.0033924	-0.652322	0.917	0.792
Lrch2	GCL–ONL	9.20011e-07	0.00369016	0.994281	0.806	0.302
Drosha	GCL–ONL	9.84737e-07	0.00394978	0.7477	0.847	0.528
Brd8	GCL–ONL	1.02592e-06	0.00411498	0.765408	0.875	0.415
Scaf8	GCL–ONL	1.03037e-06	0.00413281	0.591824	0.875	0.585
Tln2	GCL–ONL	1.03419e-06	0.00414812	0.808256	0.792	0.396
Ypel1	GCL–ONL	1.04089e-06	0.00417501	0.945183	0.458	0.057
Camk4	GCL–ONL	1.10495e-06	0.00443196	0.688976	0.875	0.472
Eml2	GCL–ONL	1.10588e-06	0.00443567	0.924763	0.764	0.358
Kidins220	GCL–ONL	1.11071e-06	0.00445504	-0.501789	0.986	0.943
Ralgapa2	GCL–ONL	1.1388e-06	0.00456773	1.02416	0.639	0.245
Fbxl19	GCL–ONL	1.17679e-06	0.00472009	1.0675	0.597	0.094
Arhgap20	GCL–ONL	1.17896e-06	0.00472879	0.774827	0.819	0.264
Panx1	GCL–ONL	1.26081e-06	0.00505712	1.01514	0.639	0.208
Actn2	GCL–ONL	1.27448e-06	0.00511193	1.10767	0.569	0.17
Ino80d	GCL–ONL	1.29106e-06	0.00517844	0.865277	0.806	0.472
Gabpb1	GCL–ONL	1.34347e-06	0.00538868	1.01972	0.542	0.132
Lpar1	GCL–ONL	1.37474e-06	0.0055141	-0.64738	0.694	0.868
Synpo	GCL–ONL	1.37603e-06	0.00551925	0.607723	0.972	0.604
Acsl1	GCL–ONL	1.41033e-06	0.00565684	0.917075	0.736	0.321
Ptprk	GCL–ONL	1.41123e-06	0.00566046	0.810679	0.792	0.396
Tenm4	GCL–ONL	1.418e-06	0.00568759	0.90547	0.722	0.226
Pde4dip	GCL–ONL	1.43213e-06	0.00574428	-0.815463	0.833	0.774
Txlng	GCL–ONL	1.44731e-06	0.00580516	0.849088	0.528	0.132
Myg1	GCL–ONL	1.44803e-06	0.00580804	0.901734	0.778	0.415
Ankrd28	GCL–ONL	1.45402e-06	0.00583206	1.02894	0.611	0.189
Mdga1	GCL–ONL	1.47218e-06	0.00590493	0.791956	0.778	0.434
Asxl2	GCL–ONL	1.57716e-06	0.00632599	0.968482	0.681	0.283
Phka2	GCL–ONL	1.64863e-06	0.00661266	0.791269	0.389	0.019
Shprh	GCL–ONL	1.65313e-06	0.00663069	0.677104	0.833	0.491
Lsamp	GCL–ONL	1.6551e-06	0.00663861	0.863797	0.583	0.132
Gucy2g	GCL–ONL	1.7059e-06	0.00684235	0.770379	0.403	0.019
Plekhm3	GCL–ONL	1.72103e-06	0.00690305	0.956142	0.694	0.358
Fer	GCL–ONL	1.78088e-06	0.00714312	-0.656366	0.806	0.906
Plce1	GCL–ONL	1.81293e-06	0.00727167	-1.18099	0.292	0.623
Ppil4	GCL–ONL	1.85125e-06	0.00742535	0.504108	0.847	0.642
Strada	GCL–ONL	1.8974e-06	0.00761047	0.953929	0.681	0.245
Stx1a	GCL–ONL	1.92953e-06	0.00773936	0.796988	0.889	0.472
Dixdc1	GCL–ONL	2.00958e-06	0.00806042	0.803105	0.931	0.585
Snapc3	GCL–ONL	2.06022e-06	0.00826353	0.923227	0.597	0.151
Paip2b	GCL–ONL	2.12082e-06	0.00850662	-0.662937	0.014	0.321
Mirg	GCL–ONL	2.15488e-06	0.00864321	0.943098	0.694	0.283
Hecw2	GCL–ONL	2.19986e-06	0.00882366	1.12202	0.347	0
Me3	GCL–ONL	2.20548e-06	0.00884618	0.91996	0.694	0.34
Lmna	GCL–ONL	2.21504e-06	0.00888453	0.825969	0.667	0.245
Adamts19	GCL–ONL	2.25905e-06	0.00906103	1.01027	0.681	0.208
Amdhd2	GCL–ONL	2.32149e-06	0.00931149	1.03493	0.444	0.057
Dcakd	GCL–ONL	2.32373e-06	0.00932047	0.970054	0.875	0.245
Gk	GCL–ONL	2.36207e-06	0.00947428	-0.512297	0.917	0.925
Taok3	GCL–ONL	2.41003e-06	0.00966663	0.798561	0.847	0.321
Aopep	GCL–ONL	2.42206e-06	0.00971487	-0.723501	0.708	0.811
Kctd1	GCL–ONL	2.42944e-06	0.0097445	0.872263	0.806	0.358
Slc38a9	GCL–ONL	2.52248e-06	0.0101177	0.832462	0.417	0.038
Cmas	GCL–ONL	2.56163e-06	0.0102747	0.520448	0.958	0.623
Smg6	GCL–ONL	2.58421e-06	0.0103653	1.15554	0.597	0.208
Sin3b	GCL–ONL	2.58828e-06	0.0103816	0.695262	0.917	0.472
Fsd1l	GCL–ONL	2.61519e-06	0.0104895	0.805355	0.764	0.377
Marf1	GCL–ONL	2.83863e-06	0.0113857	0.58992	0.944	0.566
Pak3	GCL–ONL	2.84376e-06	0.0114063	0.630299	0.903	0.509
Clip4	GCL–ONL	2.89947e-06	0.0116298	0.719015	0.958	0.509
Pcyt2	GCL–ONL	2.94944e-06	0.0118302	0.757051	0.889	0.566
Evi5l	GCL–ONL	3.05859e-06	0.012268	0.95399	0.819	0.208
Fstl5	GCL–ONL	3.08687e-06	0.0123814	0.721077	0.736	0.358
Cntn3	GCL–ONL	3.09241e-06	0.0124037	0.945	0.375	0.019
Ntrk2	GCL–ONL	3.14449e-06	0.0126126	-0.558962	0.958	0.811
Slc39a9	GCL–ONL	3.23577e-06	0.0129787	0.930258	0.667	0.34
Chchd6	GCL–ONL	3.25285e-06	0.0130472	0.690957	0.903	0.547
Gripap1	GCL–ONL	3.29466e-06	0.0132149	0.632331	0.875	0.547
E2f6	GCL–ONL	3.44826e-06	0.013831	-0.835019	0.222	0.585
Spata7	GCL–ONL	3.53615e-06	0.0141835	1.01568	0.583	0.113
Arpp21	GCL–ONL	3.65432e-06	0.0146575	-0.542494	0.986	0.811
Syndig1	GCL–ONL	3.70842e-06	0.0148745	1.09113	0.667	0.321
Trmt1	GCL–ONL	3.76495e-06	0.0151012	0.883752	0.819	0.34
Znhit1	GCL–ONL	3.76527e-06	0.0151025	0.785971	0.903	0.434
Ankrd13d	GCL–ONL	3.77039e-06	0.015123	1.11365	0.556	0.189
Klhl3	GCL–ONL	3.98105e-06	0.015968	1.05538	0.611	0.113
Nrf1	GCL–ONL	3.98105e-06	0.015968	0.960808	0.583	0.151
Ydjc	GCL–ONL	4.1826e-06	0.0167764	0.921343	0.542	0.132
Nkap	GCL–ONL	4.34768e-06	0.0174386	1.08148	0.625	0.283
Smarcad1	GCL–ONL	4.37118e-06	0.0175328	0.928843	0.625	0.208
Dab2ip	GCL–ONL	4.60302e-06	0.0184627	-0.880463	0.542	0.736
Sec16a	GCL–ONL	4.62875e-06	0.0185659	0.805272	0.931	0.472
Aar2	GCL–ONL	4.71315e-06	0.0189045	0.721186	0.861	0.585
Mthfsd	GCL–ONL	4.80417e-06	0.0192695	0.911615	0.403	0.038
Prkcz	GCL–ONL	4.89563e-06	0.0196364	0.764603	0.972	0.547
Mmp16	GCL–ONL	5.13523e-06	0.0205974	1.07549	0.5	0.113
Akap8l	GCL–ONL	5.24443e-06	0.0210354	0.533663	0.972	0.585
Ift88	GCL–ONL	5.35268e-06	0.0214696	0.933542	0.486	0.075
Sgsm3	GCL–ONL	5.46063e-06	0.0219026	0.695306	0.847	0.453
Rnf169	GCL–ONL	5.79596e-06	0.0232476	0.886479	0.708	0.302
Zfp811	GCL–ONL	6.13853e-06	0.0246217	1.00287	0.556	0.132
Uckl1	GCL–ONL	6.23269e-06	0.0249993	0.803729	0.708	0.321
Uggt1	GCL–ONL	6.45844e-06	0.0259048	0.752332	0.708	0.491
Vps53	GCL–ONL	6.47139e-06	0.0259567	0.709683	0.875	0.491
Csnk1g1	GCL–ONL	6.5882e-06	0.0264253	0.755998	0.764	0.396
Zfyve28	GCL–ONL	6.84318e-06	0.027448	1.04047	0.528	0.132
Ksr1	GCL–ONL	7.50753e-06	0.0301127	1.00635	0.75	0.208
Cep162	GCL–ONL	7.52119e-06	0.0301675	-0.617441	0.861	0.887
Map6	GCL–ONL	7.6638e-06	0.0307395	0.912546	0.764	0.472
Rfx3	GCL–ONL	7.73628e-06	0.0310302	0.736698	0.806	0.434
Ugdh	GCL–ONL	7.76376e-06	0.0311404	-0.68352	0.583	0.698
Mios	GCL–ONL	7.8511e-06	0.0314908	0.905942	0.528	0.151
Crhr1	GCL–ONL	7.86233e-06	0.0315358	0.731846	0.833	0.585
Dab1	GCL–ONL	9.1604e-06	0.0367423	0.553282	0.917	0.509
Nectin3	GCL–ONL	9.35508e-06	0.0375232	-0.750386	0.611	0.792
Vps8	GCL–ONL	9.51922e-06	0.0381816	0.940455	0.639	0.245
Pcdh9	GCL–ONL	1.00794e-05	0.0404285	0.609364	0.778	0.302
Scaf1	GCL–ONL	1.02868e-05	0.0412604	0.654465	0.806	0.434
Zcchc17	GCL–ONL	1.0348e-05	0.0415057	0.67754	0.764	0.377
Tasp1	GCL–ONL	1.04639e-05	0.0419709	1.00516	0.597	0.17
Epha10	GCL–ONL	1.05466e-05	0.0423022	0.808649	0.819	0.453
Rtf1	GCL–ONL	1.08018e-05	0.043326	0.73971	0.694	0.377
Fbxo41	GCL–ONL	1.11707e-05	0.0448056	0.716318	0.819	0.415
Igsf3	GCL–ONL	1.12548e-05	0.0451429	0.728992	0.944	0.396
Prim1	GCL–ONL	1.16339e-05	0.0466635	0.888855	0.306	0
Limk2	GCL–ONL	1.18152e-05	0.0473908	0.72508	0.819	0.547
Ecd	GCL–ONL	1.18459e-05	0.0475139	0.80971	0.833	0.396
Apbb3	GCL–ONL	1.23654e-05	0.0495975	0.839774	0.722	0.434
Gm10865	MCL–OPL	1.24124e-12	4.9786e-09	2.07489	1	0.119
Rsph14	MCL–OPL	3.37215e-12	1.35257e-08	1.87267	1	0.429
Vmn2r57	MCL–OPL	4.96405e-12	1.99108e-08	-2.42914	0.16	1
Fbxo47	MCL–OPL	5.51219e-12	2.21094e-08	-2.4569	0.2	1
Cracdl	MCL–OPL	1.02136e-11	4.09669e-08	-2.25605	0.72	1
Eef1akmt1	MCL–OPL	1.04671e-11	4.19836e-08	-0.590689	0.88	1
2210408F21Rik	MCL–OPL	1.04868e-11	4.20627e-08	-0.586741	0.96	1
1700088E04Rik	MCL–OPL	1.14733e-11	4.60194e-08	-1.09935	0.96	1
0610040J01Rik	MCL–OPL	1.14733e-11	4.60194e-08	-0.57231	1	1
Rmc1	MCL–OPL	1.79321e-11	7.19257e-08	-0.581284	0.92	1
Dhtkd1	MCL–OPL	1.79404e-11	7.19589e-08	-0.692769	0.96	1
Adgrg6	MCL–OPL	2.11032e-11	8.46451e-08	-2.07082	0	0.952
Cfap410	MCL–OPL	2.13306e-11	8.55571e-08	-0.938171	0.84	1
Car5a	MCL–OPL	2.53465e-11	1.01665e-07	-0.94594	0.8	1
Efl1	MCL–OPL	2.55775e-11	1.02591e-07	-0.848531	1	1
4933424G05Rik	MCL–OPL	3.83242e-11	1.53718e-07	2.00335	1	0.452
1700029I15Rik	MCL–OPL	6.18981e-11	2.48273e-07	1.75119	1	0.571
1700030K09Rik	MCL–OPL	6.27858e-11	2.51834e-07	1.62566	1	0.524
Zfp950	MCL–OPL	6.67998e-11	2.67934e-07	-0.655677	0.88	1
2610037D02Rik	MCL–OPL	7.12082e-11	2.85616e-07	-2.19385	0.76	0.976
2610316D01Rik	MCL–OPL	9.01051e-11	3.61411e-07	-0.919954	0.88	0.976
Large2	MCL–OPL	9.44639e-11	3.78895e-07	-1.0582	1	0.976
5730522E02Rik	MCL–OPL	1.06973e-10	4.29069e-07	-0.87819	0.88	0.976
Akr1d1	MCL–OPL	1.16973e-10	4.6918e-07	-0.896905	0.96	0.976
Tafa3	MCL–OPL	1.16973e-10	4.6918e-07	-0.781127	0.96	0.976
4933407K13Rik	MCL–OPL	1.31998e-10	5.29442e-07	0.967732	1	0.738
4930553P18Rik	MCL–OPL	1.35151e-10	5.42092e-07	-2.35283	0.36	0.952
Spindoc	MCL–OPL	1.71329e-10	6.87199e-07	-1.08721	0.92	0.976
Morf4l1	MCL–OPL	2.02897e-10	8.13818e-07	0.584186	1	0.929
Fbxo41	MCL–OPL	2.64424e-10	1.06061e-06	1.74229	0.96	0.167
D930015M05Rik	MCL–OPL	2.66619e-10	1.06941e-06	-2.24333	0.56	0.952
Dele1	MCL–OPL	2.9649e-10	1.18922e-06	-0.62957	0.96	0.976
Cplane2	MCL–OPL	3.6541e-10	1.46566e-06	-0.527345	1	0.976
Agrp	MCL–OPL	3.80778e-10	1.5273e-06	-1.01925	0.96	0.976
2700046A07Rik	MCL–OPL	4.31454e-10	1.73056e-06	-0.56341	0.96	1
Selenom	MCL–OPL	4.86567e-10	1.95162e-06	-0.673868	0.88	0.976
Ppp4r1l-ps	MCL–OPL	5.52879e-10	2.2176e-06	-0.509673	1	0.976
Actr1a	MCL–OPL	6.1666e-10	2.47342e-06	1.66723	1	0.643
Cplane1	MCL–OPL	6.23073e-10	2.49915e-06	-0.592051	0.88	0.976
6820431F20Rik	MCL–OPL	7.32838e-10	2.93941e-06	0.965195	1	0.786
Iqschfp	MCL–OPL	8.01388e-10	3.21437e-06	1.28472	0.84	0.095
Phospho1	MCL–OPL	8.84607e-10	3.54816e-06	-0.836348	0.8	0.952
1110019D14Rik	MCL–OPL	1.52346e-09	6.11061e-06	-0.84262	0.88	0.976
Klrb1c	MCL–OPL	1.78718e-09	7.1684e-06	-1.27868	0.72	0.952
Rpl3	MCL–OPL	2.27985e-09	9.14449e-06	-0.518624	0.96	0.976
Slc8b1	MCL–OPL	2.4593e-09	9.86427e-06	-1.17035	0.72	0.952
1700102P08Rik	MCL–OPL	2.51729e-09	1.00968e-05	-1.85386	0.72	0.929
Zfp951	MCL–OPL	3.34533e-09	1.34181e-05	-1.69967	0.6	0.929
Catspere2	MCL–OPL	4.43726e-09	1.77978e-05	-1.59645	0.52	0.952
6030443J06Rik	MCL–OPL	4.45978e-09	1.78882e-05	-1.65557	0.64	0.952
Auh	MCL–OPL	5.47167e-09	2.19469e-05	1.65909	0.92	0.619
Gpat3	MCL–OPL	6.30797e-09	2.53013e-05	0.831891	1	0.786
1500004A13Rik	MCL–OPL	8.4586e-09	3.39274e-05	-1.25832	0.68	0.952
Prdx1	MCL–OPL	9.54584e-09	3.82883e-05	-1.12907	0.84	0.952
Kcnd3os	MCL–OPL	1.01423e-08	4.06808e-05	-1.63001	0	0.786
Cfap47	MCL–OPL	1.83168e-08	7.34685e-05	1.05262	0.72	0.071
Ankdd1a	MCL–OPL	1.8688e-08	7.49577e-05	1.18776	0.84	0.333
Btaf1	MCL–OPL	2.02151e-08	8.10828e-05	1.59452	0.92	0.238
Peak1	MCL–OPL	2.38787e-08	9.57774e-05	-0.88503	0.96	0.952
Ppp3r1	MCL–OPL	2.40341e-08	9.64009e-05	1.09958	0.92	0.667
Mgrn1	MCL–OPL	2.45063e-08	9.82948e-05	-1.93499	0.36	0.857
Dctn1	MCL–OPL	2.86705e-08	0.000114997	0.929284	1	0.69
Zfp971	MCL–OPL	2.87955e-08	0.000115499	1.3311	1	0.595
Gm45929	MCL–OPL	3.10278e-08	0.000124453	1.22652	0.96	0.619
9430091E24Rik	MCL–OPL	3.21331e-08	0.000128886	-0.63072	0.96	0.952
H2bc6	MCL–OPL	1.02174e-07	0.000409819	-0.622483	0.88	0.952
Rptor	MCL–OPL	1.08493e-07	0.000435164	1.21122	0.84	0.31
Septin2	MCL–OPL	1.15633e-07	0.000463803	0.86241	1	0.81
Vti1b	MCL–OPL	1.33396e-07	0.000535053	0.908185	0.96	0.619
Sema3c	MCL–OPL	1.42173e-07	0.000570256	0.761658	0.6	0.024
Trp53rkb	MCL–OPL	1.47112e-07	0.000590066	1.00533	0.92	0.619
Setd5	MCL–OPL	1.75398e-07	0.000703522	1.11909	0.88	0.452
Luzp1	MCL–OPL	1.77863e-07	0.000713409	1.35239	0.96	0.524
9630013A20Rik	MCL–OPL	2.44973e-07	0.000982588	-0.579393	0.8	0.976
Prdm10	MCL–OPL	2.54651e-07	0.0010214	-0.655016	0.92	0.929
Pdcd4	MCL–OPL	2.87861e-07	0.00115461	1.03376	0.72	0.143
Saxo2	MCL–OPL	2.89223e-07	0.00116008	1.06507	0.96	0.619
Slf1	MCL–OPL	2.92347e-07	0.0011726	-0.66145	0.96	0.905
Tra2a	MCL–OPL	2.93143e-07	0.0011758	-0.656405	0.92	0.952
Cul4b	MCL–OPL	3.09378e-07	0.00124091	0.566115	0.52	0
Fstl5	MCL–OPL	3.12113e-07	0.00125188	1.03349	1	0.714
Tespa1	MCL–OPL	3.13163e-07	0.0012561	-0.887945	0.84	0.976
Tbc1d32	MCL–OPL	3.828e-07	0.00153541	0.922006	0.96	0.786
Nutf2	MCL–OPL	4.50082e-07	0.00180528	1.128	0.92	0.31
Mvb12b	MCL–OPL	4.59288e-07	0.0018422	-0.54718	0.84	0.881
Dpf1	MCL–OPL	6.27272e-07	0.00251599	0.936545	0.96	0.476
4933406I18Rik	MCL–OPL	8.3711e-07	0.00335765	1.13476	0.72	0.238
6530411M01Rik	MCL–OPL	1.30035e-06	0.00521572	0.775244	0.72	0.238
Naa15	MCL–OPL	1.40291e-06	0.00562709	1.09197	0.8	0.31
3110056K07Rik	MCL–OPL	1.45999e-06	0.00585603	-1.1165	0.52	0.881
Slc12a6	MCL–OPL	1.84829e-06	0.00741351	1.08159	0.72	0.286
Unc5d	MCL–OPL	2.22116e-06	0.00890909	1.41499	0.76	0.167
Hectd2os	MCL–OPL	2.35014e-06	0.00942642	1.25534	0.84	0.595
Clasp2	MCL–OPL	3.85439e-06	0.01546	0.595507	0.88	0.881
Pcdha1	MCL–OPL	4.30218e-06	0.0172561	-0.562178	0.92	0.952
Ino80dos	MCL–OPL	5.129e-06	0.0205724	-1.19784	0.56	0.786
Cilk1	MCL–OPL	5.16967e-06	0.0207356	-0.753624	0.92	0.929
Txnrd2	MCL–OPL	5.19992e-06	0.0208569	1.16776	0.6	0.095
Srrm2	MCL–OPL	6.68777e-06	0.0268246	-0.971803	0.56	0.833
Cyp2j9	MCL–OPL	6.76718e-06	0.0271432	-1.69986	0.16	0.667
Dph7	MCL–OPL	6.78536e-06	0.0272161	0.873358	0.92	0.571
4732471J01Rik	MCL–OPL	7.93237e-06	0.0318167	-0.814992	0.8	0.881
Mdm1	MCL–OPL	8.16642e-06	0.0327555	1.20852	0.6	0.071
Dcun1d1	MCL–OPL	9.22506e-06	0.0370017	1.24136	0.72	0.238
Memo1	MCL–OPL	1.01309e-05	0.0406349	1.0014	0.72	0.31
Ntan1	MCL–OPL	1.01501e-05	0.0407121	0.724156	0.72	0.286
4933424G05Rik	MCL–GL	3.07171e-15	1.23206e-11	2.04451	1	0.309
D930015M05Rik	MCL–GL	6.01274e-13	2.41171e-09	-2.06664	0.56	0.985
Morf4l1	MCL–GL	7.75678e-13	3.11124e-09	1.09143	1	0.868
Fbxo47	MCL–GL	8.74754e-13	3.50864e-09	-2.14172	0.2	0.971
4930553P18Rik	MCL–GL	1.31675e-12	5.28147e-09	-2.11944	0.36	0.971
Cracdl	MCL–GL	2.71005e-12	1.087e-08	-1.90973	0.72	0.971
Zfp971	MCL–GL	2.83276e-12	1.13622e-08	1.53668	1	0.691
Gm10865	MCL–GL	8.36369e-12	3.35467e-08	1.67485	1	0.279
Mgrn1	MCL–GL	1.003e-11	4.02301e-08	-1.93742	0.36	0.941
1700029I15Rik	MCL–GL	1.55156e-11	6.22329e-08	1.4289	1	0.779
Actr1a	MCL–GL	1.797e-11	7.20775e-08	1.38785	1	0.897
Large2	MCL–GL	1.81409e-11	7.2763e-08	-0.756132	1	0.971
Akr1d1	MCL–GL	2.913e-11	1.1684e-07	-0.688911	0.96	1
Gpat3	MCL–GL	3.31535e-11	1.32979e-07	1.22467	1	0.662
Vmn2r57	MCL–GL	4.96044e-11	1.98963e-07	-1.80655	0.16	0.897
Nlrp5-ps	MCL–GL	5.22967e-11	2.09762e-07	0.518495	1	1
Slc8b1	MCL–GL	5.43455e-11	2.1798e-07	-0.998762	0.72	0.971
Adgrg6	MCL–GL	5.81285e-11	2.33153e-07	-1.43909	0	0.868
1700030K09Rik	MCL–GL	8.84996e-11	3.54972e-07	1.19955	1	0.765
Kcnd3os	MCL–GL	1.10034e-10	4.41348e-07	-1.58376	0	0.853
Car5a	MCL–GL	1.1326e-10	4.54285e-07	-0.697984	0.8	0.985
2610037D02Rik	MCL–GL	1.42189e-10	5.70318e-07	-1.66525	0.76	0.926
1700088E04Rik	MCL–GL	1.43039e-10	5.73729e-07	-0.761242	0.96	0.985
4930447N08Rik	MCL–GL	1.71256e-10	6.8691e-07	1.01903	0.96	0.882
Zfp951	MCL–GL	1.74478e-10	6.99833e-07	-1.47278	0.6	0.956
Auh	MCL–GL	1.93616e-10	7.76593e-07	1.65907	0.92	0.662
Luzp1	MCL–GL	3.0081e-10	1.20655e-06	1.63955	0.96	0.691
6820431F20Rik	MCL–GL	3.36205e-10	1.34852e-06	0.883943	1	0.868
Phospho1	MCL–GL	3.70205e-10	1.48489e-06	-0.662119	0.8	0.985
Dctn1	MCL–GL	5.53738e-10	2.22104e-06	0.51497	1	0.868
4933406I18Rik	MCL–GL	5.86062e-10	2.35069e-06	1.12257	0.72	0.132
Vti1b	MCL–GL	6.23082e-10	2.49918e-06	1.06233	0.96	0.765
3110056K07Rik	MCL–GL	7.59139e-10	3.04491e-06	-1.32165	0.52	0.912
6030443J06Rik	MCL–GL	8.28837e-10	3.32447e-06	-1.25182	0.64	0.941
2610316D01Rik	MCL–GL	9.7111e-10	3.89512e-06	-0.662206	0.88	0.971
Efl1	MCL–GL	1.0849e-09	4.35153e-06	-0.579622	1	0.956
1700102P08Rik	MCL–GL	1.23763e-09	4.96415e-06	-1.24671	0.72	0.941
Sptbn4	MCL–GL	1.49838e-09	6.01e-06	-1.53151	0.2	0.838
Prelid3a	MCL–GL	1.54728e-09	6.20614e-06	0.829933	1	0.853
Catspere2	MCL–GL	1.65981e-09	6.65751e-06	-1.54198	0.52	0.926
Rsph14	MCL–GL	3.34865e-09	1.34314e-05	1.28512	1	0.721
1110019D14Rik	MCL–GL	3.69208e-09	1.48089e-05	-0.683879	0.88	0.971
5730522E02Rik	MCL–GL	4.10026e-09	1.64461e-05	-0.599192	0.88	0.971
Gad1os	MCL–GL	4.12801e-09	1.65575e-05	1.01023	0.96	0.824
Spindoc	MCL–GL	1.40792e-08	5.64717e-05	-0.51333	0.92	0.941
A330023F24Rik	MCL–GL	1.68427e-08	6.75561e-05	-0.681667	0.68	0.956
Agrp	MCL–GL	1.81849e-08	7.29397e-05	-0.672801	0.96	0.971
Cyp2j9	MCL–GL	1.85689e-08	7.448e-05	-1.18512	0.16	0.779
Zfp970	MCL–GL	1.98234e-08	7.95115e-05	-0.976218	0.84	0.926
1500004A13Rik	MCL–GL	2.27574e-08	9.12801e-05	-1.0157	0.68	0.956
Klrb1c	MCL–GL	2.43327e-08	9.75983e-05	-0.946135	0.72	0.926
Clasp2	MCL–GL	3.0576e-08	0.00012264	0.833127	0.88	0.838
4732471J01Rik	MCL–GL	3.37549e-08	0.000135391	-0.826132	0.8	0.985
4930570G19Rik	MCL–GL	4.37949e-08	0.000175662	0.569493	0.96	0.882
Nsa2	MCL–GL	8.28643e-08	0.000332369	1.13068	0.88	0.368
Gm15270	MCL–GL	1.24974e-07	0.000501272	-0.704228	0.76	0.926
Pisd-ps2	MCL–GL	1.46561e-07	0.000587857	0.670588	1	0.897
Ino80dos	MCL–GL	2.30328e-07	0.000923845	-1.14319	0.56	0.838
Btaf1	MCL–GL	2.33705e-07	0.000937393	1.28498	0.92	0.574
Sema3c	MCL–GL	4.38243e-07	0.00175779	0.733297	0.6	0.118
Ankdd1a	MCL–GL	4.38646e-07	0.00175941	0.969513	0.84	0.721
Cfap410	MCL–GL	4.83681e-07	0.00194004	-0.569416	0.84	0.926
Fstl5	MCL–GL	5.81308e-07	0.00233163	0.633549	1	0.882
Iqschfp	MCL–GL	6.74578e-07	0.00270573	0.945031	0.84	0.353
Cfap47	MCL–GL	7.05389e-07	0.00282932	0.654197	0.72	0.147
Dpf1	MCL–GL	8.63697e-07	0.00346429	0.827842	0.96	0.676
3830408C21Rik	MCL–GL	1.0681e-06	0.00428414	0.613946	0.8	0.706
Capza1	MCL–GL	1.13843e-06	0.00456624	-0.954012	0.76	0.824
Hectd2os	MCL–GL	1.50173e-06	0.00602344	1.23002	0.84	0.735
Prdx1	MCL–GL	1.5239e-06	0.00611238	-0.811075	0.84	0.912
B230307C23Rik	MCL–GL	1.93989e-06	0.00778089	-0.69244	0.76	0.897
Tbc1d32	MCL–GL	2.04013e-06	0.00818295	0.505591	0.96	0.926
Slf1	MCL–GL	2.27643e-06	0.00913077	-0.511741	0.96	0.971
Chd8	MCL–GL	2.31395e-06	0.00928126	-1.10862	0.24	0.691
H2bc6	MCL–GL	3.83276e-06	0.0153732	-0.521903	0.88	0.926
Akap9	MCL–GL	5.46789e-06	0.0219317	0.509422	0.92	0.809
Capn5	MCL–GL	6.08365e-06	0.0244015	-0.865871	0.52	0.824
Tmem191c	MCL–GL	6.90955e-06	0.0277142	-0.677584	0.8	0.868
E2f6	MCL–GL	6.93368e-06	0.027811	-1.33186	0.16	0.676
G630016G05Rik	MCL–GL	7.24803e-06	0.0290719	0.838204	0.84	0.779
Trp53rkb	MCL–GL	9.20341e-06	0.0369149	0.657481	0.92	0.794
4933424G05Rik	MCL–ONL	2.93412e-17	1.17687e-13	2.38903	1	0.019
Rsph14	MCL–ONL	5.08543e-15	2.03977e-11	2.34846	1	0.17
Dctn1	MCL–ONL	8.37824e-14	3.36051e-10	1.88599	1	0.321
Septin2	MCL–ONL	1.07386e-13	4.30727e-10	1.94642	1	0.34
Dpf1	MCL–ONL	4.82811e-13	1.93656e-09	1.90446	0.96	0.17
9230114K14Rik	MCL–ONL	4.87772e-13	1.95645e-09	1.76777	1	0.491
Adgrg6	MCL–ONL	5.69748e-13	2.28526e-09	-2.73593	0	1
Vmn2r57	MCL–ONL	8.18043e-13	3.28117e-09	-2.70367	0.16	1
4930553P18Rik	MCL–ONL	1.08927e-12	4.36906e-09	-2.6139	0.36	1
D930015M05Rik	MCL–ONL	1.26634e-12	5.07928e-09	-2.38508	0.56	1
1700102P08Rik	MCL–ONL	1.33564e-12	5.35724e-09	-2.2113	0.72	1
Cracdl	MCL–ONL	1.33564e-12	5.35724e-09	-2.22897	0.72	1
Atad3aos	MCL–ONL	1.34476e-12	5.39383e-09	-2.46638	0.76	1
Car5a	MCL–ONL	1.35131e-12	5.42011e-09	-1.03705	0.8	1
Eef1akmt1	MCL–ONL	1.35833e-12	5.44827e-09	-0.6612	0.88	1
Dhtkd1	MCL–ONL	1.36009e-12	5.45533e-09	-0.770295	0.96	1
Tafa3	MCL–ONL	1.36009e-12	5.45533e-09	-0.9369	0.96	1
Map3k20	MCL–ONL	1.36009e-12	5.45533e-09	-0.565246	0.96	1
1700084F23Rik	MCL–ONL	1.36009e-12	5.45533e-09	-0.513583	1	1
Selenon	MCL–ONL	1.36009e-12	5.45533e-09	-0.50813	0.96	1
4732471J01Rik	MCL–ONL	1.45993e-12	5.85576e-09	-1.20497	0.8	1
Garem1	MCL–ONL	1.46891e-12	5.8918e-09	-0.522292	0.92	1
Niban3	MCL–ONL	1.46938e-12	5.8937e-09	-0.532846	1	1
5830417I10Rik	MCL–ONL	1.46938e-12	5.8937e-09	-0.536977	1	1
Gm27021	MCL–ONL	1.46938e-12	5.8937e-09	-0.506612	1	1
E430016F16Rik	MCL–ONL	1.46938e-12	5.8937e-09	-0.59422	0.96	1
Faap100	MCL–ONL	1.58728e-12	6.36658e-09	-0.539374	0.96	1
Zfp970	MCL–ONL	1.70895e-12	6.8546e-09	-1.94246	0.84	1
9430091E24Rik	MCL–ONL	1.85159e-12	7.42671e-09	-0.877961	0.96	1
Efl1	MCL–ONL	1.99947e-12	8.01988e-09	-0.939095	1	1
Txndc11	MCL–ONL	4.79173e-12	1.92196e-08	1.08961	0.72	0
Gad1os	MCL–ONL	5.07563e-12	2.03584e-08	1.31487	0.96	0.377
Tent2	MCL–ONL	5.37402e-12	2.15552e-08	-0.551959	0.96	1
Fstl5	MCL–ONL	7.81186e-12	3.13334e-08	1.75044	1	0.358
1700028K03Rik	MCL–ONL	8.37675e-12	3.35991e-08	-0.634696	0.84	0.981
0610010F05Rik	MCL–ONL	8.41721e-12	3.37614e-08	-0.562112	0.92	0.981
1700029I15Rik	MCL–ONL	8.49815e-12	3.40861e-08	1.36326	1	0.792
Mrpl58	MCL–ONL	8.74509e-12	3.50766e-08	-0.508603	0.96	0.981
Epb41	MCL–ONL	9.02564e-12	3.62018e-08	-0.89987	0.84	0.981
Actr1a	MCL–ONL	9.38382e-12	3.76385e-08	1.92526	1	0.377
3110056K07Rik	MCL–ONL	1.0967e-11	4.39886e-08	-1.70076	0.52	0.981
Agrp	MCL–ONL	1.36538e-11	5.47655e-08	-1.14636	0.96	0.981
Capn5	MCL–ONL	1.58883e-11	6.37279e-08	-1.39813	0.52	0.981
Gm15270	MCL–ONL	1.73914e-11	6.97567e-08	-1.40065	0.76	0.981
4933406I18Rik	MCL–ONL	1.76645e-11	7.08524e-08	1.16463	0.72	0.019
Dph7	MCL–ONL	1.76731e-11	7.08866e-08	-0.76598	0.92	1
6530411M01Rik	MCL–ONL	2.50892e-11	1.00633e-07	-1.7404	0.72	1
Grm8	MCL–ONL	2.5508e-11	1.02313e-07	1.18637	0.68	0
Spidr	MCL–ONL	2.73934e-11	1.09875e-07	-0.792237	0.92	0.981
Gpt2	MCL–ONL	3.52652e-11	1.41449e-07	-0.510188	0.88	0.981
4930447N08Rik	MCL–ONL	3.62378e-11	1.4535e-07	1.05373	0.96	0.717
Sox1ot	MCL–ONL	3.66695e-11	1.47081e-07	-0.516336	1	0.981
Phospho1	MCL–ONL	3.88025e-11	1.55637e-07	-0.890061	0.8	0.962
Zfp951	MCL–ONL	6.02433e-11	2.41636e-07	-1.90196	0.6	0.962
Ccdc189	MCL–ONL	7.96562e-11	3.19501e-07	1.53626	1	0.472
Bclaf3	MCL–ONL	1.15118e-10	4.61739e-07	-0.529415	0.96	1
Rpl3	MCL–ONL	1.57949e-10	6.33534e-07	-0.634051	0.96	0.981
1700088E04Rik	MCL–ONL	2.01572e-10	8.08505e-07	-0.986021	0.96	0.962
Sdccag8	MCL–ONL	2.02381e-10	8.11752e-07	0.820841	0.88	0.17
Selenom	MCL–ONL	2.75105e-10	1.10345e-06	-0.748932	0.88	0.981
0610009E02Rik	MCL–ONL	2.85449e-10	1.14493e-06	-0.728755	1	0.962
Luzp1	MCL–ONL	3.00681e-10	1.20603e-06	1.53464	0.96	0.491
Rapgef2	MCL–ONL	3.02978e-10	1.21525e-06	1.41239	0.96	0.34
Slc1a2	MCL–ONL	3.51163e-10	1.40851e-06	-0.536093	1	1
Crppa	MCL–ONL	3.76155e-10	1.50876e-06	-0.586791	0.96	1
Cop1	MCL–ONL	4.16826e-10	1.67189e-06	-0.5509	0.96	0.981
Gm20517	MCL–ONL	4.69121e-10	1.88164e-06	1.52174	1	0.434
Nol4l	MCL–ONL	5.47788e-10	2.19718e-06	-0.513526	0.96	0.981
Sema3c	MCL–ONL	6.42237e-10	2.57601e-06	0.776053	0.6	0
Pdcd4	MCL–ONL	1.05115e-09	4.21614e-06	1.0149	0.72	0.057
Auh	MCL–ONL	1.12187e-09	4.49982e-06	1.55197	0.92	0.321
Ankdd1a	MCL–ONL	1.29341e-09	5.18785e-06	1.23232	0.84	0.302
Ino80dos	MCL–ONL	1.36526e-09	5.47608e-06	-2.15072	0.56	0.906
Zfp983	MCL–ONL	1.95566e-09	7.84417e-06	-1.33812	0.64	0.943
Fyco1	MCL–ONL	1.96858e-09	7.89597e-06	-1.22604	0.52	0.925
Trp53rkb	MCL–ONL	2.01842e-09	8.09589e-06	-1.0269	0.92	0.962
Cplane1	MCL–ONL	2.13285e-09	8.55487e-06	-0.606481	0.88	0.925
Memo1	MCL–ONL	2.42997e-09	9.7466e-06	1.403	0.72	0.113
Dgkb	MCL–ONL	2.80873e-09	1.12658e-05	-0.697113	1	1
Akr1d1	MCL–ONL	3.30521e-09	1.32572e-05	-0.725313	0.96	0.981
Arap2	MCL–ONL	3.81044e-09	1.52837e-05	1.22784	0.92	0.491
Ndufb5	MCL–ONL	4.71916e-09	1.89286e-05	-0.527777	1	0.962
Hs3st5	MCL–ONL	4.91872e-09	1.9729e-05	1.51797	0.88	0.151
H2bc6	MCL–ONL	5.15842e-09	2.06904e-05	-1.22847	0.88	0.943
Klrb1c	MCL–ONL	5.45229e-09	2.18691e-05	-1.18872	0.72	0.925
Lsamp	MCL–ONL	6.59893e-09	2.64683e-05	1.31686	0.84	0.132
Ypel2	MCL–ONL	6.67441e-09	2.67711e-05	0.962112	0.96	0.604
Tespa1	MCL–ONL	7.78099e-09	3.12096e-05	-1.21336	0.84	0.943
Gm10865	MCL–ONL	1.18422e-08	4.74992e-05	1.51662	1	0.377
Rita1	MCL–ONL	1.38793e-08	5.567e-05	-0.750121	0.88	1
Hecw2	MCL–ONL	1.39258e-08	5.58564e-05	1.09921	0.52	0
Tra2a	MCL–ONL	1.47743e-08	5.92599e-05	-0.734596	0.92	0.981
Vti1b	MCL–ONL	1.81368e-08	7.27465e-05	1.10748	0.96	0.698
Tulp4	MCL–ONL	2.13515e-08	8.56409e-05	1.12088	0.92	0.472
Rps16	MCL–ONL	2.32263e-08	9.31606e-05	1.09944	1	0.566
Prdm10	MCL–ONL	2.42299e-08	9.71862e-05	-0.856805	0.92	0.962
Nell1	MCL–ONL	2.54375e-08	0.00010203	1.54665	0.92	0.264
Dele1	MCL–ONL	2.83015e-08	0.000113517	-0.646599	0.96	0.981
Skint6	MCL–ONL	2.91639e-08	0.000116976	-0.708402	0.92	0.981
Esrrg	MCL–ONL	2.97689e-08	0.000119403	1.29149	0.96	0.415
5530601H04Rik	MCL–ONL	3.29544e-08	0.00013218	-0.545604	0.96	0.962
Tubg2	MCL–ONL	3.5035e-08	0.000140525	1.4392	0.6	0.038
Ntan1	MCL–ONL	4.54178e-08	0.000182171	0.620396	0.72	0.113
Uchl5	MCL–ONL	4.66407e-08	0.000187076	0.606912	0.56	0.019
Vmp1	MCL–ONL	4.74563e-08	0.000190347	-0.50855	1	1
2610316D01Rik	MCL–ONL	4.85773e-08	0.000194843	-0.812227	0.88	0.943
Ap3s1	MCL–ONL	5.17866e-08	0.000207716	1.03173	1	0.566
Ube2d-ps	MCL–ONL	5.23012e-08	0.00020978	-0.923984	0.84	0.906
Rmdn1	MCL–ONL	5.49716e-08	0.000220491	1.26113	0.64	0.075
Unc5d	MCL–ONL	6.8015e-08	0.000272808	1.46868	0.76	0.094
Zfp950	MCL–ONL	8.3196e-08	0.000333699	-0.617625	0.88	0.943
Mest	MCL–ONL	8.74294e-08	0.000350679	-1.24315	0.56	0.925
Aldh7a1	MCL–ONL	1.02096e-07	0.000409507	-0.605808	0.76	0.868
Cox7a2	MCL–ONL	1.02898e-07	0.000412725	-0.51872	1	0.943
Psma2	MCL–ONL	1.27241e-07	0.000510365	0.720793	0.96	0.792
Mir99ahg	MCL–ONL	1.27379e-07	0.000510919	0.761952	1	0.83
Rprd1a	MCL–ONL	1.31557e-07	0.000527674	0.811343	0.96	0.623
Ppfia1	MCL–ONL	1.51608e-07	0.000608099	-0.621769	0.8	0.868
Fer	MCL–ONL	1.5933e-07	0.000639073	-1.44479	0.52	0.906
Akap9	MCL–ONL	1.68892e-07	0.000677426	0.705486	0.92	0.717
Ahnak	MCL–ONL	1.7739e-07	0.000711512	-0.853108	0.8	0.887
Rptor	MCL–ONL	1.89049e-07	0.000758276	1.05806	0.84	0.283
Mir100hg	MCL–ONL	2.01025e-07	0.000806312	-1.40782	0.6	0.868
5730522E02Rik	MCL–ONL	2.11761e-07	0.000849372	-0.643154	0.88	0.943
6030443J06Rik	MCL–ONL	2.25649e-07	0.00090508	-1.74531	0.64	0.849
Slc12a6	MCL–ONL	2.43458e-07	0.000976512	0.733852	0.72	0.151
Zbtb20	MCL–ONL	3.06083e-07	0.0012277	0.927447	0.92	0.604
Iqschfp	MCL–ONL	3.41814e-07	0.00137102	0.809505	0.84	0.151
Yaf2	MCL–ONL	3.45965e-07	0.00138767	-0.637349	0.8	0.906
Cdc42	MCL–ONL	3.65939e-07	0.00146778	-0.625893	1	0.962
Plaa	MCL–ONL	4.03729e-07	0.00161936	1.26737	0.88	0.434
Cep83	MCL–ONL	4.43006e-07	0.0017769	-0.691819	0.88	0.943
Uqcrh	MCL–ONL	4.84536e-07	0.00194347	-0.509711	1	0.962
Cdh12	MCL–ONL	4.8919e-07	0.00196214	0.748407	0.56	0.038
Uggt1	MCL–ONL	5.11714e-07	0.00205249	0.992982	0.88	0.491
Shld2	MCL–ONL	8.00409e-07	0.00321044	1.04715	1	0.566
2700046A07Rik	MCL–ONL	8.71847e-07	0.00349698	0.762651	0.96	0.698
Peak1	MCL–ONL	9.09551e-07	0.00364821	-0.754224	0.96	0.906
Ncbp3	MCL–ONL	9.58685e-07	0.00384529	-0.854441	0.8	0.887
G630016G05Rik	MCL–ONL	1.17777e-06	0.00472405	1.25558	0.84	0.642
Ywhaq	MCL–ONL	1.23207e-06	0.00494185	-0.505671	1	0.943
Actn2	MCL–ONL	1.2348e-06	0.0049528	1.40602	0.68	0.17
Cyp2j9	MCL–ONL	1.24388e-06	0.0049892	-1.47291	0.16	0.698
Dcn	MCL–ONL	1.46499e-06	0.00587606	-0.907739	0.48	0.811
Amz1	MCL–ONL	1.50379e-06	0.00603169	1.38446	0.72	0.226
Kcnd3os	MCL–ONL	1.60654e-06	0.00644382	-1.65469	0	0.604
Prickle1	MCL–ONL	1.73393e-06	0.00695479	1.20083	0.92	0.377
Matn4	MCL–ONL	1.89529e-06	0.00760199	-1.83825	0.04	0.642
Kcnh5	MCL–ONL	2.07793e-06	0.00833456	1.15377	0.88	0.226
Tln2	MCL–ONL	2.13529e-06	0.00856466	0.991656	0.92	0.396
Cyren	MCL–ONL	2.19937e-06	0.00882167	-0.654193	0.92	0.906
1700086L19Rik	MCL–ONL	2.37378e-06	0.00952124	1.03663	0.84	0.509
Elk1	MCL–ONL	2.87889e-06	0.0115472	0.991315	0.84	0.358
Xpnpep1	MCL–ONL	2.88916e-06	0.0115884	1.00979	0.76	0.34
Pparg	MCL–ONL	3.23199e-06	0.0129635	1.22581	0.44	0.019
Aspa	MCL–ONL	3.39329e-06	0.0136105	-0.772399	0.68	0.849
Snhg14	MCL–ONL	3.41732e-06	0.0137069	0.553533	0.92	0.415
Zfp971	MCL–ONL	3.72753e-06	0.0149511	0.751427	1	0.906
Dhx32	MCL–ONL	3.82551e-06	0.0153441	1.06956	0.64	0.094
Zfp286	MCL–ONL	4.3628e-06	0.0174992	0.636853	0.36	0
Mvb12b	MCL–ONL	4.36514e-06	0.0175086	-0.526715	0.84	0.83
Sema3e	MCL–ONL	4.46955e-06	0.0179274	1.17468	0.76	0.302
Dpp6	MCL–ONL	4.84876e-06	0.0194484	0.945512	0.92	0.528
Tbl3	MCL–ONL	5.05697e-06	0.0202835	1.06554	0.6	0.094
Gm2694	MCL–ONL	5.34663e-06	0.0214453	1.30925	0.52	0.075
Ppp2r5c	MCL–ONL	6.04909e-06	0.0242629	-0.704089	0.76	0.906
Nutf2	MCL–ONL	6.28446e-06	0.025207	1.07804	0.92	0.396
Slc30a9	MCL–ONL	6.64666e-06	0.0266598	-0.664261	0.96	0.868
Eloc	MCL–ONL	7.19502e-06	0.0288592	-0.665048	0.88	0.925
Fbxo41	MCL–ONL	8.37697e-06	0.0336	0.984244	0.96	0.415
Spindoc	MCL–ONL	9.0516e-06	0.036306	0.504708	0.92	0.434
Vps8	MCL–ONL	9.36936e-06	0.0375805	1.23699	0.76	0.245
Setd5	MCL–ONL	1.10136e-05	0.0441756	0.857211	0.88	0.547
Azin2	MCL–ONL	1.12906e-05	0.0452865	-0.900111	1	0.887
Slc38a9	MCL–ONL	1.14564e-05	0.0459516	1.02536	0.44	0.038
Gm20498	MCL–ONL	1.18284e-05	0.0474435	-0.683802	0.84	0.943
2610037D02Rik	OPL–GL	7.67064e-14	3.0767e-10	0.5286	0.976	0.926
Spindoc	OPL–GL	1.71967e-11	6.89758e-08	0.573883	0.976	0.941
Prelid3a	OPL–GL	4.35001e-11	1.74479e-07	0.893154	0.929	0.853
Vmn2r57	OPL–GL	8.36347e-10	3.35459e-06	0.622588	1	0.897
Gm16835	OPL–GL	2.35153e-09	9.432e-06	0.55062	1	0.912
1700102P08Rik	OPL–GL	3.41691e-09	1.37052e-05	0.607152	0.929	0.941
Zfp932	OPL–GL	5.36786e-09	2.15305e-05	0.573246	0.929	0.809
Rptor	OPL–GL	1.3889e-08	5.57086e-05	-1.04774	0.31	0.75
Morf4l1	OPL–GL	2.70902e-08	0.000108659	0.507248	0.929	0.868
Dph7	OPL–GL	4.18953e-08	0.000168042	-0.805041	0.571	0.912
Saxo2	OPL–GL	5.52374e-08	0.000221557	-0.831797	0.619	0.941
4930447N08Rik	OPL–GL	4.65678e-07	0.00186784	0.797783	0.881	0.882
Appbp2	OPL–GL	5.64796e-07	0.0022654	-1.15471	0.262	0.824
Adgrg6	OPL–GL	1.33032e-06	0.00533592	0.631729	0.952	0.868
Tacc1	OPL–GL	1.73856e-06	0.00697335	0.530502	0.929	0.809
Ppp3r1	OPL–GL	3.1892e-06	0.0127919	-0.604665	0.667	0.897
Fbxo41	OPL–GL	3.30328e-06	0.0132495	-1.19499	0.167	0.618
Cmtr1	OPL–GL	3.78216e-06	0.0151703	0.547946	0.905	0.706
Chordc1	OPL–GL	5.67682e-06	0.0227697	-1.12584	0.119	0.603
6530411M01Rik	OPL–ONL	1.88699e-17	7.56873e-14	-2.51564	0.238	1
Ccdc189	OPL–ONL	8.23842e-16	3.30443e-12	1.82843	1	0.472
Fbxo47	OPL–ONL	3.78559e-15	1.5184e-11	1.55311	1	0.434
6820431F20Rik	OPL–ONL	1.07209e-14	4.30014e-11	-1.30641	0.786	0.981
Dph7	OPL–ONL	1.4053e-14	5.63666e-11	-1.63934	0.571	1
Atad3aos	OPL–ONL	2.41163e-14	9.67306e-11	-1.97283	0.452	1
9230114K14Rik	OPL–ONL	4.00085e-14	1.60474e-10	1.49124	0.976	0.491
Trp53rkb	OPL–ONL	8.00128e-14	3.20931e-10	-2.03223	0.619	0.962
2700046A07Rik	OPL–ONL	1.26182e-13	5.06116e-10	1.32606	1	0.698
Rapgef2	OPL–ONL	1.64654e-13	6.60427e-10	1.77552	0.905	0.34
Shld2	OPL–ONL	2.14025e-13	8.58455e-10	1.30276	1	0.566
2610037D02Rik	OPL–ONL	5.49144e-13	2.20262e-09	1.3408	0.976	0.642
Tbc1d32	OPL–ONL	5.67147e-13	2.27483e-09	-1.21572	0.786	1
Gad1os	OPL–ONL	5.87917e-13	2.35814e-09	0.900489	0.881	0.377
Spindoc	OPL–ONL	6.9204e-13	2.77577e-09	1.59192	0.976	0.434
Gm20517	OPL–ONL	7.55896e-13	3.0319e-09	1.45126	1	0.434
Rps16	OPL–ONL	9.09835e-13	3.64935e-09	1.40254	1	0.566
Zfp970	OPL–ONL	1.0935e-12	4.38603e-09	-1.27201	0.786	1
Mia3	OPL–ONL	2.01045e-12	8.0639e-09	1.56809	0.881	0.396
Epb41	OPL–ONL	2.18098e-12	8.7479e-09	-0.79298	0.881	0.981
1500004A13Rik	OPL–ONL	2.74262e-12	1.10006e-08	1.38932	0.952	0.453
5530601H04Rik	OPL–ONL	3.22897e-12	1.29514e-08	-0.722087	0.857	0.962
Saxo2	OPL–ONL	4.00806e-12	1.60763e-08	-1.2566	0.619	1
Zfp983	OPL–ONL	5.20869e-12	2.0892e-08	-1.47167	0.31	0.943
1700086L19Rik	OPL–ONL	5.61332e-12	2.2515e-08	1.00564	0.952	0.509
Large2	OPL–ONL	6.7333e-12	2.70073e-08	1.3869	0.976	0.547
Gm12381	OPL–ONL	9.1393e-12	3.66577e-08	0.555241	0.976	0.943
Gm15270	OPL–ONL	9.6284e-12	3.86195e-08	-0.833328	0.929	0.981
Xndc1	OPL–ONL	3.07093e-11	1.23175e-07	-0.838184	0.952	1
Wdr20	OPL–ONL	5.49123e-11	2.20253e-07	0.791454	1	0.811
Gpat3	OPL–ONL	7.84765e-11	3.14769e-07	-1.10841	0.786	0.943
Morf4l1	OPL–ONL	8.37603e-11	3.35963e-07	-0.680688	0.929	0.962
2210408F21Rik	OPL–ONL	1.00124e-10	4.01597e-07	1.06745	1	0.679
9430041J12Rik	OPL–ONL	1.0307e-10	4.13416e-07	1.22999	0.952	0.566
Septin2	OPL–ONL	1.81424e-10	7.27692e-07	1.08401	0.81	0.34
9330104G04Rik	OPL–ONL	2.14609e-10	8.60795e-07	0.967809	1	0.623
1110019D14Rik	OPL–ONL	2.35896e-10	9.46179e-07	0.983702	0.976	0.585
Skint6	OPL–ONL	4.63339e-10	1.85845e-06	-0.735168	0.952	0.981
Arap2	OPL–ONL	6.97581e-10	2.798e-06	1.26909	0.857	0.491
Adgrg6	OPL–ONL	9.89596e-10	3.96927e-06	-0.665111	0.952	1
Marchf3	OPL–ONL	1.13073e-09	4.53535e-06	-0.814384	0.905	0.943
Vcpkmt	OPL–ONL	1.5062e-09	6.04136e-06	0.519011	0.929	1
Ppp4r1l-ps	OPL–ONL	1.55742e-09	6.24682e-06	1.06207	0.976	0.509
Pisd-ps2	OPL–ONL	1.65358e-09	6.63249e-06	-0.537642	1	0.981
Cyren	OPL–ONL	1.95896e-09	7.85739e-06	-0.84208	0.905	0.906
Psma2	OPL–ONL	2.12544e-09	8.52513e-06	0.924034	0.905	0.792
Mideas	OPL–ONL	2.18058e-09	8.74631e-06	0.67467	1	0.943
Tulp4	OPL–ONL	3.73619e-09	1.49859e-05	1.19741	0.857	0.472
Ube2d-ps	OPL–ONL	4.66406e-09	1.87075e-05	-0.67825	0.905	0.906
Mkln1os	OPL–ONL	4.9323e-09	1.97834e-05	-1.55444	0.429	0.811
4933407K13Rik	OPL–ONL	5.18141e-09	2.07826e-05	-0.78377	0.738	0.962
Dnah11	OPL–ONL	9.84963e-09	3.95069e-05	-0.678289	0.762	0.981
Appbp2	OPL–ONL	1.09039e-08	4.37355e-05	-1.34838	0.262	0.811
Rita1	OPL–ONL	1.10406e-08	4.42838e-05	-0.527555	0.952	1
Ino80dos	OPL–ONL	1.39315e-08	5.58792e-05	-0.952879	0.786	0.906
Ppil4	OPL–ONL	2.18585e-08	8.76743e-05	-0.598014	0.119	0.642
Gm9828	OPL–ONL	3.25862e-08	0.000130703	0.639385	1	0.906
Mgrn1	OPL–ONL	3.5289e-08	0.000141544	1.1227	0.857	0.509
Fer	OPL–ONL	3.80061e-08	0.000152442	-1.02097	0.762	0.906
Sntb1	OPL–ONL	4.25878e-08	0.000170819	-1.60935	0.071	0.66
C9orf72	OPL–ONL	5.09216e-08	0.000204247	0.61908	0.976	0.943
Cilk1	OPL–ONL	5.35743e-08	0.000214886	1.02997	0.929	0.415
Gm16835	OPL–ONL	8.05791e-08	0.000323203	0.690603	1	0.792
Ppp3r1	OPL–ONL	9.31001e-08	0.000373425	-1.11157	0.667	0.83
3110056K07Rik	OPL–ONL	9.49564e-08	0.00038087	-0.584266	0.881	0.981
Tlcd3a	OPL–ONL	1.68744e-07	0.00067683	-0.639336	0.762	0.981
Fabp5	OPL–ONL	2.48097e-07	0.000995117	0.714231	0.929	0.736
5033417F24Rik	OPL–ONL	2.94157e-07	0.00117987	0.513693	0.976	0.868
Capn5	OPL–ONL	3.45105e-07	0.00138421	-0.812653	0.524	0.981
Aspa	OPL–ONL	4.49173e-07	0.00180163	-1.03214	0.429	0.849
Abhd18	OPL–ONL	8.28579e-07	0.00332343	0.625068	0.952	0.887
Insyn1	OPL–ONL	1.71144e-06	0.00686459	0.64152	0.905	0.811
Zfp638	OPL–ONL	1.87331e-06	0.00751386	0.856329	0.786	0.377
Syt6	OPL–ONL	3.11274e-06	0.0124852	0.850149	0.952	0.792
Cep295	OPL–ONL	3.1897e-06	0.0127939	-0.641802	0.881	0.868
Fyco1	OPL–ONL	3.45926e-06	0.0138751	-0.695204	0.619	0.925
Catspere2	OPL–ONL	3.6592e-06	0.0146771	0.705384	0.952	0.642
Sp3os	OPL–ONL	3.70818e-06	0.0148735	0.794445	0.881	0.792
Elapor1	OPL–ONL	4.31282e-06	0.0172987	0.687096	0.976	0.774
Rmdn1	OPL–ONL	4.52534e-06	0.0181511	0.665783	0.5	0.075
Gk	OPL–ONL	4.53976e-06	0.018209	-0.703733	0.857	0.925
Dpf2	OPL–ONL	4.73939e-06	0.0190097	-0.65039	0.286	0.679
Ccnd2	OPL–ONL	5.15966e-06	0.0206954	-0.865786	0.286	0.849
Zfp971	OPL–ONL	6.05938e-06	0.0243042	-0.579676	0.595	0.906
H2bc6	OPL–ONL	6.55231e-06	0.0262813	-0.605984	0.952	0.943
Jam3	OPL–ONL	7.31916e-06	0.0293571	-0.790297	0.476	0.906
Sgcd	OPL–ONL	9.11805e-06	0.0365725	-1.14717	0.167	0.642
Azin2	OPL–ONL	1.05758e-05	0.0424194	-0.675108	0.905	0.887
Sdccag8	OPL–ONL	1.10207e-05	0.0442042	0.559683	0.571	0.17
6530411M01Rik	GL–ONL	4.03036e-21	1.61658e-17	-2.19728	0.471	1
Atad3aos	GL–ONL	5.75165e-21	2.30699e-17	-2.14948	0.412	1
Faap100	GL–ONL	2.74242e-20	1.09999e-16	-0.579353	0.956	1
1700102P08Rik	GL–ONL	5.67703e-20	2.27706e-16	-0.964587	0.941	1
Adgrg6	GL–ONL	9.05293e-20	3.63113e-16	-1.29684	0.868	1
Vmn2r57	GL–ONL	2.74212e-19	1.09986e-15	-0.897112	0.897	1
Zfp970	GL–ONL	4.63797e-19	1.86029e-15	-0.966246	0.926	1
Epb41	GL–ONL	4.96775e-19	1.99257e-15	-0.511196	0.926	0.981
Afg1l	GL–ONL	5.88494e-19	2.36045e-15	-0.562995	0.971	1
6820431F20Rik	GL–ONL	8.98929e-19	3.60561e-15	-1.22516	0.868	0.981
Ecpas	GL–ONL	1.49779e-18	6.00764e-15	-0.659916	0.941	1
Prelid3a	GL–ONL	4.62299e-18	1.85428e-14	-1.21945	0.853	0.981
Dph7	GL–ONL	5.95168e-18	2.38722e-14	-0.834297	0.912	1
Ccdc189	GL–ONL	1.22868e-17	4.92822e-14	1.56096	1	0.472
Septin2	GL–ONL	5.55877e-17	2.22962e-13	1.47235	0.912	0.34
Trp53rkb	GL–ONL	6.82466e-17	2.73737e-13	-1.68438	0.794	0.962
Morf4l1	GL–ONL	1.89507e-16	7.60113e-13	-1.18794	0.868	0.962
Nol4l	GL–ONL	2.90978e-16	1.16711e-12	-0.574653	0.897	0.981
Capn5	GL–ONL	3.42408e-16	1.3734e-12	-0.532256	0.824	0.981
Cop1	GL–ONL	4.06134e-16	1.629e-12	-0.501701	0.971	0.981
Rapgef2	GL–ONL	4.46026e-16	1.78901e-12	1.56915	0.926	0.34
Tbc1d32	GL–ONL	5.71964e-16	2.29415e-12	-0.799307	0.926	1
Gm15270	GL–ONL	1.69109e-15	6.78295e-12	-0.696423	0.926	0.981
Gpat3	GL–ONL	2.32531e-15	9.32682e-12	-1.50119	0.662	0.943
5530601H04Rik	GL–ONL	1.20913e-14	4.84982e-11	-0.706009	0.897	0.962
Pisd-ps2	GL–ONL	4.18081e-14	1.67692e-10	-0.854178	0.897	0.981
Mia3	GL–ONL	7.80748e-14	3.13158e-10	1.19871	0.882	0.396
Xndc1	GL–ONL	8.79973e-14	3.52957e-10	-0.733694	0.926	1
1500004A13Rik	GL–ONL	9.64583e-14	3.86894e-10	1.1467	0.956	0.453
9230114K14Rik	GL–ONL	1.01985e-13	4.09061e-10	1.43184	0.882	0.491
Tespa1	GL–ONL	1.29917e-13	5.21095e-10	-0.801549	0.868	0.943
Gm20517	GL–ONL	1.36405e-13	5.47121e-10	1.26217	0.985	0.434
Fbxo47	GL–ONL	1.58588e-13	6.36095e-10	1.23793	0.971	0.434
Rps16	GL–ONL	1.66669e-13	6.68511e-10	1.16061	1	0.566
Mgrn1	GL–ONL	3.25721e-13	1.30647e-09	1.12513	0.941	0.509
Bbof1	GL–ONL	4.70472e-13	1.88707e-09	-0.504328	0.926	0.962
Dctn1	GL–ONL	4.71695e-13	1.89197e-09	1.37102	0.868	0.321
1700086L19Rik	GL–ONL	4.80622e-13	1.92778e-09	0.766304	0.941	0.509
Fyco1	GL–ONL	8.3604e-13	3.35335e-09	-0.620813	0.735	0.925
Psma2	GL–ONL	9.8351e-13	3.94486e-09	0.804047	0.971	0.792
Ccdc191	GL–ONL	1.30926e-12	5.25145e-09	-1.61064	0.324	0.868
Spindoc	GL–ONL	1.36816e-12	5.48769e-09	1.01804	0.941	0.434
Ube2d-ps	GL–ONL	2.42464e-12	9.72522e-09	-0.678722	0.926	0.906
B230307C23Rik	GL–ONL	6.21984e-12	2.49478e-08	1.11478	0.897	0.509
Large2	GL–ONL	9.2667e-12	3.71687e-08	1.08484	0.971	0.547
Tulp4	GL–ONL	1.41769e-11	5.68635e-08	1.06235	0.897	0.472
Rsph14	GL–ONL	1.53312e-11	6.14935e-08	1.06334	0.721	0.17
Txndc11	GL–ONL	3.7049e-11	1.48603e-07	0.967411	0.588	0
Fstl5	GL–ONL	4.13677e-11	1.65926e-07	1.11689	0.882	0.358
Actr1a	GL–ONL	4.97796e-11	1.99666e-07	0.537406	0.897	0.377
Cyren	GL–ONL	6.28193e-11	2.51968e-07	-0.78321	0.882	0.906
2700046A07Rik	GL–ONL	7.7324e-11	3.10146e-07	0.929968	0.941	0.698
Marchf3	GL–ONL	1.01001e-10	4.05114e-07	-0.868457	0.868	0.943
Gk	GL–ONL	1.2485e-10	5.00774e-07	-0.855544	0.853	0.925
Skint6	GL–ONL	1.69122e-10	6.78348e-07	-0.725132	0.838	0.981
1700109H08Rik	GL–ONL	2.07317e-10	8.31549e-07	-0.636513	0.956	0.925
Arap2	GL–ONL	2.98863e-10	1.19874e-06	1.04342	0.838	0.491
Azin2	GL–ONL	5.13778e-10	2.06076e-06	-1.0495	0.868	0.887
Aspa	GL–ONL	6.96291e-10	2.79282e-06	-0.841642	0.647	0.849
Gm20498	GL–ONL	9.33172e-10	3.74295e-06	-0.765709	0.735	0.943
2210408F21Rik	GL–ONL	1.0863e-09	4.35715e-06	0.808918	0.985	0.679
9430041J12Rik	GL–ONL	1.28474e-09	5.15307e-06	0.908164	0.956	0.566
Zfp983	GL–ONL	1.33952e-09	5.37283e-06	-0.97082	0.706	0.943
Fer	GL–ONL	1.72928e-09	6.93615e-06	-1.11578	0.779	0.906
Shld2	GL–ONL	1.77908e-09	7.13588e-06	1.02673	0.956	0.566
Dpf1	GL–ONL	2.67644e-09	1.07352e-05	1.07662	0.676	0.17
Memo1	GL–ONL	2.80558e-09	1.12532e-05	0.927292	0.603	0.113
Slc30a9	GL–ONL	3.61391e-09	1.44954e-05	-0.581081	0.926	0.868
Mkln1os	GL–ONL	3.82581e-09	1.53453e-05	-1.1223	0.338	0.811
H2bc6	GL–ONL	4.42171e-09	1.77355e-05	-0.706564	0.926	0.943
Ino80dos	GL–ONL	4.99395e-09	2.00308e-05	-1.00754	0.838	0.906
Cep162	GL–ONL	5.09335e-09	2.04294e-05	-0.88756	0.809	0.887
Rptor	GL–ONL	1.12682e-08	4.51967e-05	0.894577	0.75	0.283
Hcn1	GL–ONL	1.26675e-08	5.08092e-05	0.967001	0.765	0.302
Plaa	GL–ONL	1.35055e-08	5.41707e-05	1.07278	0.809	0.434
Chd8	GL–ONL	1.38388e-08	5.55074e-05	0.909933	0.691	0.264
Prdm10	GL–ONL	1.58537e-08	6.35891e-05	-0.509098	0.868	0.962
Gm20716	GL–ONL	1.79909e-08	7.21617e-05	0.864344	0.912	0.547
Dcn	GL–ONL	1.81335e-08	7.27333e-05	-0.591868	0.662	0.811
Sptbn4	GL–ONL	1.86119e-08	7.46522e-05	0.748858	0.838	0.453
Dnhd1	GL–ONL	2.54667e-08	0.000102147	0.778012	0.971	0.566
Ap3s1	GL–ONL	4.73645e-08	0.000189979	0.872248	0.882	0.566
Ppil4	GL–ONL	4.88793e-08	0.000196055	-0.561982	0.294	0.642
Ppp2r5c	GL–ONL	7.17066e-08	0.000287615	-0.525152	0.882	0.906
2610037D02Rik	GL–ONL	7.85089e-08	0.000314899	0.812205	0.926	0.642
Gpbp1l1	GL–ONL	9.6411e-08	0.000386704	-0.581015	0.676	0.792
1110019D14Rik	GL–ONL	1.06392e-07	0.000426738	0.82496	0.971	0.585
Zfp971	GL–ONL	1.07683e-07	0.000431915	-0.785248	0.691	0.906
Cilk1	GL–ONL	1.13848e-07	0.000456644	0.632983	0.912	0.415
Mest	GL–ONL	1.35718e-07	0.000544367	-0.799033	0.691	0.925
Rprd1a	GL–ONL	1.5995e-07	0.000641561	0.601935	0.853	0.623
Mir99ahg	GL–ONL	1.70667e-07	0.000684544	0.581829	0.971	0.83
Eloc	GL–ONL	2.35339e-07	0.000943945	-0.564574	0.838	0.925
Sgcd	GL–ONL	3.08477e-07	0.0012373	-1.16167	0.206	0.642
Map6	GL–ONL	3.35485e-07	0.00134563	1.07013	0.809	0.472
Ypel2	GL–ONL	3.98936e-07	0.00160013	0.742318	0.824	0.604
Astn2	GL–ONL	4.59872e-07	0.00184454	1.21869	0.632	0.283
Lpar1	GL–ONL	4.62827e-07	0.0018564	-0.697585	0.632	0.868
Catspere2	GL–ONL	5.48156e-07	0.00219865	0.650914	0.926	0.642
Tpm1	GL–ONL	6.71722e-07	0.00269428	-0.652749	0.735	0.849
Klhl24	GL–ONL	7.28556e-07	0.00292224	0.974346	0.75	0.321
Cep295	GL–ONL	1.18056e-06	0.00473521	-0.62296	0.912	0.868
Abhd18	GL–ONL	1.2777e-06	0.00512486	0.512758	0.897	0.887
Mir100hg	GL–ONL	2.12776e-06	0.00853443	-0.618745	0.838	0.868
Dcp1b	GL–ONL	2.15421e-06	0.00864053	0.865186	0.618	0.17
Sntb1	GL–ONL	2.27641e-06	0.00913068	-0.969089	0.279	0.66
Ppp3r1	GL–ONL	2.3253e-06	0.00932677	-0.506906	0.897	0.83
Nova2	GL–ONL	2.48564e-06	0.00996989	0.907679	0.588	0.208
Simc1	GL–ONL	3.21935e-06	0.0129128	1.10558	0.456	0.057
N4bp2l1	GL–ONL	3.53358e-06	0.0141732	1.0991	0.529	0.132
Matn4	GL–ONL	4.02093e-06	0.0161279	-1.03649	0.368	0.642
Prickle1	GL–ONL	4.36881e-06	0.0175233	1.04294	0.765	0.377
Ppp4r1l-ps	GL–ONL	4.40393e-06	0.0176642	0.895143	1	0.509
Dmtf1	GL–ONL	4.94232e-06	0.0198236	1.03766	0.765	0.283
Rapgef3	GL–ONL	6.12342e-06	0.024561	0.690642	0.765	0.434
Prkcz	GL–ONL	6.3233e-06	0.0253628	0.776111	0.868	0.547
Arhgef4	GL–ONL	8.59221e-06	0.0344634	0.811173	0.824	0.547
Dpf2	GL–ONL	9.62594e-06	0.0386097	-0.705115	0.529	0.679
Dpp6	GL–ONL	1.1114e-05	0.0445784	0.624948	0.838	0.528
