# Supplementary material for: stAPAminer: Mining Spatial Patterns of Alternative Polyadenylation for Spatially Resolved Transcriptomic Studies
Source: Genomics Proteomics Bioinformatics. 2023 Jan 18;21(3):601–18. doi: 10.1016/j.gpb.2023.01.003 (PMC10787175; doi:10.1016/j.gpb.2023.01.003)
Supplement: Supplementary Table S12 — LSAPA genes of intronic APA by comparing the intronic ratio profile of a layer to all other layers [file mmc21.xlsx]

## Sheet: Table S12
Table S12 LSAPA genes of intronic APA by comparing the intronic ratio profile of a layer to all other layers
Gene symbol	Layer	P value	Adjusted P value	Average logFC	Percentage 1	Percentage 2
4933406I18Rik	GCL	7.48611e-39	3.00268e-35	1.58458	0.986	0.202
Nlrp5-ps	GCL	1.0277e-35	4.1221e-32	-1.15519	0.75	1
Man2c1os	GCL	8.41199e-34	3.37405e-30	-0.54575	0.944	1
Sema3c	GCL	3.18591e-33	1.27787e-29	1.561	0.847	0.128
3300002I08Rik	GCL	2.31005e-32	9.26561e-29	-0.563572	0.944	1
Ankdd1a	GCL	3.11563e-32	1.24968e-28	1.82828	0.972	0.532
5430402O13Rik	GCL	4.36437e-32	1.75055e-28	-0.53195	0.958	1
Mrtfa	GCL	1.61947e-31	6.49569e-28	-0.500589	0.847	0.995
A630089N07Rik	GCL	6.58186e-31	2.63998e-27	-1.10398	0.903	0.973
1700086O06Rik	GCL	9.19325e-31	3.68741e-27	-1.54692	0.819	0.968
Tafa3	GCL	1.41616e-30	5.68022e-27	-0.817818	1	0.984
Cul4b	GCL	4.19401e-30	1.68222e-26	1.43757	0.819	0.128
Camk1d	GCL	8.95278e-30	3.59096e-26	-0.578151	1	1
9430091E24Rik	GCL	4.75741e-28	1.9082e-24	-1.07378	0.764	0.973
4732471J01Rik	GCL	9.41889e-27	3.77792e-23	-1.53008	0.556	0.941
D930015M05Rik	GCL	1.62798e-26	6.52982e-23	-2.04854	0.5	0.926
B3galt1	GCL	1.88872e-26	7.57566e-23	1.38603	0.861	0.324
P3h2	GCL	4.42055e-26	1.77308e-22	-1.47187	0.486	0.947
Iqschfp	GCL	5.42805e-26	2.17719e-22	1.34663	0.958	0.303
Car5a	GCL	7.48301e-26	3.00144e-22	-0.795712	0.972	0.968
Tra2a	GCL	1.41111e-25	5.65995e-22	-1.02529	0.875	0.968
4930553P18Rik	GCL	5.4037e-25	2.16742e-21	-2.22594	0.5	0.894
Dpf2	GCL	1.2882e-24	5.16696e-21	1.37684	0.903	0.543
Vmn2r57	GCL	2.36745e-24	9.49583e-21	-2.08269	0.236	0.851
Septin2	GCL	4.48684e-24	1.79967e-20	0.989979	0.972	0.739
Usp16	GCL	8.83877e-24	3.54523e-20	0.719653	0.611	0.053
Celrr	GCL	8.93533e-24	3.58396e-20	0.666107	0.972	0.867
Cracdl	GCL	1.14922e-23	4.60954e-20	-1.48167	0.653	0.952
6030443J06Rik	GCL	2.19127e-23	8.78917e-20	-1.72187	0.403	0.878
Umad1	GCL	4.19588e-23	1.68297e-19	-0.609421	0.847	0.968
2610316D01Rik	GCL	4.5363e-23	1.81951e-19	-0.860922	0.917	0.952
Adgrg6	GCL	9.14644e-23	3.66864e-19	-1.75456	0.069	0.809
Adgrf5	GCL	1.08904e-22	4.36813e-19	-0.667852	0.889	0.952
Dpf1	GCL	1.43375e-22	5.75079e-19	1.10395	0.986	0.527
Agrp	GCL	3.16197e-22	1.26827e-18	-0.960333	0.806	0.973
1700029I15Rik	GCL	4.31972e-22	1.73264e-18	1.13782	1	0.766
Ppp4r1l-ps	GCL	6.98056e-22	2.7999e-18	-1.91336	0.514	0.856
4933424G05Rik	GCL	9.61921e-22	3.85826e-18	1.37621	0.972	0.351
Ppil4	GCL	1.26149e-21	5.05985e-18	0.890143	0.847	0.372
Gm10865	GCL	1.30846e-21	5.24822e-18	1.32551	0.986	0.367
4930447N08Rik	GCL	3.601e-21	1.44436e-17	0.793336	1	0.846
Cfap47	GCL	1.13472e-20	4.55136e-17	0.880012	0.917	0.271
Frg2f1	GCL	1.49168e-20	5.98313e-17	-0.887294	0.861	0.947
Dgkb	GCL	2.00591e-20	8.0457e-17	-0.715707	1	0.973
Thoc1	GCL	3.32888e-20	1.33521e-16	0.748105	0.556	0.059
H2bc6	GCL	4.55662e-20	1.82766e-16	-1.15813	0.653	0.931
Stard9	GCL	4.77739e-20	1.91621e-16	-0.558465	0.75	0.979
Zfp970	GCL	9.1111e-20	3.65446e-16	-1.37731	0.597	0.904
Cplane2	GCL	9.33196e-20	3.74305e-16	-0.884193	0.931	0.968
Rsph14	GCL	1.79843e-19	7.21349e-16	1.2657	0.986	0.537
1110019D14Rik	GCL	6.06115e-19	2.43113e-15	-1.58507	0.639	0.851
Actr1a	GCL	6.69102e-18	2.68377e-14	1.12908	0.972	0.707
Mccc1os	GCL	1.90851e-17	7.65501e-14	-0.562592	0.944	0.968
Dctn1	GCL	1.52782e-16	6.1281e-13	0.712878	0.986	0.691
2210408F21Rik	GCL	1.7894e-16	7.17728e-13	-0.812151	0.917	0.899
3830408C21Rik	GCL	1.6504e-15	6.61977e-12	0.893822	0.875	0.777
Cyp2j9	GCL	1.68538e-15	6.76005e-12	-1.32099	0.139	0.649
Zfp282	GCL	1.68868e-15	6.77331e-12	1.20115	0.625	0.138
Stxbp5l	GCL	5.2741e-15	2.11544e-11	0.568886	0.583	0.112
1700086L19Rik	GCL	1.50239e-14	6.0261e-11	0.58059	0.944	0.809
Pdcd4	GCL	2.30424e-14	9.2423e-11	0.905316	0.736	0.282
Azin2	GCL	2.50786e-14	1.0059e-10	-0.744753	0.861	0.899
Ak5	GCL	3.83456e-14	1.53804e-10	1.0084	0.889	0.404
Cfap410	GCL	4.96188e-14	1.99021e-10	-0.542249	0.847	0.926
Epha6	GCL	6.19738e-14	2.48577e-10	0.587673	0.736	0.17
Ccdc191	GCL	1.73205e-13	6.94723e-10	0.904079	0.972	0.596
Zfp951	GCL	3.1133e-13	1.24874e-09	-0.673702	0.806	0.904
Slc66a1	GCL	8.17857e-13	3.28042e-09	0.721751	0.875	0.702
Gm45929	GCL	2.02464e-12	8.12082e-09	0.65236	0.986	0.798
Spata2l	GCL	2.12154e-12	8.50951e-09	1.13797	0.681	0.218
Prr14l	GCL	2.44955e-12	9.82516e-09	0.77084	0.875	0.596
Gfod1	GCL	4.63572e-12	1.85939e-08	1.05083	0.861	0.303
Lzts1	GCL	5.47776e-12	2.19713e-08	1.05652	0.764	0.181
Ankrd33b	GCL	5.82033e-12	2.33454e-08	0.875117	0.903	0.452
Igsf5	GCL	6.30592e-12	2.52931e-08	1.12785	0.556	0.106
Nmral1	GCL	6.47727e-12	2.59803e-08	0.905475	0.611	0.17
Xpnpep1	GCL	3.1483e-11	1.26278e-07	0.789985	0.778	0.484
Scaf8	GCL	3.25174e-11	1.30427e-07	0.643085	0.875	0.596
Taok3	GCL	4.99327e-11	2.0028e-07	0.836509	0.847	0.378
Rcl1	GCL	5.4743e-11	2.19574e-07	0.995204	0.778	0.303
Klrb1c	GCL	6.45077e-11	2.5874e-07	-0.51082	0.861	0.904
Capn5	GCL	6.68655e-11	2.68198e-07	-0.681851	0.556	0.761
Mia3	GCL	9.44234e-11	3.78732e-07	-1.07924	0.486	0.718
Auh	GCL	1.11231e-10	4.46148e-07	0.724305	0.889	0.59
Lgi1	GCL	1.46153e-10	5.86218e-07	0.995578	0.736	0.303
Tesc	GCL	1.60333e-10	6.43096e-07	0.872415	0.861	0.356
Rasgrp2	GCL	1.73909e-10	6.9755e-07	0.874277	0.625	0.234
Cacng3	GCL	1.99737e-10	8.01143e-07	0.786409	0.972	0.505
Large2	GCL	2.38618e-10	9.57098e-07	-0.683824	0.972	0.856
Tubg2	GCL	2.70243e-10	1.08394e-06	0.9635	0.694	0.245
Clasp2	GCL	7.19965e-10	2.88778e-06	-0.589732	0.736	0.856
Hira	GCL	1.03423e-09	4.1483e-06	0.855607	0.75	0.356
Rab37	GCL	1.08008e-09	4.33219e-06	-0.996343	0.389	0.66
Epha3	GCL	1.62754e-09	6.52807e-06	0.877976	0.722	0.229
Sipa1l3	GCL	1.71343e-09	6.87255e-06	0.869061	0.861	0.436
Skint6	GCL	1.9013e-09	7.62612e-06	-0.609131	0.764	0.915
Luzp1	GCL	2.15045e-09	8.62547e-06	0.941695	0.833	0.633
Zfp94	GCL	3.06107e-09	1.22779e-05	0.681521	0.222	0.011
Sh3bgrl2	GCL	3.30192e-09	1.3244e-05	0.768746	0.806	0.388
Meis1	GCL	3.48912e-09	1.39948e-05	0.802225	0.917	0.404
Slit3	GCL	4.98315e-09	1.99874e-05	0.793052	0.361	0.064
Slc39a12	GCL	7.18514e-09	2.88196e-05	-0.792326	0.222	0.548
Runx1t1	GCL	1.36488e-08	5.47453e-05	0.747385	0.653	0.298
Sfi1	GCL	1.37244e-08	5.50486e-05	0.554858	0.889	0.606
Slc35f3	GCL	1.47392e-08	5.91188e-05	0.808865	0.583	0.186
Nsa2	GCL	1.58108e-08	6.34173e-05	0.570592	0.875	0.505
R74862	GCL	1.65588e-08	6.64175e-05	0.807494	0.292	0.037
Prdm2	GCL	2.01434e-08	8.0795e-05	0.631017	0.861	0.521
Samd12	GCL	2.19361e-08	8.79858e-05	0.877657	0.625	0.186
Paip2b	GCL	2.47862e-08	9.94173e-05	-0.549865	0.014	0.367
Traip	GCL	2.52573e-08	0.000101307	0.599413	0.333	0.069
E2f6	GCL	2.83491e-08	0.000113708	-1.08231	0.222	0.548
Adamts19	GCL	2.89334e-08	0.000116052	0.860367	0.681	0.282
6530411M01Rik	GCL	3.12696e-08	0.000125422	0.514258	0.958	0.601
Dync1i1	GCL	3.22167e-08	0.000129221	-0.61217	0.389	0.676
Panx1	GCL	4.15446e-08	0.000166635	0.819495	0.639	0.282
Sdccag8	GCL	4.37856e-08	0.000175624	0.614064	0.875	0.527
Entpd6	GCL	5.95152e-08	0.000238716	0.682229	0.806	0.516
Synpo	GCL	6.10827e-08	0.000245003	0.528516	0.972	0.676
Esyt2	GCL	6.81549e-08	0.000273369	0.621008	0.847	0.404
Fgfr2	GCL	7.06833e-08	0.000283511	-0.512899	0.875	0.867
Cnot6l	GCL	7.29535e-08	0.000292616	0.710509	0.736	0.298
Rgs9	GCL	8.06788e-08	0.000323602	0.542127	0.292	0.053
Bach2	GCL	8.28395e-08	0.000332269	0.76869	0.722	0.388
Snapc3	GCL	8.81894e-08	0.000353728	0.803724	0.597	0.266
Trerf1	GCL	9.35802e-08	0.00037535	0.850369	0.694	0.229
Sv2c	GCL	9.99935e-08	0.000401074	0.869381	0.778	0.266
Ypel1	GCL	1.04212e-07	0.000417995	0.765178	0.458	0.17
Memo1	GCL	1.06135e-07	0.000425708	0.576977	0.736	0.415
Capza1	GCL	1.50143e-07	0.000602225	-0.828395	0.639	0.707
Bnip1	GCL	1.53259e-07	0.000614722	0.860801	0.583	0.261
Brd8	GCL	1.64646e-07	0.000660397	0.653421	0.875	0.473
Gucy2g	GCL	1.92695e-07	0.000772901	0.58388	0.403	0.112
Bcor	GCL	1.94042e-07	0.000778302	0.693806	0.653	0.271
Adarb2	GCL	1.96134e-07	0.000786695	0.583967	0.833	0.33
Btaf1	GCL	2.14155e-07	0.000858975	0.714165	0.819	0.532
Usp29	GCL	2.20279e-07	0.000883538	0.851096	0.597	0.218
Trmt1l	GCL	2.36385e-07	0.000948142	0.872007	0.736	0.277
Ctnnbl1	GCL	2.58826e-07	0.00103815	0.60331	0.569	0.245
Prmt6	GCL	2.59374e-07	0.00104035	0.689383	0.472	0.176
Rmdn1	GCL	2.74784e-07	0.00110216	0.622019	0.653	0.367
Kcnk13	GCL	2.82199e-07	0.0011319	0.722915	0.653	0.309
Klf10	GCL	2.88859e-07	0.00115861	0.849481	0.861	0.394
Fam133b	GCL	3.18579e-07	0.00127782	0.573651	0.889	0.574
Asic2	GCL	3.54769e-07	0.00142298	0.635189	0.917	0.484
Rptor	GCL	3.87803e-07	0.00155548	-0.913339	0.292	0.532
Syndig1	GCL	4.29289e-07	0.00172188	0.877956	0.667	0.399
C87436	GCL	5.50716e-07	0.00220892	0.733754	0.597	0.271
Cdh10	GCL	5.64121e-07	0.00226269	0.584333	0.708	0.394
Nup153	GCL	7.00012e-07	0.00280775	0.622018	0.778	0.516
Lrp6	GCL	7.06932e-07	0.0028355	0.576938	0.833	0.495
Zfp933	GCL	7.34258e-07	0.00294511	0.880333	0.514	0.213
Scaf1	GCL	7.86807e-07	0.00315588	0.558145	0.806	0.521
Smarcad1	GCL	8.71918e-07	0.00349726	0.705745	0.625	0.287
Zfyve9	GCL	9.94004e-07	0.00398695	0.756287	0.292	0.059
Cntn3	GCL	1.09239e-06	0.00438159	0.614718	0.375	0.106
Tctn3	GCL	1.11667e-06	0.00447898	0.7315	0.514	0.202
Abca5	GCL	1.15881e-06	0.004648	-0.511004	0.569	0.702
Nkap	GCL	1.17875e-06	0.00472799	0.830805	0.625	0.293
Ankzf1	GCL	1.57942e-06	0.00633507	0.725082	0.319	0.074
Ccdc43	GCL	1.6065e-06	0.00644369	0.703138	0.75	0.426
Asxl2	GCL	1.66763e-06	0.00668885	0.741928	0.681	0.356
Ccnyl1	GCL	1.70764e-06	0.00684936	0.658556	0.653	0.314
Gabpb1	GCL	1.74012e-06	0.00697964	0.737815	0.542	0.282
Ago3	GCL	1.80785e-06	0.0072513	0.659819	0.542	0.213
Nrf1	GCL	1.87288e-06	0.00751212	0.728335	0.583	0.277
Lrrcc1	GCL	2.03252e-06	0.00815245	0.699943	0.5	0.239
Mms19	GCL	2.06861e-06	0.0082972	0.769725	0.667	0.335
Zfp811	GCL	2.20587e-06	0.00884775	0.834446	0.556	0.271
Cebpz	GCL	2.25692e-06	0.0090525	0.554774	0.861	0.559
Rimbp2	GCL	2.44897e-06	0.00982283	0.732687	0.625	0.223
Ift88	GCL	2.45183e-06	0.00983429	0.738505	0.486	0.191
Fbxl19	GCL	2.74894e-06	0.011026	0.747777	0.597	0.218
Klhl3	GCL	2.81137e-06	0.0112764	0.768375	0.611	0.202
Cacng8	GCL	2.86298e-06	0.0114834	0.6186	0.847	0.351
Lrp1b	GCL	3.05851e-06	0.0122677	0.556	0.528	0.213
Fbn2	GCL	3.12251e-06	0.0125244	0.657555	0.528	0.229
Shisa6	GCL	3.15946e-06	0.0126726	-0.791362	0.389	0.606
Zmat4	GCL	3.51341e-06	0.0140923	0.693291	0.875	0.404
Lrrc7	GCL	3.62061e-06	0.0145223	0.513693	0.611	0.234
Amdhd2	GCL	3.64388e-06	0.0146156	0.65201	0.444	0.16
Npffr2	GCL	3.87161e-06	0.015529	0.731041	0.528	0.176
Arhgap20	GCL	3.8992e-06	0.0156397	0.582499	0.819	0.394
Cacna1e	GCL	4.0505e-06	0.0162466	0.75538	0.931	0.378
Taf8	GCL	4.55182e-06	0.0182573	0.766314	0.417	0.154
Klhl1	GCL	4.59703e-06	0.0184387	0.627986	0.542	0.229
Mbd4	GCL	4.83329e-06	0.0193863	0.645584	0.306	0.074
Epha10	GCL	4.8772e-06	0.0195625	0.580788	0.819	0.516
Igsf3	GCL	4.99281e-06	0.0200262	0.530726	0.944	0.553
Mettl3	GCL	5.05153e-06	0.0202617	0.767792	0.611	0.25
Zfpl1	GCL	5.40452e-06	0.0216775	0.657308	0.736	0.452
Sntb1	GCL	7.15621e-06	0.0287036	-1.02577	0.056	0.319
Dmpk	GCL	7.81275e-06	0.031337	0.532528	0.528	0.266
Prim1	GCL	8.59035e-06	0.0344559	0.604273	0.306	0.085
Mmp16	GCL	8.85755e-06	0.0355276	0.679484	0.5	0.197
Rnf169	GCL	9.17019e-06	0.0367816	0.672931	0.708	0.388
Evi5l	GCL	1.01437e-05	0.0406863	0.720043	0.819	0.33
Irs2	GCL	1.03502e-05	0.0415145	0.840571	0.847	0.314
Gab2	GCL	1.0568e-05	0.0423883	0.744856	0.472	0.223
Nectin3	GCL	1.12722e-05	0.0452127	-0.51158	0.611	0.739
Ap1s2	GCL	1.17921e-05	0.047298	0.571762	1	0.521
Aff2	GCL	1.21726e-05	0.0488243	0.722434	0.278	0.064
Ino80d	GCL	1.24491e-05	0.0499332	0.560097	0.806	0.516
4933424G05Rik	MCL	1.70672e-15	6.84564e-12	1.25019	1	0.472
1700102P08Rik	MCL	6.68513e-14	2.68141e-10	-1.75717	0.72	0.962
1700088E04Rik	MCL	6.87395e-14	2.75714e-10	-0.868326	0.96	0.987
Dhtkd1	MCL	1.7249e-13	6.91858e-10	-0.552541	0.96	1
Nlrp5-ps	MCL	8.75814e-13	3.51289e-09	0.687819	1	0.923
3110056K07Rik	MCL	1.81524e-12	7.28091e-09	-1.39665	0.52	0.936
Zfp971	MCL	2.96496e-12	1.18924e-08	1.16866	1	0.753
Akr1d1	MCL	3.68051e-12	1.47625e-08	-0.686799	0.96	0.991
Fstl5	MCL	1.24111e-11	4.9781e-08	1.0263	1	0.689
Fbxo47	MCL	3.72571e-11	1.49438e-07	-1.8856	0.2	0.843
Zfp951	MCL	3.81729e-11	1.53111e-07	-1.47853	0.6	0.906
Rsph14	MCL	4.03976e-11	1.62035e-07	0.98609	1	0.626
1700030K09Rik	MCL	4.18956e-11	1.68043e-07	0.936925	1	0.74
Dctn1	MCL	7.03319e-11	2.82101e-07	0.624869	1	0.749
Vti1b	MCL	8.39856e-11	3.36866e-07	0.9292	0.96	0.766
Gm15270	MCL	9.53712e-11	3.82534e-07	-0.936755	0.76	0.957
Actr1a	MCL	1.14951e-10	4.61067e-07	0.986105	1	0.757
Cracdl	MCL	2.26839e-10	9.09852e-07	-1.77569	0.72	0.885
Luzp1	MCL	2.37546e-10	9.52797e-07	1.01145	0.96	0.66
Efl1	MCL	3.08627e-10	1.2379e-06	-0.643646	1	0.97
Ino80dos	MCL	3.32139e-10	1.33221e-06	-1.44208	0.56	0.86
1700029I15Rik	MCL	7.89746e-10	3.16767e-06	0.870189	1	0.813
Auh	MCL	1.54217e-09	6.18563e-06	1.20129	0.92	0.647
Gad1os	MCL	3.1732e-09	1.27277e-05	0.810532	0.96	0.689
9230114K14Rik	MCL	3.47016e-09	1.39188e-05	0.563305	1	0.817
Unc5d	MCL	4.25139e-09	1.70523e-05	1.30513	0.76	0.251
Catspere2	MCL	6.02472e-09	2.41651e-05	-1.22956	0.52	0.864
4930553P18Rik	MCL	8.79651e-09	3.52828e-05	-1.94498	0.36	0.83
Mgrn1	MCL	1.29211e-08	5.18264e-05	-1.48419	0.36	0.791
Klrb1c	MCL	1.29577e-08	5.19735e-05	-0.954868	0.72	0.911
Vmn2r57	MCL	1.37194e-08	5.50285e-05	-1.91265	0.16	0.736
Adgrg6	MCL	1.44774e-08	5.80689e-05	-1.76333	0	0.668
Phospho1	MCL	1.65809e-08	6.65061e-05	-0.639944	0.8	0.962
Kcnd3os	MCL	1.73005e-08	6.93922e-05	-1.42427	0	0.664
2610037D02Rik	MCL	2.62566e-08	0.000105315	-1.46312	0.76	0.847
Slc8b1	MCL	4.87422e-08	0.000195505	-0.836225	0.72	0.957
D930015M05Rik	MCL	7.08722e-08	0.000284268	-1.82619	0.56	0.834
Clasp2	MCL	1.26607e-07	0.00050782	0.708525	0.88	0.817
Mir100hg	MCL	1.75751e-07	0.000704936	-1.05609	0.6	0.877
Car5a	MCL	1.91322e-07	0.000767394	-0.661388	0.8	0.987
Hectd2os	MCL	2.30128e-07	0.000923042	1.1231	0.84	0.694
Cdh12	MCL	2.37992e-07	0.000954585	0.610295	0.56	0.136
Grm8	MCL	2.84213e-07	0.00113998	0.784629	0.68	0.255
Gm10865	MCL	3.24855e-07	0.00130299	0.950804	1	0.489
Ptger3	MCL	3.58161e-07	0.00143658	1.05831	0.44	0.085
5730522E02Rik	MCL	4.47979e-07	0.00179684	-0.539088	0.88	0.94
Setd5	MCL	5.58167e-07	0.00223881	0.757196	0.88	0.647
Rptor	MCL	9.32307e-07	0.00373948	0.847458	0.84	0.426
Prdx1	MCL	1.04918e-06	0.00420825	-0.729119	0.84	0.894
Prdm10	MCL	1.12201e-06	0.00450039	-0.524846	0.92	0.877
Peak1	MCL	1.21409e-06	0.0048697	-0.569012	0.96	0.919
Btaf1	MCL	1.55916e-06	0.0062538	0.793813	0.92	0.579
Masp1	MCL	1.62042e-06	0.0064995	0.925575	0.68	0.191
Slc12a6	MCL	1.8192e-06	0.00729682	0.77178	0.72	0.391
Agrp	MCL	2.45457e-06	0.00984529	-0.681725	0.96	0.923
Fbxo41	MCL	2.94114e-06	0.0117969	0.689916	0.96	0.553
Tespa1	MCL	3.03374e-06	0.0121683	-0.711062	0.84	0.906
G630016G05Rik	MCL	3.53689e-06	0.0141865	0.781594	0.84	0.685
Hs3st5	MCL	4.16611e-06	0.0167103	0.825953	0.88	0.417
Samsn1	MCL	4.28672e-06	0.017194	0.875106	0.84	0.387
Nutf2	MCL	5.62969e-06	0.0225807	0.783267	0.92	0.498
Mcph1	MCL	6.67784e-06	0.0267848	0.632381	0.24	0.03
Amz1	MCL	8.92438e-06	0.0357957	0.974891	0.72	0.349
Sptbn4	MCL	9.22613e-06	0.037006	-1.03704	0.2	0.617
Map1s	MCL	1.00949e-05	0.0404906	0.817977	0.92	0.4
Ntan1	MCL	1.07338e-05	0.0430533	0.51211	0.72	0.387
Ccdc189	OPL	1.14162e-23	4.57903e-20	0.55423	1	0.872
Rps16	OPL	1.13293e-22	4.54417e-19	0.501261	1	0.894
Fbxo47	OPL	5.14921e-22	2.06535e-18	0.85277	1	0.739
2210408F21Rik	OPL	5.59714e-22	2.24501e-18	0.751531	1	0.885
Large2	OPL	1.10837e-20	4.44568e-17	0.882091	0.976	0.872
Gm9828	OPL	1.5135e-20	6.07063e-17	0.500723	1	0.954
2610037D02Rik	OPL	3.21628e-20	1.29005e-16	1.05291	0.976	0.812
2700046A07Rik	OPL	1.78064e-19	7.14213e-16	0.764426	1	0.894
9430041J12Rik	OPL	7.93303e-19	3.18194e-15	0.654197	0.952	0.876
Cfap410	OPL	9.12864e-19	3.6615e-15	0.600577	1	0.885
Ppp4r1l-ps	OPL	1.65007e-18	6.61843e-15	0.881776	0.976	0.72
1110019D14Rik	OPL	2.0638e-16	8.27789e-13	0.861361	0.976	0.757
Cplane2	OPL	2.21648e-16	8.89029e-13	0.587387	0.976	0.954
Spindoc	OPL	4.04713e-16	1.6233e-12	0.892097	0.976	0.789
Dph7	OPL	6.80606e-15	2.72991e-11	-1.17969	0.571	0.959
Cracdl	OPL	1.15785e-14	4.64412e-11	0.72728	1	0.844
2610316D01Rik	OPL	3.05026e-14	1.22346e-10	0.508139	0.976	0.936
1500004A13Rik	OPL	5.26225e-14	2.11069e-10	0.790586	0.952	0.739
Wdr20	OPL	7.91309e-14	3.17394e-10	0.568396	1	0.83
6530411M01Rik	OPL	1.10686e-13	4.43962e-10	-1.66059	0.238	0.789
Saxo2	OPL	3.1735e-13	1.27289e-09	-1.00874	0.619	0.963
Prdx1	OPL	1.34657e-12	5.4011e-09	0.563291	0.952	0.876
1700086O06Rik	OPL	1.84718e-12	7.40905e-09	0.527682	0.976	0.917
Ppp3r1	OPL	4.05029e-12	1.62457e-08	-0.919861	0.667	0.894
Tbc1d32	OPL	6.60852e-12	2.65068e-08	-0.8083	0.786	0.963
Mia3	OPL	9.05731e-12	3.63289e-08	0.98039	0.881	0.61
4933407K13Rik	OPL	1.62004e-11	6.49797e-08	-0.69781	0.738	0.954
Trp53rkb	OPL	1.94606e-11	7.80564e-08	-1.31057	0.619	0.885
Zfp932	OPL	2.5883e-11	1.03817e-07	0.635301	0.929	0.78
Rapgef2	OPL	3.23783e-11	1.29869e-07	0.540088	0.905	0.789
Gm45929	OPL	5.06523e-11	2.03166e-07	-0.991727	0.619	0.894
1700029I15Rik	OPL	1.29422e-10	5.19112e-07	-1.12343	0.571	0.881
Zfp983	OPL	1.93876e-10	7.77638e-07	-1.0012	0.31	0.826
D930015M05Rik	OPL	2.72376e-10	1.0925e-06	0.646408	0.952	0.78
Appbp2	OPL	2.63607e-09	1.05733e-05	-1.19156	0.262	0.853
Fbxo41	OPL	7.20984e-09	2.89187e-05	-1.27898	0.167	0.674
6820431F20Rik	OPL	9.68636e-09	3.8852e-05	-0.714512	0.786	0.94
Gm10865	OPL	1.078e-08	4.32385e-05	-1.4006	0.119	0.619
Ppil4	OPL	1.16104e-08	4.65694e-05	-0.59953	0.119	0.578
P3h2	OPL	1.59158e-08	6.38383e-05	0.634235	0.976	0.789
Ankdd1a	OPL	1.60449e-08	6.43562e-05	-1.19612	0.333	0.716
Vmn2r57	OPL	2.15891e-08	8.65939e-05	0.780375	1	0.619
1700030K09Rik	OPL	5.92499e-08	0.000237651	-0.92508	0.524	0.812
Dpf2	OPL	6.70621e-08	0.000268986	-0.850216	0.286	0.711
Iqschfp	OPL	7.6483e-08	0.000306773	-1.12797	0.095	0.56
Cfap47	OPL	7.8183e-08	0.000313592	-0.931292	0.071	0.523
6030443J06Rik	OPL	1.00071e-07	0.000401383	0.701545	0.952	0.706
Btaf1	OPL	2.04269e-07	0.000819324	-1.02251	0.238	0.683
B3galt1	OPL	2.28705e-07	0.000917338	-0.749187	0.119	0.541
Rsph14	OPL	4.41646e-07	0.00177144	-1.15073	0.429	0.706
Tesc	OPL	8.12544e-07	0.00325912	-1.18004	0.167	0.56
4930553P18Rik	OPL	9.0699e-07	0.00363794	0.638655	0.952	0.752
Catspere2	OPL	1.34517e-06	0.00539548	0.553872	0.952	0.807
Sp3os	OPL	1.40818e-06	0.00564821	0.568924	0.881	0.775
Anxa7	OPL	2.24179e-06	0.00899181	-0.940692	0.262	0.619
Cul4b	OPL	2.3635e-06	0.00948001	-0.853697	0	0.381
Mgrn1	OPL	2.47378e-06	0.00992234	0.675722	0.857	0.729
Actr1a	OPL	3.37877e-06	0.0135523	-0.925991	0.643	0.807
Rai14	OPL	3.38036e-06	0.0135586	-1.16407	0.071	0.454
Nedd4l	OPL	3.51781e-06	0.0141099	-0.725885	0.429	0.748
Mkln1os	OPL	4.84304e-06	0.0194254	-0.966206	0.429	0.642
Sema3c	OPL	6.2757e-06	0.0251718	-0.865644	0.024	0.385
Cyp2j9	OPL	8.04123e-06	0.0322534	0.832364	0.667	0.477
Ap1s2	OPL	8.5612e-06	0.034339	-0.802013	0.333	0.716
Morf4l1	GL	1.5311e-23	6.14124e-20	-0.909041	0.868	0.964
Prelid3a	GL	3.36034e-22	1.34783e-18	-0.907411	0.853	0.969
Ccdc191	GL	2.7187e-16	1.09047e-12	-1.38537	0.324	0.833
Pisd-ps2	GL	1.97739e-15	7.93133e-12	-0.62448	0.897	0.99
Sptbn4	GL	8.43461e-15	3.38312e-11	0.837356	0.838	0.484
4930447N08Rik	GL	4.35282e-14	1.74592e-10	-0.811567	0.882	0.891
6530411M01Rik	GL	6.74667e-14	2.70609e-10	-1.43298	0.471	0.781
Mgrn1	GL	9.65618e-13	3.87309e-09	0.801349	0.941	0.682
3830408C21Rik	GL	9.98495e-13	4.00496e-09	-0.73115	0.706	0.839
Chd8	GL	1.1801e-12	4.73338e-09	0.810673	0.691	0.302
Rptor	GL	1.38254e-12	5.54535e-09	0.853314	0.75	0.365
6820431F20Rik	GL	2.15208e-12	8.632e-09	-0.690381	0.868	0.932
1700102P08Rik	GL	2.41305e-11	9.67875e-08	-0.53031	0.941	0.938
Catspere2	GL	5.2638e-11	2.11131e-07	0.564491	0.926	0.797
Gm20716	GL	1.03938e-10	4.16895e-07	0.57925	0.912	0.776
4933406I18Rik	GL	1.314e-09	5.27047e-06	-1.04131	0.132	0.521
Trp53rkb	GL	1.91791e-09	7.69273e-06	-1.02193	0.794	0.859
Gpat3	GL	2.5575e-09	1.02581e-05	-0.856137	0.662	0.88
Nsa2	GL	5.25978e-09	2.1097e-05	-0.970313	0.368	0.693
1110019D14Rik	GL	9.73907e-09	3.90634e-05	0.766874	0.971	0.729
1500004A13Rik	GL	1.94702e-08	7.80949e-05	0.553737	0.956	0.708
Large2	GL	2.48286e-08	9.95874e-05	0.566883	0.971	0.859
Dpf2	GL	2.78108e-08	0.000111549	-0.99933	0.529	0.682
4933424G05Rik	GL	3.00689e-08	0.000120606	-1.20517	0.309	0.599
Ppil4	GL	4.1386e-08	0.000165999	-0.620268	0.294	0.578
Mia3	GL	5.25141e-08	0.000210634	0.573871	0.882	0.573
Astn2	GL	5.80117e-08	0.000232685	0.855451	0.632	0.328
Atad3aos	GL	9.24254e-08	0.000370718	-0.973101	0.412	0.745
Ppp4r1l-ps	GL	1.06136e-07	0.000425713	0.777964	1	0.677
Cfap47	GL	1.16037e-07	0.000465426	-0.540545	0.147	0.557
Gm10865	GL	1.33083e-07	0.000533794	-1.05888	0.279	0.63
Fbxo47	GL	1.81637e-07	0.000728546	0.514147	0.971	0.714
Hcn1	GL	1.99089e-07	0.000798547	0.568534	0.765	0.438
Mkln1os	GL	3.73889e-07	0.00149967	-0.538095	0.338	0.703
1700029I15Rik	GL	3.86886e-07	0.0015518	-0.847385	0.779	0.849
Kalrn	GL	4.30041e-07	0.0017249	-0.600598	0.324	0.677
Zfp971	GL	9.01288e-07	0.00361507	-0.680963	0.691	0.807
Cep162	GL	1.42341e-06	0.00570929	-0.577681	0.809	0.849
Tmem132d	GL	1.45497e-06	0.00583589	0.73346	0.324	0.078
Rab37	GL	1.54092e-06	0.00618063	0.619876	0.794	0.51
Epha6	GL	1.62309e-06	0.0065102	-0.647904	0.074	0.417
Sema3c	GL	1.83594e-06	0.00736394	-0.917587	0.118	0.401
Cacnb2	GL	1.94049e-06	0.00778331	0.700633	0.662	0.401
E2f6	GL	2.5673e-06	0.0102974	0.657368	0.676	0.38
Pde1c	GL	4.47016e-06	0.0179298	0.689507	0.647	0.427
Atad3aos	ONL	1.29497e-28	5.19411e-25	2.13036	1	0.57
Adgrg6	ONL	2.55315e-27	1.02407e-23	1.55381	1	0.502
Zfp970	ONL	1.36773e-26	5.48595e-23	1.46145	1	0.773
Epb41	ONL	1.06729e-25	4.28091e-22	0.635945	0.981	0.918
4732471J01Rik	ONL	3.79142e-25	1.52074e-21	0.84996	1	0.792
6820431F20Rik	ONL	4.07956e-25	1.63631e-21	0.930368	0.981	0.899
4930553P18Rik	ONL	8.22199e-25	3.29784e-21	1.06568	1	0.729
Ccdc189	ONL	2.36946e-24	9.5039e-21	-1.59059	0.472	1
6530411M01Rik	ONL	3.29657e-24	1.32225e-20	1.46726	1	0.623
Dph7	ONL	4.29427e-24	1.72243e-20	0.79862	1	0.87
1700102P08Rik	ONL	5.42624e-24	2.17647e-20	0.74002	1	0.923
Vmn2r57	ONL	5.62003e-24	2.25419e-20	1.25632	1	0.599
Septin2	ONL	1.10209e-23	4.42048e-20	-1.75551	0.34	0.923
Ecpas	ONL	1.90461e-23	7.63938e-20	0.546258	1	0.961
Tafa3	ONL	2.65157e-23	1.06354e-19	0.623627	1	0.986
9430091E24Rik	ONL	3.43021e-23	1.37586e-19	0.685092	1	0.894
Cop1	ONL	9.88833e-23	3.96621e-19	0.59192	0.981	0.966
Capn5	ONL	4.03757e-22	1.61947e-18	0.882668	0.981	0.633
D930015M05Rik	ONL	9.33303e-22	3.74348e-18	0.895055	1	0.758
A630089N07Rik	ONL	1.77204e-21	7.10764e-18	0.578174	1	0.942
0610009E02Rik	ONL	1.77664e-21	7.1261e-18	0.557497	0.962	0.966
Car5a	ONL	2.34104e-21	9.38993e-18	0.561018	1	0.961
9230114K14Rik	ONL	2.93923e-21	1.17892e-17	-1.47066	0.491	0.923
Rapgef2	ONL	4.14337e-21	1.66191e-17	-1.5451	0.34	0.928
Gm20517	ONL	1.64081e-20	6.58127e-17	-1.40675	0.434	0.995
Trp53rkb	ONL	2.50133e-20	1.00328e-16	1.21026	0.962	0.812
Gm15270	ONL	2.54126e-20	1.0193e-16	0.706507	0.981	0.928
Dctn1	ONL	1.01569e-19	4.07391e-16	-1.54169	0.321	0.889
Agrp	ONL	1.40166e-19	5.62204e-16	0.686871	0.981	0.913
5530601H04Rik	ONL	1.47994e-19	5.93602e-16	0.649147	0.962	0.889
Gpat3	ONL	2.51065e-19	1.00702e-15	1.14197	0.943	0.792
Prelid3a	ONL	3.17716e-19	1.27436e-15	0.661623	0.981	0.928
Rps16	ONL	7.09983e-19	2.84774e-15	-1.16821	0.566	1
1700086L19Rik	ONL	2.31417e-18	9.28212e-15	-1.03968	0.509	0.932
Skint6	ONL	2.84571e-18	1.14142e-14	0.841996	0.981	0.845
Xndc1	ONL	9.82323e-18	3.9401e-14	0.713538	1	0.937
Tbc1d32	ONL	1.75298e-17	7.03122e-14	0.677251	1	0.918
Rsph14	ONL	2.10633e-17	8.44849e-14	-1.71276	0.17	0.787
Psma2	ONL	3.6519e-17	1.46478e-13	-0.786186	0.792	0.961
Rita1	ONL	7.3402e-17	2.94415e-13	0.594619	1	0.913
Tespa1	ONL	8.02322e-17	3.21811e-13	0.74294	0.943	0.889
Morf4l1	ONL	9.546e-17	3.8289e-13	0.615626	0.962	0.932
Fyco1	ONL	1.31554e-16	5.27664e-13	0.682046	0.925	0.715
Ube2d-ps	ONL	1.39897e-16	5.61127e-13	0.738465	0.906	0.894
Tulp4	ONL	1.46625e-16	5.88111e-13	-1.13	0.472	0.899
Sntb1	ONL	1.93633e-16	7.76663e-13	1.40704	0.66	0.14
Zfp951	ONL	2.94151e-16	1.17984e-12	0.683187	0.962	0.855
Cracdl	ONL	3.50106e-16	1.40427e-12	0.739615	1	0.836
Dpf1	ONL	5.97087e-16	2.39492e-12	-1.59542	0.17	0.778
Actr1a	ONL	7.18196e-16	2.88068e-12	-1.25061	0.377	0.884
H2bc6	ONL	1.55188e-15	6.22458e-12	1.01055	0.943	0.831
Ino80dos	ONL	2.04464e-15	8.20105e-12	1.10215	0.906	0.812
Shld2	ONL	2.81749e-15	1.13009e-11	-1.07836	0.566	0.986
Marchf3	ONL	2.88704e-15	1.15799e-11	0.847606	0.943	0.855
Gad1os	ONL	2.92215e-15	1.17207e-11	-0.726626	0.377	0.802
Jam3	ONL	7.31004e-15	2.93206e-11	0.588911	0.906	0.715
Spindoc	ONL	7.76252e-15	3.11355e-11	-1.04699	0.434	0.918
Dgkb	ONL	8.72125e-15	3.49809e-11	0.606166	1	0.976
4933424G05Rik	ONL	1.82946e-14	7.33798e-11	-1.5243	0.019	0.652
2700046A07Rik	ONL	6.03112e-14	2.41908e-10	-0.853625	0.698	0.966
Ankdd1a	ONL	7.29289e-14	2.92518e-10	-1.28801	0.302	0.744
B230307C23Rik	ONL	2.95181e-13	1.18397e-09	-0.943911	0.509	0.874
Arap2	ONL	3.20584e-13	1.28586e-09	-1.01871	0.491	0.845
Azin2	ONL	4.04799e-13	1.62365e-09	1.03173	0.887	0.889
Sdccag8	ONL	5.13095e-13	2.05802e-09	-0.683432	0.17	0.739
Sgcd	ONL	6.00957e-13	2.41044e-09	1.24473	0.642	0.174
Mest	ONL	6.25802e-13	2.51009e-09	0.959314	0.925	0.628
Aspa	ONL	9.71721e-13	3.89757e-09	0.778089	0.849	0.647
Gm20498	ONL	2.30891e-12	9.26104e-09	0.767184	0.943	0.71
3110056K07Rik	ONL	5.17579e-12	2.07601e-08	0.513316	0.981	0.874
Fer	ONL	7.80858e-12	3.13202e-08	0.95282	0.906	0.754
Zfp983	ONL	9.90308e-12	3.97212e-08	0.792857	0.943	0.691
Ahnak	ONL	1.05822e-11	4.24454e-08	0.52703	0.887	0.768
Cyren	ONL	1.22651e-11	4.91952e-08	0.587678	0.906	0.918
Fbxo47	ONL	1.39434e-11	5.5927e-08	-1.03605	0.434	0.87
Tra2a	ONL	1.82535e-11	7.32149e-08	0.564907	0.981	0.932
9430041J12Rik	ONL	1.95922e-11	7.85844e-08	-0.839629	0.566	0.971
Fstl5	ONL	2.03877e-11	8.17749e-08	-1.0184	0.358	0.812
Memo1	ONL	2.2965e-11	9.21125e-08	-1.03624	0.113	0.604
Ap3s1	ONL	2.32844e-11	9.33939e-08	-0.878368	0.566	0.874
Txndc11	ONL	2.35406e-11	9.44215e-08	-0.956251	0	0.536
Slc30a9	ONL	6.81429e-11	2.73321e-07	0.501684	0.868	0.937
1500004A13Rik	ONL	8.20564e-11	3.29128e-07	-0.90329	0.453	0.855
Large2	ONL	8.36248e-11	3.35419e-07	-0.822868	0.547	0.976
Ypel2	ONL	9.40678e-11	3.77306e-07	-0.775403	0.604	0.816
Gk	ONL	1.25543e-10	5.03553e-07	0.66389	0.925	0.879
Dcn	ONL	1.33846e-10	5.36856e-07	0.55504	0.811	0.681
4933406I18Rik	ONL	1.47331e-10	5.90944e-07	-1.03394	0.019	0.522
Cilk1	ONL	1.50233e-10	6.02583e-07	-0.781952	0.415	0.903
Plaa	ONL	1.64194e-10	6.58581e-07	-1.0334	0.434	0.787
Auh	ONL	1.69124e-10	6.78355e-07	-0.628299	0.321	0.763
Ppp2r5c	ONL	2.48982e-10	9.98666e-07	0.567683	0.906	0.86
Eloc	ONL	3.5935e-10	1.44135e-06	0.584396	0.925	0.831
Matn4	ONL	3.64318e-10	1.46128e-06	1.23711	0.642	0.295
Zbtb20	ONL	4.80937e-10	1.92904e-06	-0.725587	0.604	0.879
Prickle1	ONL	1.18045e-09	4.73479e-06	-1.10007	0.377	0.816
Tpm1	ONL	1.18723e-09	4.76197e-06	0.69703	0.849	0.802
Dnhd1	ONL	1.372e-09	5.5031e-06	-0.72362	0.566	0.942
Mir99ahg	ONL	1.38543e-09	5.55697e-06	-0.575912	0.83	0.966
4930447N08Rik	ONL	2.20696e-09	8.85213e-06	-0.805731	0.717	0.932
Mkln1os	ONL	2.5594e-09	1.02658e-05	0.961442	0.811	0.556
Dpp6	ONL	3.19385e-09	1.28105e-05	-0.784387	0.528	0.86
Rmdn1	ONL	3.70372e-09	1.48556e-05	-0.919715	0.075	0.541
Bcar3	ONL	8.57506e-09	3.43946e-05	0.62288	0.755	0.614
Abhd18	ONL	8.90828e-09	3.57311e-05	-0.507104	0.887	0.889
6030443J06Rik	ONL	9.34061e-09	3.74652e-05	0.880557	0.849	0.72
Rprd1a	ONL	1.07727e-08	4.32091e-05	-0.576671	0.623	0.807
Nova2	ONL	1.2743e-08	5.1112e-05	-1.00288	0.208	0.609
Zfp638	ONL	1.3221e-08	5.30296e-05	-0.844482	0.377	0.72
Cdh10	ONL	1.55382e-08	6.23238e-05	-0.970248	0.132	0.57
Pdcd4	ONL	1.75058e-08	7.02159e-05	-0.787915	0.057	0.498
Prkcz	ONL	3.13623e-08	0.000125794	-0.800913	0.547	0.908
Sema3c	ONL	3.20854e-08	0.000128695	-0.916186	0	0.411
Mir100hg	ONL	3.34657e-08	0.000134231	0.558259	0.868	0.845
B3galt1	ONL	4.01304e-08	0.000160963	-0.78038	0.189	0.546
Mia3	ONL	4.50183e-08	0.000180568	-0.947323	0.396	0.72
Lpar1	ONL	4.72752e-08	0.000189621	0.634076	0.868	0.657
Dcp1b	ONL	5.23695e-08	0.000210054	-0.969817	0.17	0.604
Tubg2	ONL	6.44501e-08	0.000258509	-1.23851	0.038	0.454
Homer3	ONL	6.76371e-08	0.000271292	0.928203	0.585	0.295
Kidins220	ONL	7.37693e-08	0.000295889	0.506568	0.943	0.903
Dmtf1	ONL	7.39377e-08	0.000296564	-1.01668	0.283	0.763
Sfi1	ONL	7.84702e-08	0.000314744	-0.839232	0.472	0.739
Pde4dip	ONL	8.70593e-08	0.000349195	0.767796	0.774	0.7
Esrrg	ONL	8.8959e-08	0.000356815	-0.910312	0.415	0.729
Prdm2	ONL	1.02268e-07	0.000410197	-0.966894	0.283	0.7
Cnot6l	ONL	1.47826e-07	0.00059293	-1.1517	0.113	0.498
Grm8	ONL	2.28351e-07	0.000915916	-0.602761	0	0.372
Tmem240	ONL	2.31297e-07	0.000927732	-0.961333	0.396	0.681
Gm20716	ONL	2.47342e-07	0.000992087	-0.557972	0.547	0.879
Cep162	ONL	3.36096e-07	0.00134808	0.578245	0.887	0.826
Adarb2	ONL	3.5386e-07	0.00141933	-0.981392	0.132	0.556
Dixdc1	ONL	3.54003e-07	0.00141991	-0.799251	0.585	0.889
Fabp5	ONL	3.631e-07	0.00145639	-0.534696	0.736	0.947
Maml3	ONL	4.34688e-07	0.00174353	-1.05502	0.075	0.517
Itsn1	ONL	4.40364e-07	0.0017663	-0.727559	0.547	0.787
Map6	ONL	4.78192e-07	0.00191803	-0.929947	0.472	0.744
Arhgef4	ONL	4.94831e-07	0.00198477	-0.723275	0.547	0.802
Elk1	ONL	5.49894e-07	0.00220562	-0.633844	0.358	0.696
Plce1	ONL	5.6265e-07	0.00225679	0.946028	0.623	0.357
Mgrn1	ONL	6.19693e-07	0.00248559	-0.697241	0.509	0.812
Fam133b	ONL	6.57047e-07	0.00263542	-0.857468	0.396	0.729
Syt6	ONL	8.28965e-07	0.00332498	-0.647962	0.792	0.961
Dgkg	ONL	9.9766e-07	0.00400161	-0.904026	0.34	0.614
Gpc5	ONL	1.05076e-06	0.00421462	-0.862508	0.396	0.686
Epc1	ONL	1.27086e-06	0.00509741	-0.556612	0.623	0.889
Klhl24	ONL	1.29754e-06	0.00520445	-0.78889	0.321	0.686
2210408F21Rik	ONL	1.45727e-06	0.00584509	-0.565729	0.679	0.961
Lsamp	ONL	1.65427e-06	0.00663526	-0.883343	0.132	0.522
Wdr77	ONL	1.9405e-06	0.00778335	-0.747261	0.491	0.71
Ralgapa2	ONL	2.07669e-06	0.0083296	-0.91908	0.245	0.58
Lin7a	ONL	2.15169e-06	0.00863044	-0.564924	0.585	0.87
Hira	ONL	2.16565e-06	0.00868643	-1.01574	0.189	0.536
Flnb	ONL	2.22869e-06	0.00893926	0.616158	0.717	0.628
Kcnh5	ONL	2.26366e-06	0.00907956	-0.909804	0.226	0.657
Hs3st5	ONL	2.32124e-06	0.00931051	-0.944041	0.151	0.541
Dab2ip	ONL	2.35849e-06	0.00945989	0.699312	0.736	0.599
Cul4b	ONL	2.43363e-06	0.00976129	-0.687764	0.038	0.391
Micu1	ONL	2.54239e-06	0.0101975	-0.689451	0.509	0.884
Zswim8	ONL	2.56094e-06	0.0102719	-0.548718	0.566	0.826
Mdga1	ONL	2.72319e-06	0.0109227	-0.771048	0.434	0.7
Slc66a1	ONL	2.73309e-06	0.0109624	-0.544222	0.547	0.802
2610037D02Rik	ONL	2.77821e-06	0.0111434	-0.62632	0.642	0.889
Hecw2	ONL	2.84734e-06	0.0114207	-0.896442	0	0.319
Nlk	ONL	2.92508e-06	0.0117325	-0.562059	0.566	0.903
Drosha	ONL	3.1449e-06	0.0126142	-0.667403	0.528	0.763
Ugdh	ONL	3.37295e-06	0.0135289	0.567019	0.698	0.556
Rasgrp2	ONL	3.41361e-06	0.013692	-0.869072	0.075	0.411
Ccnd2	ONL	3.42046e-06	0.0137195	0.601582	0.849	0.444
Pnkd	ONL	3.55076e-06	0.0142421	-0.62093	0.566	0.85
Add2	ONL	3.58505e-06	0.0143797	-0.591434	0.566	0.884
Cacng3	ONL	3.80189e-06	0.0152494	-0.821404	0.321	0.715
G630016G05Rik	ONL	4.76006e-06	0.0190926	-0.686295	0.642	0.715
Erc2	ONL	5.06728e-06	0.0203249	-0.633688	0.509	0.889
Homer1	ONL	5.3913e-06	0.0216245	-0.550621	0.264	0.676
Stxbp5l	ONL	5.48274e-06	0.0219913	-0.562154	0	0.304
Iqschfp	ONL	5.55828e-06	0.0222943	-0.628202	0.151	0.57
Col11a1	ONL	5.84454e-06	0.0234425	0.877581	0.623	0.401
Tiparp	ONL	5.9499e-06	0.023865	-0.834018	0.321	0.671
Aopep	ONL	6.38896e-06	0.0256261	0.554102	0.811	0.758
Tpgs2	ONL	6.50417e-06	0.0260882	-0.687753	0.377	0.72
Aar2	ONL	7.56983e-06	0.0303626	-0.674339	0.585	0.787
Vps8	ONL	8.79239e-06	0.0352663	-0.911486	0.245	0.585
Kctd5	ONL	8.96755e-06	0.0359688	-0.737176	0.491	0.681
Limk2	ONL	9.78416e-06	0.0392443	-0.695888	0.547	0.763
Akap8l	ONL	9.84457e-06	0.0394866	-0.501388	0.585	0.879
Tln2	ONL	1.0441e-05	0.0418787	-0.683001	0.396	0.696
Kctd1	ONL	1.11376e-05	0.0446729	-0.775387	0.358	0.71
Myg1	ONL	1.19288e-05	0.0478465	-0.750792	0.415	0.686
Psme4	ONL	1.2185e-05	0.0488742	-0.667867	0.358	0.705
