# Supplementary material for: stAPAminer: Mining Spatial Patterns of Alternative Polyadenylation for Spatially Resolved Transcriptomic Studies
Source: Genomics Proteomics Bioinformatics. 2023 Jan 18;21(3):601–18. doi: 10.1016/j.gpb.2023.01.003 (PMC10787175; doi:10.1016/j.gpb.2023.01.003)
Supplement: Supplementary Table S13 — SVAPA genes that display spatial intronic APA patterns identified by SPARK [file mmc22.xlsx]

## Sheet: Table S13
Table S13 SVAPA genes that display spatial intronic APA patterns identified by SPARK
Gene symbol	Combined P value	Adjusted P value
Umad1	2.22045e-16	2.46847e-13
Niban3	0.000173554	0.0300696
Gm10865	1.11022e-16	1.57982e-13
Ppp4r1l-ps	2.22045e-16	2.46847e-13
0610009E02Rik	2.96829e-12	2.29555e-09
Gon7	0.000117964	0.0222037
5830417I10Rik	8.28611e-05	0.0166539
Ino80dos	5.36238e-09	2.72519e-06
Mkln1os	2.02375e-07	7.91138e-05
Iqschfp	5.76961e-12	4.27605e-09
Rita1	7.54012e-08	3.15571e-05
Zfp282	9.53398e-06	0.00249387
Tra2a	5.55e-17	1.03915e-13
Efl1	8.56651e-09	4.11822e-06
Lars2	2.36967e-06	0.00077339
Xndc1	1.64202e-05	0.00394689
Gm15270	1.50489e-06	0.000505053
Smg6	2.17859e-05	0.00509881
Tubg2	6.66964e-05	0.0134812
Synpo	3.79751e-10	2.28973e-07
0610010K14Rik	3.03972e-06	0.000965503
Gm45929	1.50612e-10	9.56773e-08
Prickle1	2.402e-06	0.000776814
Btaf1	7.57391e-06	0.00202585
Slc30a9	1.73197e-06	0.000575829
Prdm2	0.000241874	0.0394703
Aldh7a1	8.74568e-07	0.000308042
1700102P08Rik	3.2788e-05	0.00711227
Gm20517	5.55e-17	1.03915e-13
Asic2	6.16213e-06	0.0017261
Selenom	2.75524e-09	1.44141e-06
Agrp	2.22045e-16	2.46847e-13
Ap3s1	2.9746e-05	0.00657266
Atp5c1	4.75044e-07	0.000174221
Auh	1.9082e-08	8.81597e-06
Cacna1e	2.54037e-05	0.00579308
Capn5	2.08061e-11	1.48033e-08
Capza1	1.84146e-10	1.14928e-07
Car5a	1.11022e-16	1.57982e-13
Entpd6	2.25498e-06	0.000742772
Cdc42	0.000254787	0.0408284
Cebpz	2.73907e-05	0.00612835
Cox5a	0.000188267	0.0318928
Dctn1	1.11022e-16	1.57982e-13
Dpp6	0.000284021	0.0451066
Epha3	9.99553e-05	0.0194309
Fer	4.53299e-07	0.000167978
Lancl1	0.000173151	0.0300696
Grin2a	3.94027e-05	0.00839359
Gk	2.32381e-05	0.00540314
Hexb	0.000161738	0.0285366
Hira	2.30583e-07	8.91615e-05
Hmgb1	8.51261e-06	0.00225993
Hnrnpk	0.000103353	0.0199822
Kif5b	2.68564e-05	0.00604683
Fabp5	1.40366e-06	0.000475567
Lrrn3	0.000238415	0.0390851
Klrb1c	5.74995e-08	2.46447e-05
Ubn1	0.000110396	0.0210014
Xpnpep1	2.57449e-05	0.00583351
Matn4	0.000161664	0.0285366
Mest	3.36279e-08	1.4769e-05
Septin2	5.55e-17	1.03915e-13
Nrxn3	2.47251e-06	0.000792415
Pdcd4	6.81898e-06	0.00188047
Lypla1	5.69718e-07	0.00020681
Ppp3ca	7.40832e-06	0.00199657
Ripor2	5.76412e-09	2.84799e-06
Dpf2	1.43219e-14	1.37701e-11
Rps16	3.10504e-06	0.000968947
Sema3c	1.30762e-12	1.10757e-09
Sntb1	3.04736e-08	1.3551e-05
Stx1a	4.98273e-05	0.0104269
P3h2	3.4856e-05	0.00748785
Lzts1	6.89786e-06	0.00188759
Ccdc191	2.77334e-13	2.52974e-10
Arap2	5.19242e-05	0.0108022
Evi5l	8.82986e-05	0.0175484
Map9	0.000280788	0.0447932
Prr14l	1.05362e-11	7.6494e-09
Adgrg6	5.55e-17	1.03915e-13
Micu1	0.000162038	0.0285366
Dgkb	1.32231e-09	7.12731e-07
Pde8b	0.000108566	0.0207643
Klf10	1.39172e-05	0.00343817
Trim24	5.66877e-05	0.0116568
Fermt2	3.0872e-06	0.000968947
Usp9x	3.40117e-11	2.37244e-08
Arhgap39	1.84128e-08	8.61876e-06
Mrtfa	4.00999e-06	0.00121926
Spryd3	1.32256e-05	0.00329015
Marf1	0.000219747	0.0365298
Adgrf5	1.09873e-10	7.37487e-08
Rnf165	0.000147725	0.0265415
Ywhaq	1.43939e-05	0.00353142
Camk1d	5.55e-17	1.03915e-13
Sec16a	5.99256e-05	0.0122518
Large2	7.24842e-06	0.00196838
Ak5	1.09009e-07	4.40673e-05
Ecpas	3.5729e-06	0.00109572
Skint6	1.82299e-07	7.20576e-05
Cnot6l	3.49404e-05	0.00748785
Gpat3	8.02766e-08	3.32069e-05
Ccdc189	2.22045e-16	2.46847e-13
Phospho1	2.57906e-08	1.16137e-05
Hexdc	6.68628e-06	0.00185828
Kcnh5	9.61887e-06	0.00249771
Dmtf1	0.000203927	0.034382
St6gal2	1.73467e-09	9.21043e-07
Sgcd	1.15218e-05	0.00288648
Gpr158	1.01205e-05	0.00259014
Pak5	9.28656e-05	0.0183536
Azin2	2.27995e-12	1.8024e-09
Myo16	0.000295248	0.0466813
Cop1	4.44089e-16	4.78734e-13
Shprh	0.000227033	0.0375654
B3galt1	8.29997e-11	5.6782e-08
Ppp2r5c	0.000229094	0.0377309
Epb41	1.34801e-10	8.71905e-08
Luzp1	2.28997e-10	1.40456e-07
Pank4	0.00012034	0.0225318
Lhfpl4	1.65391e-05	0.00394878
Vmn2r57	5.55e-17	1.03915e-13
Zfp385a	0.000253644	0.0408284
Dpf1	5.55e-17	1.03915e-13
H2bc6	8.88178e-16	9.29307e-13
4932441J04Rik	0.000131238	0.0238199
Cep295	1.26477e-06	0.000432629
9630013A20Rik	4.40013e-07	0.000166523
Marchf3	1.10447e-05	0.0028065
D930015M05Rik	5.55e-17	1.03915e-13
A630089N07Rik	5.55e-17	1.03915e-13
6030443J06Rik	7.10543e-15	7.22204e-12
Gfod1	1.48613e-07	5.94023e-05
Pisd-ps2	0.00012108	0.0225515
Tafa3	5.55e-17	1.03915e-13
Dixdc1	0.000313922	0.0494142
Ankdd1a	5.55e-17	1.03915e-13
Kif28	9.96044e-05	0.0194309
Irs2	9.65164e-05	0.0189697
9230114K14Rik	4.48803e-06	0.00133049
Syndig1	0.000207726	0.0348571
Frg2f1	9.3318e-08	3.81579e-05
Sox1ot	6.27542e-05	0.0127568
9430091E24Rik	5.55e-17	1.03915e-13
E2f6	5.92101e-08	2.50758e-05
Rragd	0.000126855	0.0231425
Actr1a	2.22045e-16	2.46847e-13
Cacng3	7.25665e-07	0.000258151
Tbc1d32	0.00021968	0.0365298
6820431F20Rik	7.25158e-07	0.000258151
Astn2	1.00173e-05	0.00258231
Pfdn5	1.62429e-05	0.00393083
Lgi1	6.00621e-06	0.00169577
Usp29	4.43284e-05	0.00933111
Rab37	4.34865e-05	0.00920837
Rcl1	3.22632e-05	0.00704139
Zfp951	4.22939e-12	3.20124e-09
Zfp970	5.55e-17	1.03915e-13
Cfap47	4.22516e-06	0.00127379
4732471J01Rik	5.55e-17	1.03915e-13
Ndufb5	4.44463e-06	0.0013287
Ahnak	2.86329e-05	0.00636625
Exoc2	0.000250124	0.0406302
Uqcrh	0.000124754	0.0229952
Stard9	8.88015e-09	4.21208e-06
Nkap	0.00012603	0.0231105
Dph7	1.03295e-12	8.9626e-10
Ankrd33b	1.71694e-05	0.00407194
6530411M01Rik	1.24454e-10	8.19885e-08
Cfap410	8.45411e-05	0.0168961
Rpl22l1	5.38866e-05	0.0111453
Dcakd	4.66959e-06	0.00137288
Fam133b	5.9177e-06	0.00168415
Tulp4	5.42037e-06	0.0015677
3300002I08Rik	1.04505e-09	5.8089e-07
Atp5mpl	0.00017961	0.0307759
Atad3aos	5.55e-17	1.03915e-13
4933406I18Rik	2.22045e-16	2.46847e-13
Rsph14	5.55e-17	1.03915e-13
5530601H04Rik	2.39219e-05	0.00552603
4930447N08Rik	1.11022e-16	1.57982e-13
Faap100	0.000135083	0.0243934
Cracdl	5.55e-17	1.03915e-13
LTO1	9.26158e-06	0.00244056
2510002D24Rik	5.57238e-06	0.00159866
2610316D01Rik	2.4869e-14	2.32816e-11
Cul4b	8.86073e-10	5.08412e-07
5430402O13Rik	5.63331e-09	2.82256e-06
Zfp983	0.000155743	0.0278415
Gpbp1	0.000251767	0.0407112
1700086O06Rik	1.11022e-16	1.57982e-13
2210408F21Rik	2.19735e-12	1.77658e-09
Msl1	0.000181772	0.0309399
Sipa1l3	7.59283e-09	3.70014e-06
1700086L19Rik	1.89515e-12	1.56788e-09
Smchd1	5.10753e-06	0.00148932
4933424G05Rik	1.11022e-16	1.57982e-13
Cyp2j9	4.87467e-10	2.89023e-07
Spaca6	2.50669e-05	0.00575317
Sv2c	0.000174123	0.0300696
4930553P18Rik	5.55e-17	1.03915e-13
0610040F04Rik	0.000124123	0.0229952
1700029I15Rik	5.55e-17	1.03915e-13
Shld2	9.99201e-15	9.87388e-12
Crppa	5.18147e-10	3.02177e-07
5033417F24Rik	1.10076e-06	0.00038391
Rapgef2	1.24049e-06	0.000428443
Cplane2	1.99958e-08	9.11975e-06
1110019D14Rik	4.92939e-13	4.384e-10
Trp53rkb	3.24299e-06	0.00100319
Ube2d-ps	4.4801e-07	0.000167765
Man2c1os	9.60236e-10	5.4222e-07
Rpl18a	0.00010419	0.0200351
Sdccag8	3.01174e-05	0.00661363
Mir99ahg	1.54613e-05	0.00376731
Cyren	1.86703e-05	0.00439858
2700046A07Rik	4.7511e-08	2.06119e-05
Nrip3	1.15009e-05	0.00288648
Spata2l	4.63892e-09	2.39169e-06
Clip4	0.000115655	0.0218849
Tbl1xr1	0.000173918	0.0300696
Rnf114	0.000179943	0.0307759
Pde4dip	3.83773e-07	0.000146801
Maged1	1.11896e-09	6.12407e-07
Celrr	2.22045e-16	2.46847e-13
