# Supplementary material for: stAPAminer: Mining Spatial Patterns of Alternative Polyadenylation for Spatially Resolved Transcriptomic Studies
Source: Genomics Proteomics Bioinformatics. 2023 Jan 18;21(3):601–18. doi: 10.1016/j.gpb.2023.01.003 (PMC10787175; doi:10.1016/j.gpb.2023.01.003)
Supplement: Supplementary Table S14 — Top 10 GO terms enriched in the combined gene list of DEAPA, LSAPA, and SVAPA genes with intronic APA [file mmc23.xlsx]

## Sheet: Table S14
Table S14 Top 10 GO terms enriched in the combined gene list of DEAPA, LSAPA, and SVAPA genes with intronic APA
Ontology	ID	Description	Gene ratio	Bg ratio	P value	Adjusted P value	q-value	Genes	Count
BP	GO:0050808	synapse organization	36/625	479/23328	3.13547e-08	0.000128492	0.000117795	13191/15387/217480/11418/18212/104027/13869/545156/18186/380702/433485/22215/12296/18479/12540/228357/26556/14183/13837/14811/64930/26570/74762/18481/54645/69601/72895/233977/20349/13400/16443/11519/16981/18191/223666/269788	36
BP	GO:0016358	dendrite development	26/625	306/23328	2.54647e-07	0.000521772	0.000478335	270058/227541/15387/19055/211134/18212/83814/545156/18186/22068/22215/18479/76089/12540/228357/110197/14025/77480/14745/329152/18481/69601/17760/13131/93688/16443	26
BP	GO:1990778	protein localization to cell periphery	28/625	363/23328	6.40694e-07	0.000875189	0.000802329	53612/76499/269109/57816/98741/54376/56839/16974/545156/80297/380702/12296/269587/76089/18777/13483/81905/13837/14811/108030/11472/54645/227648/18762/58998/233977/16573/241263	28
BP	GO:0034765	regulation of ion transmembrane transport	33/625	489/23328	1.34305e-06	0.00137595	0.00126141	269109/18000/57816/98741/11418/54376/83814/320790/380702/217826/22068/12296/66395/238271/26556/13483/81905/384783/14811/58226/12290/75785/11472/329152/12921/100986/74777/22630/15165/223864/19739/19218/16573	33
BP	GO:0050807	regulation of synapse organization	22/625	277/23328	6.32124e-06	0.00435487	0.00399233	13191/15387/217480/11418/18212/545156/380702/433485/22215/12540/228357/26556/26570/74762/18481/54645/69601/72895/13400/16443/16981/269788	22
BP	GO:1902414	protein localization to cell junction	14/625	125/23328	6.76093e-06	0.00435487	0.00399233	11418/54376/56839/545156/380702/83964/26556/81905/14811/54645/18762/58998/242274/16573	14
BP	GO:0032412	regulation of ion transmembrane transporter activity	21/625	259/23328	7.43878e-06	0.00435487	0.00399233	57816/11418/54376/83814/380702/22068/12296/66395/26556/81905/14811/75785/11472/329152/12921/100986/74777/15165/223864/19739/16573	21
BP	GO:0050803	regulation of synapse structure or activity	22/625	289/23328	1.23618e-05	0.00633234	0.00580517	13191/15387/217480/11418/18212/545156/380702/433485/22215/12540/228357/26556/26570/74762/18481/54645/69601/72895/13400/16443/16981/269788	22
BP	GO:0022898	regulation of transmembrane transporter activity	21/625	270/23328	1.40342e-05	0.00639025	0.00585826	57816/11418/54376/83814/380702/22068/12296/66395/26556/81905/14811/75785/11472/329152/12921/100986/74777/15165/223864/19739/16573	21
BP	GO:0032414	positive regulation of ion transmembrane transporter activity	13/625	117/23328	1.5634e-05	0.00640682	0.00587345	57816/11418/54376/83814/22068/12296/81905/11472/100986/15165/223864/19739/16573	13
CC	GO:0014069	postsynaptic density	34/627	400/23271	4.17635e-09	1.46721e-06	1.17413e-06	18040/15387/319477/211134/18212/54376/13869/545156/380702/11514/433485/269587/18479/76808/228357/26556/81905/14811/64930/14025/14000/11472/20907/18481/18762/13131/58998/100986/16592/19739/242274/26558/11519/238988	34
CC	GO:0032279	asymmetric synapse	34/627	405/23271	5.7201e-09	1.46721e-06	1.17413e-06	18040/15387/319477/211134/18212/54376/13869/545156/380702/11514/433485/269587/18479/76808/228357/26556/81905/14811/64930/14025/14000/11472/20907/18481/18762/13131/58998/100986/16592/19739/242274/26558/11519/238988	34
CC	GO:0099572	postsynaptic specialization	35/627	439/23271	1.28176e-08	2.1918e-06	1.75398e-06	18040/15387/319477/211134/18212/54376/13869/545156/380702/11514/433485/269587/18479/76808/320873/228357/26556/81905/14811/64930/14025/14000/11472/20907/18481/18762/13131/58998/100986/16592/19739/242274/26558/11519/238988	35
CC	GO:0098984	neuron to neuron synapse	34/627	433/23271	3.01158e-08	3.86235e-06	3.09083e-06	18040/15387/319477/211134/18212/54376/13869/545156/380702/11514/433485/269587/18479/76808/228357/26556/81905/14811/64930/14025/14000/11472/20907/18481/18762/13131/58998/100986/16592/19739/242274/26558/11519/238988	34
CC	GO:0097060	synaptic membrane	32/627	470/23271	1.81038e-06	0.000185745	0.000148642	211134/18212/54376/19259/13869/18186/380702/23792/11514/433485/54525/320873/228357/381582/81905/14811/14823/58226/12290/108030/11472/20907/58998/100986/20511/54524/19739/242274/16443/238988/18191/269788	32
CC	GO:0098839	postsynaptic density membrane	11/627	97/23271	6.07457e-05	0.00519376	0.00415629	54376/13869/380702/433485/81905/14811/11472/58998/100986/19739/242274	11
CC	GO:0098982	GABA-ergic synapse	11/627	105/23271	0.000125363	0.00918732	0.00735212	13869/54525/18479/320873/13837/14823/12290/12326/74762/238988/18191	11
CC	GO:0099699	integral component of synaptic membrane	17/627	226/23271	0.000145246	0.00931389	0.0074534	54376/13869/18186/380702/23792/11514/320873/81905/14811/14823/58226/12290/20907/58998/20511/54524/242274	17
CC	GO:0015629	actin cytoskeleton	28/627	497/23271	0.000218356	0.0114394	0.00915436	18000/13191/244895/104027/80297/12340/11514/269587/18479/83964/66395/74206/22003/13837/64930/104443/11472/14158/20907/18762/225372/223864/242274/16443/286940/11519/218952/244281	28
CC	GO:0060076	excitatory synapse	9/627	77/23271	0.000222991	0.0114394	0.00915436	19058/18212/54376/380702/11514/433485/26556/14183/14811	9
MF	GO:0003712	transcription coregulator activity	29/614	441/22669	1.16831e-05	0.00550073	0.0049213	19708/223701/29861/107182/74112/234135/12395/12607/22215/112694759/94275/15260/109108/433586/70465/224829/72199/71458/14025/78656/11472/106931/20467/382252/67057/19016/238317/21848/81004	29
MF	GO:0071889	14-3-3 protein binding	7/614	31/22669	1.54298e-05	0.00550073	0.0049213	74370/193385/384783/69601/18762/16706/22630	7
MF	GO:0047485	protein N-terminus binding	13/614	129/22669	4.95033e-05	0.0117653	0.010526	22592/21761/11514/269587/22003/13179/64930/12290/20907/69601/22630/66482/81004	13
MF	GO:0000993	RNA polymerase II complex binding	7/614	39/22669	7.47991e-05	0.0133329	0.0119285	106583/22592/233208/235497/228866/225283/76246	7
MF	GO:0043175	RNA polymerase core enzyme binding	7/614	44/22669	0.000165769	0.0219444	0.0196329	106583/22592/233208/235497/228866/225283/76246	7
MF	GO:0003713	transcription coactivator activity	17/614	232/22669	0.000210795	0.0219444	0.0196329	223701/74112/234135/12607/22215/112694759/94275/109108/433586/70465/224829/72199/78656/11472/67057/19016/21848	17
MF	GO:0008757	S-adenosylmethionine-dependent methyltransferase activity	13/614	151/22669	0.000245304	0.0219444	0.0196329	101148/98685/74157/212528/234135/228866/13626/102182/56335/68043/72895/207965/99890	13
MF	GO:0005516	calmodulin binding	15/614	192/22669	0.000246221	0.0219444	0.0196329	227541/100505386/19055/11514/269587/54525/20649/238271/26381/12326/110094/74100/17760/18575/11519	15
MF	GO:0035254	glutamate receptor binding	8/614	67/22669	0.00044233	0.0350424	0.0313511	54376/19259/380702/433485/26556/81905/14811/26558	8
MF	GO:0008017	microtubule binding	17/614	260/22669	0.000780093	0.0463557	0.0414727	76499/270058/668880/13191/330577/319675/211134/66884/17245/72205/13426/66302/78785/17760/16573/213582/383592	17
